# Supplementary material for: Macrophage differentiation is marked by increased abundance of the mRNA 3’ end processing machinery, altered poly(A) site usage, and sensitivity to the level of CstF64
Source: Front Immunol. 2023 Jan 25;14:1091403. doi: 10.3389/fimmu.2023.1091403 (PMC9905730; doi:10.3389/fimmu.2023.1091403)
Supplement: Supplementary file 3 [file Table_2.xlsx]

## Sheet: U0-vs-U6_hg19_APA_Report
Gene Name	Mean Counts Cond1	Mean Counts Cond2	Fold Change	pAdj	DE Result	Any Splicing APA? (DPAC)	Any Tandem APA? (DPAC)	#Exons with a PAC	Exon Names	Exon fraction Cond1	Exon fraction Cond2	Exon Fraction Change	Exon Results_x000D_ (NA = Not significant)	#PACs per Exon	PDU per Exon Cond1	PDU per Exon Cond2	delta-PDUI per Exon	DPAC Result/PAC changes
A1BG	3.3213	0	-4.13	1	NC	No	No	1	A1BG_exon_chr19:58858395	1	1	0	NA	1	NA	NA	NA	NA
A2M	0	11.8675	6.0818	0.0089	UP	No	No	1	A2M_exon_chr12:9220435	1	1	0	NA	1	NA	NA	NA	NA
AAAS	165.73	126.942	-0.3848	0.3225	NC	No	No	1	AAAS_exon_chr12:53701497	1	1	0	NA	1	NA	NA	NA	NA
AACS	43.3597	48.9862	0.1764	0.7245	NC	No	No	2	AACS_exon_chr12:125570875_x000D_ AACS_exon_chr12:125626637	0.22_x000D_ 0.78	0.1619_x000D_ 0.8381	-0.0581_x000D_ 0.0581	NA_x000D_ NA	1_x000D_ 1	NA_x000D_ NA	NA_x000D_ NA	NA_x000D_ NA	NA_x000D_ NA
AACSP1	1.4312	7.7688	2.4408	1	NC	No	No	1	AACSP1_exon_chr5:178193176	1	1	0	NA	1	NA	NA	NA	NA
AAGAB	343.353	348.546	0.0217	0.9308	NC	No	No	1	AAGAB_exon_chr15:67495236	1	1	0	NA	3	0.1036	0.1248	0.0212	NA
AAK1	36.174	58.306	0.6883	0.2015	NC	No	No	1	AAK1_exon_chr2:69703095	1	1	0	NA	2	0.9468	0.9468	0	NA
AAMDC	39.5002	27.3563	-0.5305	0.4915	NC	No	No	1	AAMDC_exon_chr11:77583220	1	1	0	NA	1	NA	NA	NA	NA
AAMP	634.147	691.621	0.125	0.7209	NC	No	No	1	AAMP_exon_chr2:219129331	1	1	0	NA	1	NA	NA	NA	NA
AAR2	30.4939	35.0554	0.2015	0.8213	NC	No	No	1	AAR2_exon_chr20:34843499	1	1	0	NA	1	NA	NA	NA	NA
AARS1	219.137	149.681	-0.5501	0.0922	NC	No	No	1	AARS1_exon_chr16:70286809	1	1	0	NA	2	0.2875	0.3042	0.0167	NA
AARS2	170.477	144.045	-0.2434	0.5902	NC	No	No	1	AARS2_exon_chr6:44268448	1	1	0	NA	5	0.6424	0.5899	-0.0525	NA
AASDH	7.6346	10.3096	0.4344	1	NC	No	No	1	AASDH_exon_chr4:57204957	1	1	0	NA	2	NA	NA	NA	NA
AASDHPPT	236.208	166.651	-0.5033	0.1045	NC	No	No	1	AASDHPPT_exon_chr11:105967469	1	1	0	NA	1	NA	NA	NA	NA
AATF	223.411	180.575	-0.3071	0.3522	NC	No	No	2	AATF_exon_chr17:35378232_x000D_ AATF_exon_chr17:35413900	0.0682_x000D_ 0.9318	0.0549_x000D_ 0.9451	-0.0133_x000D_ 0.0133	NA_x000D_ NA	1_x000D_ 1	NA_x000D_ NA	NA_x000D_ NA	NA_x000D_ NA	NA_x000D_ NA
ABAT	0.4787	1.0317	1.1107	1	NC	No	No	1	ABAT_exon_chr16:8875165	1	1	0	NA	1	NA	NA	NA	NA
ABCA2	34.7131	11.3761	-1.6113	0.0496	DOWN	No	No	1	ABCA2_exon_chr9:139902416	1	1	0	NA	1	NA	NA	NA	NA
ABCA3	30.9032	12.345	-1.3228	0.1335	NC	No	No	1	ABCA3_exon_chr16:2326806	1	1	0	NA	1	NA	NA	NA	NA
ABCA7	203.68	61.4777	-1.729	0	DOWN	No	No	1	ABCA7_exon_chr19:1065268	1	1	0	NA	1	NA	NA	NA	NA
ABCB10	108.197	89.8447	-0.2683	0.609	NC	No	No	1	ABCB10_exon_chr1:229654157	1	1	0	NA	3	0.7397	0.878	0.1382	NA
ABCB6	30.0053	18.5698	-0.6922	0.4181	NC	No	No	1	ABCB6_exon_chr2:220074768	1	1	0	NA	1	NA	NA	NA	NA
ABCB7	177.589	165.661	-0.1005	0.877	NC	No	No	1	ABCB7_exon_chrX:74273420	1	1	0	NA	4	0.2919	0.2159	-0.076	NA
ABCB8	8.5722	8.2811	-0.0512	1	NC	No	No	1	ABCB8_exon_chr7:150742295	1	1	0	NA	1	NA	NA	NA	NA
ABCB9	1.9149	10.3096	2.4325	0.2936	NC	No	No	1	ABCB9_exon_chr12:123414718	1	1	0	NA	1	NA	NA	NA	NA
ABCC1	29.5266	39.7432	0.4285	0.5748	NC	No	No	1	ABCC1_exon_chr16:16235029	1	1	0	NA	2	0.7782	0.7908	0.0127	NA
ABCC10	33.3464	31.4969	-0.0826	0.9915	NC	No	No	1	ABCC10_exon_chr6:43417666	1	1	0	NA	1	NA	NA	NA	NA
ABCC2	5.7099	3.5934	-0.6662	1	NC	No	No	1	ABCC2_exon_chr10:101611258	1	1	0	NA	2	NA	NA	NA	NA
ABCC4	59.5368	72.1811	0.2781	0.62	NC	No	No	3	ABCC4_exon_chr13:95673936_x000D_ ABCC4_exon_chr13:95696041_x000D_ ABCC4_exon_chr13:95748433	0.4481_x000D_ 0.4959_x000D_ 0.056	0.4764_x000D_ 0.426_x000D_ 0.0976	0.0283_x000D_ -0.07_x000D_ 0.0417	NA_x000D_ NA_x000D_ NA	2_x000D_ 1_x000D_ 1	0.5514_x000D_ NA_x000D_ NA	0.754_x000D_ NA_x000D_ NA	0.2025_x000D_ NA_x000D_ NA	NA_x000D_ NA_x000D_ NA			ABCC4_exon_chr13:95748433
ABCC5	45.6987	29.925	-0.6111	0.382	NC	No	No	3	ABCC5_exon_chr3:183639189_x000D_ ABCC5_exon_chr3:183677623_x000D_ ABCC5_exon_chr3:183702682	0.687_x000D_ 0.1357_x000D_ 0.1773	0.7377_x000D_ 0.1934_x000D_ 0.0689	0.0507_x000D_ 0.0577_x000D_ -0.1085	NA_x000D_ NA_x000D_ NA	1_x000D_ 1_x000D_ 2	NA_x000D_ NA_x000D_ NA	NA_x000D_ NA_x000D_ NA	NA_x000D_ NA_x000D_ NA	NA_x000D_ NA_x000D_ NA			ABCC5_exon_chr3:183702682
ABCD1	23.8365	22.6686	-0.0716	0.9571	NC	No	No	1	ABCD1_exon_chrX:153008942	1	1	0	NA	1	NA	NA	NA	NA
ABCD3	81.9322	94.9054	0.2122	0.6833	NC	No	No	2	ABCD3_exon_chr1:94944079_x000D_ ABCD3_exon_chr1:94982607	0.4421_x000D_ 0.5579	0.4687_x000D_ 0.5313	0.0266_x000D_ -0.0266	NA_x000D_ NA	1_x000D_ 1	NA_x000D_ NA	NA_x000D_ NA	NA_x000D_ NA	NA_x000D_ NA
ABCD4	22.8593	30.9915	0.4386	0.6225	NC	No	No	1	ABCD4_exon_chr14:74753519	1	1	0	NA	1	NA	NA	NA	NA
ABCE1	485.276	505.794	0.0598	0.8784	NC	No	No	2	ABCE1_exon_chr4:146041083_x000D_ ABCE1_exon_chr4:146048677	0.3141_x000D_ 0.6692	0.2531_x000D_ 0.7232	-0.061_x000D_ 0.054	NA_x000D_ NA	1_x000D_ 8	NA_x000D_ 0.4383	NA_x000D_ 0.3761	NA_x000D_ -0.0622	NA_x000D_ NA
ABCF1	880.265	777.207	-0.1797	0.4718	NC	No	No	5	ABCF1_exon_chr6:30545594_x000D_ ABCF1_exon_chr6:30545852_x000D_ ABCF1_exon_chr6:30548182_x000D_ ABCF1_exon_chr6:30550170_x000D_ ABCF1_exon_chr6:30558311	0.0595_x000D_ 0.117_x000D_ 0.4882_x000D_ 0.0714_x000D_ 0.1418	0.1827_x000D_ 0.0126_x000D_ 0.5411_x000D_ 0.0782_x000D_ 0.1392	0.1232_x000D_ -0.1044_x000D_ 0.0529_x000D_ 0.0067_x000D_ -0.0026	NA_x000D_ NA_x000D_ NA_x000D_ NA_x000D_ NA	2_x000D_ 1_x000D_ 1_x000D_ 1_x000D_ 1	0.3363_x000D_ NA_x000D_ NA_x000D_ NA_x000D_ NA	0.5886_x000D_ NA_x000D_ NA_x000D_ NA_x000D_ NA	0.2523_x000D_ NA_x000D_ NA_x000D_ NA_x000D_ NA	NA_x000D_ NA_x000D_ NA_x000D_ NA_x000D_ NA			ABCF1_exon_chr6:30548182	ABCF1_exon_chr6:30550170	ABCF1_exon_chr6:30558311
ABCF2-H2BE1	378.341	393.692	0.0572	0.9312	NC	No	No	1	ABCF2-H2BE1_exon_chr7:150911277	1	1	0	NA	1	NA	NA	NA	NA
ABCF3	20.5153	17.0886	-0.2645	0.8422	NC	No	No	1	ABCF3_exon_chr3:183911327	1	1	0	NA	1	NA	NA	NA	NA
ABHD10	51.3937	32.5425	-0.6601	0.3003	NC	No	No	1	ABHD10_exon_chr3:111710223	1	1	0	NA	2	0.7736	0.6531	-0.1205	NA
ABHD11	102.936	66.615	-0.6281	0.1656	NC	No	No	1	ABHD11_exon_chr7:73152065	1	1	0	NA	2	0.5271	0.6301	0.103	NA
ABHD11-AS1	0	1.0247	2.5489	1	NC	No	No	1	ABHD11-AS1_exon_chr7:73150259	1	1	0	NA	1	NA	NA	NA	NA
ABHD12	232.921	158.847	-0.5521	0.0724	NC	No	No	2	ABHD12_exon_chr20:25275666_x000D_ ABHD12_exon_chr20:25281520	0.0633_x000D_ 0.9367	0.0517_x000D_ 0.9483	-0.0116_x000D_ 0.0116	NA_x000D_ NA	1_x000D_ 1	NA_x000D_ NA	NA_x000D_ NA	NA_x000D_ NA	NA_x000D_ NA
ABHD13	29.0776	65.9981	1.1831	0.0203	UP	No	No	1	ABHD13_exon_chr13:108881546	1	1	0	NA	6	0.6009	0.4862	-0.1147	NA
ABHD14A	136.258	95.0588	-0.5199	0.2199	NC	No	No	1	ABHD14A_exon_chr3:52014851	1	1	0	NA	1	NA	NA	NA	NA
ABHD14B	1134.1	887.493	-0.3538	0.1354	NC	No	No	1	ABHD14B_exon_chr3:52003621	1	1	0	NA	1	NA	NA	NA	NA
ABHD15	23.7969	10.3305	-1.2049	0.332	NC	No	No	1	ABHD15_exon_chr17:27890104	1	1	0	NA	3	NA	NA	NA	NA
ABHD16A	3.8049	9.8112	1.3655	0.6421	NC	No	No	1	ABHD16A_exon_chr6:31655072	1	1	0	NA	1	NA	NA	NA	NA
ABHD17A	1479.62	1899.14	0.3601	0.0808	NC	No	No	1	ABHD17A_exon_chr19:1877424	1	1	0	NA	1	NA	NA	NA	NA
ABHD17B	84.7351	56.2706	-0.5911	0.2263	NC	No	No	1	ABHD17B_exon_chr9:74481922	1	1	0	NA	3	0.491	0.4846	-0.0064	NA
ABHD17C	424.258	813.925	0.9399	0	UP	No	No	1	ABHD17C_exon_chr15:81046491	1	1	0	NA	1	NA	NA	NA	NA
ABHD18	20.4855	16.4995	-0.3119	0.8215	NC	No	No	1	ABHD18_exon_chr4:128956916	1	1	0	NA	2	0.6322	0.4938	-0.1384	NA
ABHD2	134.12	250.682	0.9023	0.0247	UP	No	No	1	ABHD2_exon_chr15:89738457	1	1	0	NA	5	0.9232	0.924	0.0009	NA
ABHD3	23.8514	29.918	0.3276	0.7357	NC	No	No	2	ABHD3_exon_chr18:19231724_x000D_ ABHD3_exon_chr18:19244191	0.9202_x000D_ 0.0798	0.8456_x000D_ 0.1544	-0.0746_x000D_ 0.0746	NA_x000D_ NA	1_x000D_ 1	NA_x000D_ NA	NA_x000D_ NA	NA_x000D_ NA	NA_x000D_ NA
ABHD4	3.3411	8.2184	1.3008	0.7866	NC	No	No	1	ABHD4_exon_chr14:23079764	1	1	0	NA	1	NA	NA	NA	NA
ABHD5	37.1562	42.2561	0.186	0.7364	NC	No	No	1	ABHD5_exon_chr3:43759934	1	1	0	NA	6	0.4319	0.333	-0.0989	NA
ABHD6	48.0824	40.8236	-0.2369	0.6828	NC	No	No	1	ABHD6_exon_chr3:58279315	1	1	0	NA	2	0.7382	0.603	-0.1352	NA
ABHD8	1.4213	0.5193	-1.4575	1	NC	No	No	1	ABHD8_exon_chr19:17403640	1	1	0	NA	1	NA	NA	NA	NA
ABI1	74.7714	119.111	0.6719	0.0801	UP	No	No	1	ABI1_exon_chr10:27037674	1	1	0	NA	10	0.5289	0.4361	-0.0928	NA
ABI2	34.2988	64.9734	0.9219	0.0758	UP	No	No	2	ABI2_exon_chr2:204244930_x000D_ ABI2_exon_chr2:204291899	0.0555_x000D_ 0.9445	0.0644_x000D_ 0.9356	0.0089_x000D_ -0.0089	NA_x000D_ NA	1_x000D_ 3	NA_x000D_ 0.7942	NA_x000D_ 0.7158	NA_x000D_ -0.0784	NA_x000D_ NA
ABI3	4.2836	4.6599	0.1199	1	NC	No	No	1	ABI3_exon_chr17:47299913	1	1	0	NA	3	NA	NA	NA	NA
ABITRAM	11.8836	23.7211	0.9964	0.4892	NC	No	No	1	ABITRAM_exon_chr9:111701828	1	1	0	NA	1	NA	NA	NA	NA
ABL1	144.751	102.716	-0.4952	0.2137	NC	No	No	1	ABL1_exon_chr9:133759355	1	1	0	NA	1	NA	NA	NA	NA
ABL2	26.6741	86.1259	1.6912	0.0001	UP	No	Yes	1	ABL2_exon_chr1:179078576	1	1	0	NA	5	0.4891	0.7308	0.2416	Both
ABLIM1	4.7524	1.0386	-2.1989	1	NC	No	No	1	ABLIM1_exon_chr10:116196132	1	1	0	NA	1	NA	NA	NA	NA
ABLIM3	0.9574	0	-2.3343	1	NC	No	No	1	ABLIM3_exon_chr5:148637853	1	1	0	NA	1	NA	NA	NA	NA
ABR	79.0054	89.782	0.1841	0.6731	NC	No	No	1	ABR_exon_chr17:909409	1	1	0	NA	1	NA	NA	NA	NA
ABRACL	1126.09	1224.36	0.1207	0.7112	NC	No	No	1	ABRACL_exon_chr6:139363855	1	1	0	NA	1	NA	NA	NA	NA
ABRAXAS1	139.589	83.8743	-0.7341	0.0948	DOWN	No	No	2	ABRAXAS1_exon_chr4:84384055_x000D_ ABRAXAS1_exon_chr4:84384761	0.3073_x000D_ 0.6927	0.3228_x000D_ 0.6772	0.0155_x000D_ -0.0155	NA_x000D_ NA	3_x000D_ 2	0.161_x000D_ 0.8985	0.0554_x000D_ 0.8892	-0.1056_x000D_ -0.0093	NA_x000D_ NA
ABRAXAS2	30.5137	60.4042	0.9855	0.0735	UP	No	No	1	ABRAXAS2_exon_chr10:126523070	1	1	0	NA	4	0.8411	0.7645	-0.0766	NA
ABT1	138.059	159.506	0.208	0.6785	NC	No	No	1	ABT1_exon_chr6:26598492	1	1	0	NA	1	NA	NA	NA	NA
ABTB1	126.111	109.321	-0.2062	0.6308	NC	Yes	No	2	ABTB1_exon_chr3:127391110_x000D_ ABTB1_exon_chr3:127399111	0.6832_x000D_ 0.3168	0.3692_x000D_ 0.6308	-0.314_x000D_ 0.314	Down_x000D_ NA	1_x000D_ 1	NA_x000D_ NA	NA_x000D_ NA	NA_x000D_ NA	NA_x000D_ NA
ABTB2	11.8836	3.1089	-1.9379	0.3604	NC	No	No	1	ABTB2_exon_chr11:34174131	1	1	0	NA	1	NA	NA	NA	NA
ACAA1	575.587	359.856	-0.6778	0.0059	DOWN	No	No	1	ACAA1_exon_chr3:38164613	1	1	0	NA	1	NA	NA	NA	NA
ACAA2	125.88	109.328	-0.203	0.6337	NC	No	No	1	ACAA2_exon_chr18:47310301	1	1	0	NA	4	0.1272	0.0568	-0.0704	NA
ACACA	18.0821	11.3622	-0.6712	0.8485	NC	No	No	1	ACACA_exon_chr17:35444374	1	1	0	NA	2	NA	NA	NA	NA
ACACB	71.9536	17.0467	-2.0784	0.0001	DOWN	No	No	1	ACACB_exon_chr12:109704040	1	1	0	NA	1	NA	NA	NA	NA
ACAD10	109.603	78.3919	-0.4833	0.2655	NC	No	No	1	ACAD10_exon_chr12:112194136	1	1	0	NA	1	NA	NA	NA	NA
ACAD11	5.2609	2.5826	-1.026	1	NC	No	No	1	ACAD11_exon_chr3:132277929	1	1	0	NA	1	NA	NA	NA	NA
ACAD8	5.2658	19.0891	1.8586	0.8879	NC	No	No	1	ACAD8_exon_chr11:134134801	1	1	0	NA	2	NA	NA	NA	NA
ACAD9	126.145	78.5592	-0.684	0.1187	NC	No	No	1	ACAD9_exon_chr3:128631349	1	1	0	NA	2	0.4177	0.4099	-0.0077	NA
ACADM	249.981	272.392	0.1238	0.7378	NC	No	No	2	ACADM_exon_chr1:76200475_x000D_ ACADM_exon_chr1:76228376	0.0876_x000D_ 0.9124	0.0966_x000D_ 0.9034	0.009_x000D_ -0.009	NA_x000D_ NA	1_x000D_ 6	NA_x000D_ 0.3156	NA_x000D_ 0.3672	NA_x000D_ 0.0516	NA_x000D_ NA
ACADS	98.4691	57.8076	-0.769	0.0982	DOWN	No	No	1	ACADS_exon_chr12:121177098	1	1	0	NA	1	NA	NA	NA	NA
ACADSB	79.504	52.137	-0.6092	0.1934	NC	No	No	1	ACADSB_exon_chr10:124813210	1	1	0	NA	4	0.4648	0.3422	-0.1225	NA
ACADVL	152.385	158.77	0.0594	0.8635	NC	No	No	1	ACADVL_exon_chr17:7128275	1	1	0	NA	1	NA	NA	NA	NA
ACAP1	37.1909	19.1379	-0.9595	0.2487	NC	No	No	1	ACAP1_exon_chr17:7254613	1	1	0	NA	1	NA	NA	NA	NA
ACAP2	419.337	521.816	0.3154	0.249	NC	No	No	2	ACAP2_exon_chr3:195000157_x000D_ ACAP2_exon_chr3:195063383	0.1555_x000D_ 0.8185	0.1996_x000D_ 0.7687	0.0441_x000D_ -0.0498	NA_x000D_ NA	3_x000D_ 1	0.9415_x000D_ NA	0.9561_x000D_ NA	0.0146_x000D_ NA	NA_x000D_ NA
ACAP3	16.2069	13.3976	-0.2738	1	NC	No	No	1	ACAP3_exon_chr1:1229088	1	1	0	NA	1	NA	NA	NA	NA
ACAT1	304.939	288.801	-0.0783	0.8403	NC	No	No	1	ACAT1_exon_chr11:108017996	1	1	0	NA	1	NA	NA	NA	NA
ACAT2	491.085	395.072	-0.314	0.306	NC	No	Yes	1	ACAT2_exon_chr6:160199690	1	1	0	NA	3	0.4664	0.5646	0.0982	Both
ACBD3	720.05	1229.37	0.7718	0.0012	UP	No	Yes	3	ACBD3_exon_chr1:226334522_x000D_ ACBD3_exon_chr1:226349390_x000D_ ACBD3_exon_chr1:226352630	0.115_x000D_ 0.5593_x000D_ 0.2921	0.1197_x000D_ 0.5489_x000D_ 0.297	0.0048_x000D_ -0.0104_x000D_ 0.005	NA_x000D_ NA_x000D_ NA	5_x000D_ 1_x000D_ 1	0.5985_x000D_ NA_x000D_ NA	0.8112_x000D_ NA_x000D_ NA	0.2127_x000D_ NA_x000D_ NA	Both_x000D_ NA_x000D_ NA			ACBD3_exon_chr1:226352630
ACBD4	5.2311	1.5579	-1.7517	1	NC	No	No	1	ACBD4_exon_chr17:43219949	1	1	0	NA	1	NA	NA	NA	NA
ACBD5	40.537	38.6767	-0.0672	0.8419	NC	No	No	3	ACBD5_exon_chr10:27486371_x000D_ ACBD5_exon_chr10:27508786_x000D_ ACBD5_exon_chr10:27520749	0.5062_x000D_ 0.3293_x000D_ 0.1645	0.6323_x000D_ 0.1947_x000D_ 0.173	0.1261_x000D_ -0.1346_x000D_ 0.0085	NA_x000D_ NA_x000D_ NA	3_x000D_ 1_x000D_ 1	0.8822_x000D_ NA_x000D_ NA	0.9025_x000D_ NA_x000D_ NA	0.0203_x000D_ NA_x000D_ NA	NA_x000D_ NA_x000D_ NA			ACBD5_exon_chr10:27520749
ACBD6	442.152	275.49	-0.6823	0.0332	DOWN	Yes	No	2	ACBD6_exon_chr1:180257652_x000D_ ACBD6_exon_chr1:180382606	0.2605_x000D_ 0.7062	0.3649_x000D_ 0.5976	0.1044_x000D_ -0.1086	NA_x000D_ Down	2_x000D_ 2	0.8721_x000D_ 0.9424	0.7724_x000D_ 0.9468	-0.0997_x000D_ 0.0044	NA_x000D_ NA
ACBD7	0	2.5757	3.8781	1	NC	No	No	1	ACBD7_exon_chr10:15120602	1	1	0	NA	1	NA	NA	NA	NA
ACD	167.166	106.759	-0.6469	0.0497	DOWN	No	No	1	ACD_exon_chr16:67691587	1	1	0	NA	1	NA	NA	NA	NA
ACER3	22.3855	29.9599	0.42	0.646	NC	No	No	1	ACER3_exon_chr11:76731317	1	1	0	NA	4	0.7123	0.6761	-0.0362	NA
ACIN1	2295.61	1791.7	-0.3575	0.6514	NC	No	No	3	ACIN1_exon_chr14:23528683_x000D_ ACIN1_exon_chr14:23530831_x000D_ ACIN1_exon_chr14:23550018	0.2391_x000D_ 0.3207_x000D_ 0.4369	0.2666_x000D_ 0.3018_x000D_ 0.4264	0.0275_x000D_ -0.0189_x000D_ -0.0105	NA_x000D_ NA_x000D_ NA	2_x000D_ 1_x000D_ 7	0.0573_x000D_ NA_x000D_ 0.2405	0.1067_x000D_ NA_x000D_ 0.2476	0.0493_x000D_ NA_x000D_ 0.0072	NA_x000D_ NA_x000D_ NA			ACIN1_exon_chr14:23550018
ACKR2	6.6475	0.5193	-3.6866	1	NC	No	No	1	ACKR2_exon_chr3:42905957	1	1	0	NA	1	NA	NA	NA	NA
ACKR3	0	0.5193	1.5648	1	NC	No	No	1	ACKR3_exon_chr2:237489082	1	1	0	NA	1	NA	NA	NA	NA
ACLY	484.214	457.1	-0.0832	0.8044	NC	No	No	1	ACLY_exon_chr17:40024157	1	1	0	NA	3	0.8979	0.8844	-0.0135	NA
ACO1	136.997	157.268	0.1989	0.7251	NC	No	No	1	ACO1_exon_chr9:32449995	1	1	0	NA	3	0.6464	0.6671	0.0207	NA
ACO2	153.806	204.592	0.4118	0.2642	NC	No	No	1	ACO2_exon_chr22:41924482	1	1	0	NA	2	0.4456	0.4142	-0.0315	NA
ACOT11	10.946	5.6776	-0.9476	0.8218	NC	No	No	1	ACOT11_exon_chr1:55074629	1	1	0	NA	2	NA	NA	NA	NA
ACOT13	987.111	937.037	-0.0751	0.7529	NC	No	No	1	ACOT13_exon_chr6:24701686	1	1	0	NA	1	NA	NA	NA	NA
ACOT7	576.845	440.458	-0.3894	0.204	NC	No	No	1	ACOT7_exon_chr1:6324755	1	1	0	NA	1	NA	NA	NA	NA
ACOT8	48.1567	24.3101	-0.9871	0.1762	NC	No	No	1	ACOT8_exon_chr20:44470595	1	1	0	NA	1	NA	NA	NA	NA
ACOT9	411.412	670.124	0.7039	0.0016	UP	No	No	1	ACOT9_exon_chrX:23722099	1	1	0	NA	1	NA	NA	NA	NA
ACOX1	132.359	168.575	0.349	0.3776	NC	No	No	2	ACOX1_exon_chr17:73942876_x000D_ ACOX1_exon_chr17:73945681	0.8671_x000D_ 0.1329	0.8748_x000D_ 0.1252	0.0077_x000D_ -0.0077	NA_x000D_ NA	6_x000D_ 1	0.856_x000D_ NA	0.8071_x000D_ NA	-0.049_x000D_ NA	NA_x000D_ NA
ACOX2	2.3787	4.1406	0.7981	1	NC	No	No	1	ACOX2_exon_chr3:58491013	1	1	0	NA	1	NA	NA	NA	NA
ACOX3	31.4265	16.4926	-0.9298	0.2461	NC	No	No	1	ACOX3_exon_chr4:8368807	1	1	0	NA	4	0.4411	0.2618	-0.1793	NA
ACP1	343.891	422.418	0.2968	0.2892	NC	No	No	1	ACP1_exon_chr2:277226	1	1	0	NA	5	0.6052	0.691	0.0858	NA
ACP2	6.1687	15.4958	1.3266	0.5191	NC	No	No	1	ACP2_exon_chr11:47261800	1	1	0	NA	1	NA	NA	NA	NA
ACP3	40.9066	38.7603	-0.0788	0.9141	NC	No	No	2	ACP3_exon_chr3:132075529_x000D_ ACP3_exon_chr3:132086547	0.7092_x000D_ 0.2908	0.7444_x000D_ 0.2556	0.0351_x000D_ -0.0351	NA_x000D_ NA	2_x000D_ 1	0.3934_x000D_ NA	0.6442_x000D_ NA	0.2507_x000D_ NA	NA_x000D_ NA
ACSF2	28.145	6.2039	-2.1829	0.0346	DOWN	No	No	1	ACSF2_exon_chr17:48551862	1	1	0	NA	1	NA	NA	NA	NA
ACSF3	21.438	17.5382	-0.2896	0.8335	NC	No	No	2	ACSF3_exon_chr16:89199543_x000D_ ACSF3_exon_chr16:89220497	0.067_x000D_ 0.933	0.2017_x000D_ 0.7983	0.1347_x000D_ -0.1347	NA_x000D_ NA	1_x000D_ 3	NA_x000D_ 0.2054	NA_x000D_ 0.2312	NA_x000D_ 0.0258	NA_x000D_ NA
ACSL1	64.2248	88.8688	0.4678	0.3996	NC	No	No	1	ACSL1_exon_chr4:185678419	1	1	0	NA	1	NA	NA	NA	NA
ACSL3	105.719	139.821	0.4033	0.2879	NC	No	No	2	ACSL3_exon_chr2:223787425_x000D_ ACSL3_exon_chr2:223806214	0.4505_x000D_ 0.5495	0.3635_x000D_ 0.6365	-0.087_x000D_ 0.087	NA_x000D_ NA	1_x000D_ 3	NA_x000D_ 0.6111	NA_x000D_ 0.5241	NA_x000D_ -0.0871	NA_x000D_ NA
ACSL4	77.1054	203.686	1.4013	0	UP	No	No	2	ACSL4_exon_chrX:108887415_x000D_ ACSL4_exon_chrX:108917702	0.753_x000D_ 0.1977	0.8862_x000D_ 0.0747	0.1332_x000D_ -0.1231	Up_x000D_ NA	5_x000D_ 1	0.8537_x000D_ NA	0.8587_x000D_ NA	0.005_x000D_ NA	NA_x000D_ NA
ACSL5	116.206	204.725	0.8171	0.0067	UP	No	No	1	ACSL5_exon_chr10:114186975	1	1	0	NA	3	0.4886	0.4204	-0.0682	NA
ACSM3	20.0019	6.7232	-1.5746	0.2381	NC	No	No	1	ACSM3_exon_chr16:20808207	1	1	0	NA	2	NA	NA	NA	NA
ACSS1	151.388	33.0409	-2.1966	0	DOWN	No	No	1	ACSS1_exon_chr20:24988577	1	1	0	NA	1	NA	NA	NA	NA
ACSS2	19.9771	10.8289	-0.8837	0.6433	NC	No	No	1	ACSS2_exon_chr20:33514889	1	1	0	NA	1	NA	NA	NA	NA
ACTA1	2.8475	1.0386	-1.459	1	NC	No	No	1	ACTA1_exon_chr1:229567389	1	1	0	NA	1	NA	NA	NA	NA
ACTA2	23.8514	29.918	0.3276	0.7333	NC	No	No	1	ACTA2_exon_chr10:90695123	1	1	0	NA	1	NA	NA	NA	NA
ACTB	9834.2	10855.8	0.1426	0.5355	NC	No	No	1	ACTB_exon_chr7:5567522	1	1	0	NA	1	NA	NA	NA	NA
ACTG1	4004.55	4939.22	0.3026	0.1164	NC	No	No	1	ACTG1_exon_chr17:79477859	1	1	0	NA	1	NA	NA	NA	NA
ACTG1P20	11.4197	29.8901	1.3879	0.0901	UP	No	No	1	ACTG1P20_exon_chr1:27650364	1	1	0	NA	1	NA	NA	NA	NA
ACTL6A	120.006	116.591	-0.0417	0.9427	NC	No	No	1	ACTL6A_exon_chr3:179305717	1	1	0	NA	1	NA	NA	NA	NA
ACTL8	73.0923	44.9921	-0.7003	0.6377	NC	No	No	1	ACTL8_exon_chr1:18152261	1	1	0	NA	1	NA	NA	NA	NA
ACTN1	492.248	674.341	0.4539	0.0953	NC	No	No	1	ACTN1_exon_chr14:69341734	1	1	0	NA	5	0.3525	0.3575	0.0049	NA
ACTN4	572.385	647.42	0.1776	0.5289	NC	No	No	1	ACTN4_exon_chr19:39219913	1	1	0	NA	3	0.8004	0.8276	0.0272	NA
ACTR10	74.2381	72.202	-0.0403	0.8703	NC	No	No	1	ACTR10_exon_chr14:58701087	1	1	0	NA	3	0.1206	0.1741	0.0535	NA
ACTR1A	159.452	213.755	0.4225	0.2562	NC	No	No	1	ACTR1A_exon_chr10:104240722	1	1	0	NA	2	0.6977	0.7579	0.0602	NA
ACTR1B	170.847	181.296	0.0852	0.8314	NC	No	No	1	ACTR1B_exon_chr2:98273423	1	1	0	NA	1	NA	NA	NA	NA
ACTR2	1782.59	1966.93	0.142	0.5701	NC	No	No	1	ACTR2_exon_chr2:65495697	1	1	0	NA	8	0.6963	0.7285	0.0322	NA
ACTR3	974.796	1424.89	0.5477	0.0034	NC	No	No	1	ACTR3_exon_chr2:114714936	1	1	0	NA	13	0.5686	0.5005	-0.0681	NA
ACTR3B	31.8953	17.5103	-0.8645	0.2881	NC	No	No	1	ACTR3B_exon_chr7:152551542	1	1	0	NA	3	0.4786	0.508	0.0294	NA
ACTR5	30.9875	12.9062	-1.2638	0.1201	NC	No	No	1	ACTR5_exon_chr20:37400201	1	1	0	NA	2	0.0873	0.1137	0.0264	NA
ACTR6	79.943	110.851	0.4714	0.2818	NC	No	No	2	ACTR6_exon_chr12:100606033_x000D_ ACTR6_exon_chr12:100617563	0.1608_x000D_ 0.8392	0.0956_x000D_ 0.9044	-0.0652_x000D_ 0.0652	NA_x000D_ NA	1_x000D_ 1	NA_x000D_ NA	NA_x000D_ NA	NA_x000D_ NA	NA_x000D_ NA
ACTR8	46.6859	53.7228	0.2022	0.6947	NC	No	No	2	ACTR8_exon_chr3:53902889_x000D_ ACTR8_exon_chr3:53914136	0.857_x000D_ 0.143	0.9256_x000D_ 0.0744	0.0686_x000D_ -0.0686	NA_x000D_ NA	4_x000D_ 1	0.1492_x000D_ NA	0.1205_x000D_ NA	-0.0288_x000D_ NA	NA_x000D_ NA
ACVR1	1.4262	26.3456	4.205	0.0015	UP	No	No	1	ACVR1_exon_chr2:158594177	1	1	0	NA	1	NA	NA	NA	NA
ACVR1B	26.1805	93.4172	1.8348	0	UP	No	No	1	ACVR1B_exon_chr12:52387768	1	1	0	NA	3	0.9174	0.9324	0.015	NA
ACVR2B	65.2566	116.542	0.8368	0.0281	UP	No	No	1	ACVR2B_exon_chr3:38524628	1	1	0	NA	4	0.9743	0.8936	-0.0807	NA
ACVRL1	1.9099	4.1266	1.1127	1	NC	No	No	1	ACVRL1_exon_chr12:52314542	1	1	0	NA	2	NA	NA	NA	NA
ACY1	54.7844	41.2941	-0.408	0.4598	NC	No	No	1	ACY1_exon_chr3:52022926	1	1	0	NA	1	NA	NA	NA	NA
ACYP1	39.5201	26.844	-0.5584	0.4518	NC	No	No	1	ACYP1_exon_chr14:75520362	1	1	0	NA	1	NA	NA	NA	NA
ACYP2	20.4558	16.5065	-0.3099	0.7878	NC	No	No	2	ACYP2_exon_chr2:54200849_x000D_ ACYP2_exon_chr2:54531824	0.1859_x000D_ 0.8141	0.1309_x000D_ 0.8691	-0.055_x000D_ 0.055	NA_x000D_ NA	1_x000D_ 2	NA_x000D_ 0.8048	NA_x000D_ 0.7377	NA_x000D_ -0.0671	NA_x000D_ NA
ADA	325.281	201.581	-0.6902	0.009	DOWN	No	No	1	ADA_exon_chr20:43248488	1	1	0	NA	1	NA	NA	NA	NA
ADA2	75.8329	49.4916	-0.6151	0.2398	NC	No	No	1	ADA2_exon_chr22:17662466	1	1	0	NA	1	NA	NA	NA	NA
ADAL	35.2563	28.3322	-0.3147	0.7516	NC	No	No	4	ADAL_exon_chr15:43624097_x000D_ ADAL_exon_chr15:43639213_x000D_ ADAL_exon_chr15:43641104_x000D_ ADAL_exon_chr15:43643948	0.4457_x000D_ 0.1084_x000D_ 0.0542_x000D_ 0.3917	0.3444_x000D_ 0.1801_x000D_ 0.1224_x000D_ 0.3531	-0.1013_x000D_ 0.0717_x000D_ 0.0682_x000D_ -0.0386	NA_x000D_ NA_x000D_ NA_x000D_ NA	1_x000D_ 1_x000D_ 1_x000D_ 3	NA_x000D_ NA_x000D_ NA_x000D_ NA	NA_x000D_ NA_x000D_ NA_x000D_ NA	NA_x000D_ NA_x000D_ NA_x000D_ NA	NA_x000D_ NA_x000D_ NA_x000D_ NA			ADAL_exon_chr15:43641104	ADAL_exon_chr15:43643948
ADAM10	218.056	538.371	1.3039	0	UP	No	Yes	1	ADAM10_exon_chr15:58889840	1	1	0	NA	8	0.2357	0.1574	-0.0783	Both
ADAM11	3.3361	3.088	-0.1104	1	NC	No	No	1	ADAM11_exon_chr17:42857106	1	1	0	NA	1	NA	NA	NA	NA
ADAM15	1583.13	1303.07	-0.2809	0.2208	NC	No	No	1	ADAM15_exon_chr1:155034935	1	1	0	NA	1	NA	NA	NA	NA
ADAM17	178.132	699.773	1.974	0	UP	No	No	1	ADAM17_exon_chr2:9630647	1	1	0	NA	1	NA	NA	NA	NA
ADAM22	49.583	39.5968	-0.3232	0.6843	NC	No	No	2	ADAM22_exon_chr7:87811272_x000D_ ADAM22_exon_chr7:87825785	0.0865_x000D_ 0.9135	0.0253_x000D_ 0.9747	-0.0612_x000D_ 0.0612	NA_x000D_ NA	1_x000D_ 5	NA_x000D_ 0.3008	NA_x000D_ 0.3552	NA_x000D_ 0.0545	NA_x000D_ NA
ADAM8	11.8935	24.2195	1.0258	0.274	NC	No	No	1	ADAM8_exon_chr10:135076737	1	1	0	NA	1	NA	NA	NA	NA
ADAM9	38.5924	67.4515	0.8062	0.1314	NC	No	No	2	ADAM9_exon_chr8:38874737_x000D_ ADAM9_exon_chr8:38961125	0.4203_x000D_ 0.5797	0.3233_x000D_ 0.6767	-0.097_x000D_ 0.097	NA_x000D_ NA	1_x000D_ 4	NA_x000D_ 0.7282	NA_x000D_ 0.7635	NA_x000D_ 0.0353	NA_x000D_ NA
ADAMTS13	5.2262	4.1197	-0.3433	1	NC	No	No	1	ADAMTS13_exon_chr9:136324095	1	1	0	NA	1	NA	NA	NA	NA
ADAMTS17	0.4787	0.5193	0.1168	1	NC	No	No	1	ADAMTS17_exon_chr15:100514767	1	1	0	NA	1	NA	NA	NA	NA
ADAMTS7	0	22.205	6.9855	0.0004	UP	No	No	1	ADAMTS7_exon_chr15:79051920	1	1	0	NA	2	NA	NA	NA	NA
ADAMTSL4	10.4573	4.1406	-1.339	0.6621	NC	No	No	1	ADAMTSL4_exon_chr1:150532535	1	1	0	NA	1	NA	NA	NA	NA
ADAMTSL4-AS1	169.535	759.881	2.1643	0	UP	No	Yes	1	ADAMTSL4-AS1_exon_chr1:150549967	1	1	0	NA	4	0.8288	0.6756	-0.1532	Shortening
ADAP1	132.847	155.738	0.2294	0.6258	NC	No	No	1	ADAP1_exon_chr7:938586	1	1	0	NA	1	NA	NA	NA	NA
ADAP2	4.2886	6.1899	0.5297	1	NC	No	No	1	ADAP2_exon_chr17:29284852	1	1	0	NA	2	NA	NA	NA	NA
ADAR	345.243	322.065	-0.1004	0.7997	NC	No	No	2	ADAR_exon_chr1:154557519_x000D_ ADAR_exon_chr1:154571061	0.9006_x000D_ 0.0856	0.9039_x000D_ 0.0676	0.0033_x000D_ -0.018	NA_x000D_ NA	1_x000D_ 1	NA_x000D_ NA	NA_x000D_ NA	NA_x000D_ NA	NA_x000D_ NA
ADARB1	82.1978	166.187	1.0154	0.3292	NC	No	No	1	ADARB1_exon_chr21:46641932	1	1	0	NA	5	0.8661	0.8593	-0.0068	NA
ADAT1	15.2098	17.5033	0.2026	1	NC	No	No	1	ADAT1_exon_chr16:75634246	1	1	0	NA	3	NA	NA	NA	NA
ADAT2	109.529	43.8001	-1.3218	0.0009	DOWN	No	Yes	1	ADAT2_exon_chr6:143749643	1	1	0	NA	8	0.3659	0.3488	-0.0171	Both
ADAT3	46.1526	54.622	0.2431	0.6578	NC	No	No	1	ADAT3_exon_chr19:1911888	1	1	0	NA	1	NA	NA	NA	NA
ADCK1	24.3252	4.1197	-2.5601	0.0241	DOWN	No	No	1	ADCK1_exon_chr14:78399562	1	1	0	NA	1	NA	NA	NA	NA
ADCK2	183.772	97.0105	-0.9219	0.0042	DOWN	No	No	1	ADCK2_exon_chr7:140394462	1	1	0	NA	1	NA	NA	NA	NA
ADCK5	21.9217	12.8852	-0.766	0.6937	NC	No	No	1	ADCK5_exon_chr8:145618183	1	1	0	NA	1	NA	NA	NA	NA
ADCY10P1	167.067	175.361	0.0698	0.882	NC	No	No	1	ADCY10P1_exon_chr6:41065095	1	1	0	NA	4	0.1812	0.2449	0.0636	NA
ADCY3	67.102	69.6403	0.0533	0.8421	NC	No	No	1	ADCY3_exon_chr2:25042983	1	1	0	NA	3	0.9264	0.9383	0.0119	NA
ADCY4	1.895	3.6073	0.9268	1	NC	No	No	1	ADCY4_exon_chr14:24787774	1	1	0	NA	1	NA	NA	NA	NA
ADCY7	37.6548	38.2061	0.0209	1	NC	No	No	2	ADCY7_exon_chr16:50344364_x000D_ ADCY7_exon_chr16:50349269	0.1903_x000D_ 0.8097	0.2264_x000D_ 0.7736	0.0361_x000D_ -0.0361	NA_x000D_ NA	1_x000D_ 1	NA_x000D_ NA	NA_x000D_ NA	NA_x000D_ NA	NA_x000D_ NA
ADCY9	8.5673	5.6567	-0.5976	1	NC	No	No	1	ADCY9_exon_chr16:4016967	1	1	0	NA	2	NA	NA	NA	NA
ADD1	228.938	224.396	-0.0291	0.9555	NC	No	No	1	ADD1_exon_chr4:2929897	1	1	0	NA	2	0.4914	0.6105	0.1191	NA
ADD3	40.537	43.7931	0.1124	0.7998	NC	No	No	2	ADD3_exon_chr10:111892062_x000D_ ADD3_exon_chr10:111893083	0.2589_x000D_ 0.7411	0.3051_x000D_ 0.6949	0.0462_x000D_ -0.0462	NA_x000D_ NA	1_x000D_ 3	NA_x000D_ 0.6389	NA_x000D_ 0.7105	NA_x000D_ 0.0716	NA_x000D_ NA
ADGRA2	2152.38	996.942	-1.1104	0	DOWN	No	No	1	ADGRA2_exon_chr8:37698603	1	1	0	NA	5	0.2464	0.2534	0.007	NA
ADGRA3	29.5315	9.8182	-1.5898	0.0568	DOWN	No	No	1	ADGRA3_exon_chr4:22390570	1	1	0	NA	1	NA	NA	NA	NA
ADGRB1	116.082	150.678	0.3759	0.3528	NC	No	No	1	ADGRB1_exon_chr8:143625580	1	1	0	NA	1	NA	NA	NA	NA
ADGRB2	0	5.6776	5.0181	1	NC	No	No	1	ADGRB2_exon_chr1:32193206	1	1	0	NA	1	NA	NA	NA	NA
ADGRE1	0	0.5193	1.5648	1	NC	No	No	1	ADGRE1_exon_chr19:6940034	1	1	0	NA	1	NA	NA	NA	NA
ADGRE2	29.9507	200.514	2.742	0	UP	No	Yes	1	ADGRE2_exon_chr19:14847056	1	1	0	NA	6	0.961	0.7857	-0.1753	Shortening
ADGRE5	115.254	146.06	0.3416	0.4304	NC	No	No	1	ADGRE5_exon_chr19:14518903	1	1	0	NA	1	NA	NA	NA	NA
ADGRL1	170.996	158.903	-0.1058	0.8468	NC	No	No	1	ADGRL1_exon_chr19:14262427	1	1	0	NA	1	NA	NA	NA	NA
ADH5	69.5501	58.313	-0.2543	0.6045	NC	No	No	1	ADH5_exon_chr4:99993592	1	1	0	NA	5	0.3622	0.312	-0.0502	NA
ADI1	587.624	395.449	-0.5713	0.0125	NC	No	No	2	ADI1_exon_chr2:3502853_x000D_ ADI1_exon_chr2:3517747	0.5746_x000D_ 0.4254	0.6075_x000D_ 0.3925	0.0329_x000D_ -0.0329	NA_x000D_ NA	5_x000D_ 1	0.2456_x000D_ NA	0.2786_x000D_ NA	0.033_x000D_ NA	NA_x000D_ NA
ADIPOR1	324.348	579.895	0.8382	0.0001	UP	No	No	1	ADIPOR1_exon_chr1:202910829	1	1	0	NA	1	NA	NA	NA	NA
ADIPOR2	196.702	224.263	0.1893	0.5917	NC	No	No	1	ADIPOR2_exon_chr12:1895109	1	1	0	NA	2	0.9272	0.9156	-0.0116	NA
ADK	154.01	170.056	0.1435	0.7797	NC	No	No	1	ADK_exon_chr10:76468078	1	1	0	NA	5	0.3256	0.3046	-0.021	NA
ADM	1.895	10.8219	2.5101	0.2544	NC	No	No	1	ADM_exon_chr11:10327878	1	1	0	NA	1	NA	NA	NA	NA
ADM5	1728.77	1651.57	-0.0659	0.8536	NC	No	No	1	ADM5_exon_chr19:50191418	1	1	0	NA	1	NA	NA	NA	NA
ADNP	101.011	89.1442	-0.1798	0.7001	NC	No	No	2	ADNP_exon_chr20:49511049_x000D_ ADNP_exon_chr20:49520538	0.9105_x000D_ 0.0895	0.8835_x000D_ 0.1165	-0.0269_x000D_ 0.0269	NA_x000D_ NA	4_x000D_ 1	0.7383_x000D_ NA	0.7235_x000D_ NA	-0.0148_x000D_ NA	NA_x000D_ NA
ADNP2	49.5185	61.8436	0.3209	0.5397	NC	No	No	1	ADNP2_exon_chr18:77893494	1	1	0	NA	2	0.8677	0.8921	0.0244	NA
ADO	56.6348	210.001	1.8902	0	UP	No	Yes	1	ADO_exon_chr10:64564479	1	1	0	NA	3	0.4436	0.5484	0.1047	Lengthening
ADORA1	1.4361	0.5193	-1.4708	1	NC	No	No	1	ADORA1_exon_chr1:203134183	1	1	0	NA	1	NA	NA	NA	NA
ADORA2A	0.9475	4.6529	2.292	1	NC	No	No	1	ADORA2A_exon_chr22:24836550	1	1	0	NA	1	NA	NA	NA	NA
ADPGK	195.854	254.784	0.3797	0.2513	NC	No	No	1	ADPGK_exon_chr15:73045236	1	1	0	NA	3	0.8875	0.9274	0.0399	NA
ADPRM	7.1311	4.6459	-0.6191	1	NC	No	No	1	ADPRM_exon_chr17:10614150	1	1	0	NA	1	NA	NA	NA	NA
ADPRS	84.3109	72.8328	-0.2116	0.6784	NC	No	No	1	ADPRS_exon_chr1:36558697	1	1	0	NA	1	NA	NA	NA	NA
ADRA2C	17.0998	17.0398	-0.0063	1	NC	No	No	1	ADRA2C_exon_chr4:3768111	1	1	0	NA	1	NA	NA	NA	NA
ADRB2	86.65	129.215	0.576	0.2011	NC	No	No	1	ADRB2_exon_chr5:148206173	1	1	0	NA	1	NA	NA	NA	NA
ADRM1	289.491	380.434	0.3939	0.1828	NC	No	No	1	ADRM1_exon_chr20:60883710	1	1	0	NA	1	NA	NA	NA	NA
ADSL	1831.19	1728.71	-0.0831	0.7926	NC	No	No	1	ADSL_exon_chr22:40762439	1	1	0	NA	1	NA	NA	NA	NA
ADSS1	0.9525	1.544	0.6976	1	NC	No	No	1	ADSS1_exon_chr14:105213287	1	1	0	NA	1	NA	NA	NA	NA
ADSS2	133.301	203.853	0.6126	0.059	UP	No	No	1	ADSS2_exon_chr1:244572940	1	1	0	NA	3	0.7536	0.7301	-0.0235	NA
ADTRP	2.3787	4.1266	0.7943	1	NC	No	No	1	ADTRP_exon_chr6:11714745	1	1	0	NA	2	NA	NA	NA	NA
AEBP2	42.3626	86.6661	1.0324	0.0201	UP	No	No	1	AEBP2_exon_chr12:19671020	1	1	0	NA	5	0.104	0.0851	-0.0189	NA
AEN	425.044	281.064	-0.5964	0.0902	DOWN	No	No	1	AEN_exon_chr15:89173288	1	1	0	NA	1	NA	NA	NA	NA
AFDN	1.4361	1.0386	-0.4684	1	NC	No	No	1	AFDN_exon_chr6:168370461	1	1	0	NA	1	NA	NA	NA	NA
AFF1	55.2978	20.0929	-1.4596	0.0141	DOWN	Yes	No	3	AFF1_exon_chr4:87967317_x000D_ AFF1_exon_chr4:88035518_x000D_ AFF1_exon_chr4:88056731	0.431_x000D_ 0.3359_x000D_ 0.2331	0.1871_x000D_ 0.5518_x000D_ 0.2611	-0.2439_x000D_ 0.2159_x000D_ 0.0279	Down_x000D_ NA_x000D_ NA	1_x000D_ 2_x000D_ 2	NA_x000D_ NA_x000D_ NA	NA_x000D_ NA_x000D_ NA	NA_x000D_ NA_x000D_ NA	NA_x000D_ NA_x000D_ NA			AFF1_exon_chr4:88056731
AFF1-AS1	2.3837	0.5123	-2.2102	1	NC	No	No	1	AFF1-AS1_exon_chr4:87847478	1	1	0	NA	1	NA	NA	NA	NA
AFF2	158.544	81.0931	-0.9679	0.0064	DOWN	No	No	2	AFF2_exon_chrX:148037132_x000D_ AFF2_exon_chrX:148072740	0.4714_x000D_ 0.4837	0.521_x000D_ 0.4465	0.0497_x000D_ -0.0372	NA_x000D_ NA	1_x000D_ 3	NA_x000D_ 0.0818	NA_x000D_ 0.0577	NA_x000D_ -0.0241	NA_x000D_ NA
AFF3	58.1849	60.2857	0.052	0.9314	NC	No	No	1	AFF3_exon_chr2:100625394	1	1	0	NA	1	NA	NA	NA	NA
AFF4	45.2398	130.86	1.5326	0.0001	UP	No	No	3	AFF4_exon_chr5:132216878_x000D_ AFF4_exon_chr5:132232932_x000D_ AFF4_exon_chr5:132240096	0.3262_x000D_ 0.6212_x000D_ 0.0526	0.4262_x000D_ 0.458_x000D_ 0.1157	0.1001_x000D_ -0.1632_x000D_ 0.0631	Up_x000D_ NA_x000D_ NA	5_x000D_ 3_x000D_ 1	0.9412_x000D_ 0.2363_x000D_ NA	0.9231_x000D_ 0.2007_x000D_ NA	-0.0181_x000D_ -0.0356_x000D_ NA	NA_x000D_ NA_x000D_ NA			AFF4_exon_chr5:132240096
AFG1L	59.1027	46.9438	-0.3321	0.5956	NC	No	No	1	AFG1L_exon_chr6:108843499	1	1	0	NA	2	0.0964	0.0544	-0.042	NA
AFG3L1P	46.6462	33.0757	-0.497	0.4372	NC	No	No	2	AFG3L1P_exon_chr16:90045217_x000D_ AFG3L1P_exon_chr16:90061100	0.1324_x000D_ 0.7858	0.1366_x000D_ 0.8634	0.0042_x000D_ 0.0776	NA_x000D_ NA	1_x000D_ 3	NA_x000D_ 0.6777	NA_x000D_ 0.7431	NA_x000D_ 0.0654	NA_x000D_ NA
AFG3L2	296.781	257.851	-0.2027	0.5693	NC	No	No	2	AFG3L2_exon_chr18:12329782_x000D_ AFG3L2_exon_chr18:12370925	0.5586_x000D_ 0.4414	0.6115_x000D_ 0.3885	0.0529_x000D_ -0.0529	NA_x000D_ NA	3_x000D_ 2	0.6545_x000D_ 0.6159	0.6763_x000D_ 0.6828	0.0218_x000D_ 0.0668	NA_x000D_ NA
AFMID	94.5176	31.5178	-1.5847	0.0049	DOWN	No	No	1	AFMID_exon_chr17:76202991	1	1	0	NA	1	NA	NA	NA	NA
AFTPH	70.9813	110.338	0.6367	0.1087	NC	No	No	2	AFTPH_exon_chr2:64778576_x000D_ AFTPH_exon_chr2:64819018	0.1744_x000D_ 0.8256	0.1107_x000D_ 0.8893	-0.0637_x000D_ 0.0637	NA_x000D_ NA	2_x000D_ 1	NA_x000D_ NA	NA_x000D_ NA	NA_x000D_ NA	NA_x000D_ NA
AGA	2.8624	3.1089	0.1182	1	NC	No	No	1	AGA_exon_chr4:178352962	1	1	0	NA	2	NA	NA	NA	NA
AGAP2	40.9413	40.8654	-0.0037	0.992	NC	No	No	1	AGAP2_exon_chr12:58120577	1	1	0	NA	2	0.0743	0.1687	0.0944	NA
AGAP3	298.76	397.055	0.4105	0.1543	NC	No	No	2	AGAP3_exon_chr7:150819811_x000D_ AGAP3_exon_chr7:150840823	0.0942_x000D_ 0.9058	0.0946_x000D_ 0.9054	0.0004_x000D_ -0.0004	NA_x000D_ NA	1_x000D_ 3	NA_x000D_ 0.7802	NA_x000D_ 0.8339	NA_x000D_ 0.0537	NA_x000D_ NA
AGAP4	3.3411	5.1653	0.629	1	NC	No	No	1	AGAP4_exon_chr10:46322838	1	1	0	NA	1	NA	NA	NA	NA
AGAP5	3.3361	6.1969	0.8934	1	NC	No	No	1	AGAP5_exon_chr10:75435832	1	1	0	NA	1	NA	NA	NA	NA
AGAP6	35.2315	19.5945	-0.8463	0.2761	NC	No	No	1	AGAP6_exon_chr10:51768470	1	1	0	NA	1	NA	NA	NA	NA
AGAP7P	6.6722	2.0773	-1.6872	1	NC	No	No	1	AGAP7P_exon_chr10:51465939	1	1	0	NA	1	NA	NA	NA	NA
AGAP9	9.046	12.9201	0.5134	1	NC	No	No	2	AGAP9_exon_chr10:47193740_x000D_ AGAP9_exon_chr10:48235611	0.421_x000D_ 0.579	0.4812_x000D_ 0.5188	0.0602_x000D_ -0.0602	NA_x000D_ NA	1_x000D_ 1	NA_x000D_ NA	NA_x000D_ NA	NA_x000D_ NA	NA_x000D_ NA
AGBL3	0	1.0386	2.5667	1	NC	No	No	1	AGBL3_exon_chr7:134694792	1	1	0	NA	1	NA	NA	NA	NA
AGBL5	349.986	276.048	-0.3425	0.2291	NC	No	No	2	AGBL5_exon_chr2:27282057_x000D_ AGBL5_exon_chr2:27292959	0.8665_x000D_ 0.1335	0.8598_x000D_ 0.1402	-0.0067_x000D_ 0.0067	NA_x000D_ NA	1_x000D_ 1	NA_x000D_ NA	NA_x000D_ NA	NA_x000D_ NA	NA_x000D_ NA
AGER	0.9525	8.2881	3.1204	1	NC	No	No	1	AGER_exon_chr6:32149016	1	1	0	NA	1	NA	NA	NA	NA
AGFG1	130.982	235.204	0.8446	0.0026	UP	No	Yes	1	AGFG1_exon_chr2:228419151	1	1	0	NA	6	0.2277	0.1309	-0.0969	Shortening
AGFG2	30.5137	24.7528	-0.3014	0.7603	NC	No	No	1	AGFG2_exon_chr7:100162554	1	1	0	NA	2	0.3579	0.1861	-0.1718	NA
AGGF1	295.744	238.361	-0.3113	0.3144	NC	No	No	2	AGGF1_exon_chr5:76355440_x000D_ AGGF1_exon_chr5:76358876	0.1353_x000D_ 0.8197	0.076_x000D_ 0.8713	-0.0593_x000D_ 0.0516	NA_x000D_ NA	1_x000D_ 8	NA_x000D_ 0.1563	NA_x000D_ 0.1465	NA_x000D_ -0.0097	NA_x000D_ NA
AGK	9.5396	11.3691	0.2531	1	NC	No	No	1	AGK_exon_chr7:141352586	1	1	0	NA	3	NA	NA	NA	NA
AGL	18.0969	25.2163	0.4794	0.6397	NC	No	No	3	AGL_exon_chr1:100329941_x000D_ AGL_exon_chr1:100377960_x000D_ AGL_exon_chr1:100387089	0.1317_x000D_ 0.3158_x000D_ 0.5525	0.3261_x000D_ 0.2648_x000D_ 0.4091	0.1944_x000D_ -0.051_x000D_ -0.1434	NA_x000D_ NA_x000D_ NA	1_x000D_ 1_x000D_ 1	NA_x000D_ NA_x000D_ NA	NA_x000D_ NA_x000D_ NA	NA_x000D_ NA_x000D_ NA	NA_x000D_ NA_x000D_ NA			AGL_exon_chr1:100387089
AGO1	183.209	219.412	0.2598	0.5476	NC	No	No	1	AGO1_exon_chr1:36385099	1	1	0	NA	6	0.3046	0.2817	-0.023	NA
AGO2	132.354	270.329	1.0302	0.0001	UP	No	Yes	1	AGO2_exon_chr8:141542251	1	1	0	NA	10	0.2402	0.3327	0.0925	Lengthening
AGO3	61.3872	109.749	0.8382	0.0432	UP	No	No	1	AGO3_exon_chr1:36521237	1	1	0	NA	7	0.6763	0.6127	-0.0635	NA
AGO4	103.73	85.0594	-0.2863	0.5779	NC	No	No	1	AGO4_exon_chr1:36319097	1	1	0	NA	7	0.6348	0.7201	0.0853	NA
AGPAT1	199.195	185.719	-0.1009	0.8207	NC	No	No	1	AGPAT1_exon_chr6:32137225	1	1	0	NA	1	NA	NA	NA	NA
AGPAT2	197.211	130.424	-0.5963	0.0626	DOWN	No	No	1	AGPAT2_exon_chr9:139568379	1	1	0	NA	1	NA	NA	NA	NA
AGPAT3	217.094	244.816	0.173	0.6597	NC	No	No	1	AGPAT3_exon_chr21:45402184	1	1	0	NA	7	0.3989	0.3237	-0.0751	NA
AGPAT4	99.9796	39.7083	-1.3321	0.0013	DOWN	No	Yes	1	AGPAT4_exon_chr6:161557666	1	1	0	NA	4	0.207	0.3297	0.1227	Both
AGPAT5	269.435	188.675	-0.5139	0.0905	NC	No	No	2	AGPAT5_exon_chr8:6612571_x000D_ AGPAT5_exon_chr8:6614683	0.661_x000D_ 0.339	0.6142_x000D_ 0.3858	-0.0467_x000D_ 0.0467	NA_x000D_ NA	1_x000D_ 9	NA_x000D_ 0.3588	NA_x000D_ 0.2573	NA_x000D_ -0.1015	NA_x000D_ NA
AGPS	161.411	185.642	0.2018	0.613	NC	No	No	1	AGPS_exon_chr2:178402801	1	1	0	NA	10	0.2947	0.2619	-0.0328	NA
AGRN	327.652	429.141	0.3891	0.2951	NC	No	No	1	AGRN_exon_chr1:990203	1	1	0	NA	1	NA	NA	NA	NA
AGTPBP1	81.0194	59.3446	-0.4491	0.3411	NC	No	No	2	AGTPBP1_exon_chr9:88162201_x000D_ AGTPBP1_exon_chr9:88307728	0.7588_x000D_ 0.2412	0.6945_x000D_ 0.3055	-0.0643_x000D_ 0.0643	NA_x000D_ NA	2_x000D_ 1	0.7456_x000D_ NA	0.6517_x000D_ NA	-0.0938_x000D_ NA	NA_x000D_ NA
AGTRAP	445.198	187.859	-1.245	0	DOWN	No	No	1	AGTRAP_exon_chr1:11810133	1	1	0	NA	1	NA	NA	NA	NA
AHCTF1	1043.4	832.676	-0.3254	0.1371	NC	No	Yes	3	AHCTF1_exon_chr1:247004300_x000D_ AHCTF1_exon_chr1:247006078_x000D_ AHCTF1_exon_chr1:247014744	0.0639_x000D_ 0.7659_x000D_ 0.1601	0.0624_x000D_ 0.7757_x000D_ 0.1577	-0.0016_x000D_ 0.0098_x000D_ -0.0024	NA_x000D_ NA_x000D_ NA	4_x000D_ 1_x000D_ 7	0.2877_x000D_ NA_x000D_ 0.2494	0.245_x000D_ NA_x000D_ 0.3047	-0.0427_x000D_ NA_x000D_ 0.0553	NA_x000D_ NA_x000D_ Lengthening			AHCTF1_exon_chr1:247014744
AHCTF1P1	136.702	122.29	-0.1608	0.7613	NC	No	No	1	AHCTF1P1_exon_chr2:162364413	1	1	0	NA	5	0.745	0.7915	0.0465	NA
AHCY	1300.55	1073.85	-0.2762	0.2698	NC	No	No	1	AHCY_exon_chr20:32868971	1	1	0	NA	1	NA	NA	NA	NA
AHCYL1	641.734	1251.81	0.964	0	UP	No	No	1	AHCYL1_exon_chr1:110564295	1	1	0	NA	1	NA	NA	NA	NA
AHCYL2	29.9607	43.3714	0.5328	0.475	NC	No	No	1	AHCYL2_exon_chr7:129066879	1	1	0	NA	2	0.9207	0.9394	0.0187	NA
AHDC1	0.9525	6.7302	2.82	1	NC	No	No	1	AHDC1_exon_chr1:27861427	1	1	0	NA	1	NA	NA	NA	NA
AHI1	88.0663	160.308	0.8642	0.0122	UP	No	Yes	4	AHI1_exon_chr6:135606785_x000D_ AHI1_exon_chr6:135611663_x000D_ AHI1_exon_chr6:135752452_x000D_ AHI1_exon_chr6:135787511	0.0973_x000D_ 0.0757_x000D_ 0.0922_x000D_ 0.7348	0.1087_x000D_ 0.0831_x000D_ 0.068_x000D_ 0.7402	0.0113_x000D_ 0.0075_x000D_ -0.0242_x000D_ 0.0054	NA_x000D_ NA_x000D_ NA_x000D_ NA	2_x000D_ 1_x000D_ 1_x000D_ 3	NA_x000D_ NA_x000D_ NA_x000D_ 0.4733	NA_x000D_ NA_x000D_ NA_x000D_ 0.369	NA_x000D_ NA_x000D_ NA_x000D_ -0.1043	NA_x000D_ NA_x000D_ NA_x000D_ Shortening			AHI1_exon_chr6:135752452	AHI1_exon_chr6:135787511
AHNAK	131.9	248.629	0.9145	0.0009	UP	No	No	2	AHNAK_exon_chr11:62201363_x000D_ AHNAK_exon_chr11:62301546	0.2092_x000D_ 0.7908	0.1543_x000D_ 0.8457	-0.0549_x000D_ 0.0549	NA_x000D_ NA	1_x000D_ 1	NA_x000D_ NA	NA_x000D_ NA	NA_x000D_ NA	NA_x000D_ NA
AHNAK2	1.4312	1.537	0.1054	1	NC	No	No	1	AHNAK2_exon_chr14:105421136	1	1	0	NA	1	NA	NA	NA	NA
AHR	45.6591	165.177	1.8542	0	UP	No	No	1	AHR_exon_chr7:17382544	1	1	0	NA	3	0.348	0.3786	0.0306	NA
AHRR	42.427	89.7192	1.081	0.0163	UP	No	No	1	AHRR_exon_chr5:433967	1	1	0	NA	6	0.8962	0.8539	-0.0422	NA
AHSA1	428.922	499.911	0.2209	0.4768	NC	No	No	2	AHSA1_exon_chr14:77925958_x000D_ AHSA1_exon_chr14:77935419	0.07_x000D_ 0.93	0.0424_x000D_ 0.9576	-0.0276_x000D_ 0.0276	NA_x000D_ NA	1_x000D_ 1	NA_x000D_ NA	NA_x000D_ NA	NA_x000D_ NA	NA_x000D_ NA
AHSA2P	68.5481	72.6795	0.0845	0.8473	NC	No	No	2	AHSA2P_exon_chr2:61404552_x000D_ AHSA2P_exon_chr2:61413751	0.3472_x000D_ 0.6528	0.3958_x000D_ 0.6042	0.0487_x000D_ -0.0487	NA_x000D_ NA	1_x000D_ 5	NA_x000D_ 0.1777	NA_x000D_ 0.3218	NA_x000D_ 0.1441	NA_x000D_ NA
AIDA	400.767	435.843	0.121	0.7401	NC	Yes	No	2	AIDA_exon_chr1:222843331_x000D_ AIDA_exon_chr1:222876559	0.8634_x000D_ 0.1366	0.9679_x000D_ 0.0321	0.1045_x000D_ -0.1045	NA_x000D_ Down	5_x000D_ 1	0.5922_x000D_ NA	0.57_x000D_ NA	-0.0222_x000D_ NA	NA_x000D_ NA
AIF1	221.876	192.982	-0.2014	0.6231	NC	No	No	1	AIF1_exon_chr6:31584592	1	1	0	NA	1	NA	NA	NA	NA
AIFM1	80.0124	72.7492	-0.1374	0.8178	NC	No	No	1	AIFM1_exon_chrX:129263603	1	1	0	NA	1	NA	NA	NA	NA
AIFM2	11.9183	4.1336	-1.5285	0.4794	NC	No	No	1	AIFM2_exon_chr10:71874085	1	1	0	NA	2	NA	NA	NA	NA
AIG1	11.4594	17.0049	0.5708	0.9731	NC	No	No	2	AIG1_exon_chr6:143382350_x000D_ AIG1_exon_chr6:143659114	0.1663_x000D_ 0.8337	0.4506_x000D_ 0.5494	0.2843_x000D_ -0.2843	NA_x000D_ NA	2_x000D_ 1	NA_x000D_ NA	NA_x000D_ NA	NA_x000D_ NA	NA_x000D_ NA
AIM2	1.4213	7.7549	2.4437	1	NC	No	No	1	AIM2_exon_chr1:159032508	1	1	0	NA	1	NA	NA	NA	NA
AIMP1	2245.97	2525.45	0.1692	0.4792	NC	No	No	3	AIMP1_exon_chr4:107248607_x000D_ AIMP1_exon_chr4:107249232_x000D_ AIMP1_exon_chr4:107268682	0.1779_x000D_ 0.5438_x000D_ 0.2752	0.1479_x000D_ 0.5697_x000D_ 0.2786	-0.03_x000D_ 0.0259_x000D_ 0.0034	NA_x000D_ NA_x000D_ NA	1_x000D_ 1_x000D_ 1	NA_x000D_ NA_x000D_ NA	NA_x000D_ NA_x000D_ NA	NA_x000D_ NA_x000D_ NA	NA_x000D_ NA_x000D_ NA			AIMP1_exon_chr4:107268682
AIMP2	127.646	98.5545	-0.3732	0.3571	NC	No	No	1	AIMP2_exon_chr7:6062933	1	1	0	NA	1	NA	NA	NA	NA
AIP	61.4021	67.0995	0.1276	0.7542	NC	No	No	1	AIP_exon_chr11:67258258	1	1	0	NA	1	NA	NA	NA	NA
AK1	16.187	11.8466	-0.4498	1	NC	No	No	1	AK1_exon_chr9:130630355	1	1	0	NA	2	NA	NA	NA	NA
AK2	2762.49	2182.12	-0.3403	0.1347	NC	No	No	1	AK2_exon_chr1:33479003	1	1	0	NA	9	0.5857	0.5088	-0.0769	NA
AK3	39.5349	43.8837	0.1503	0.7577	NC	No	No	1	AK3_exon_chr9:4713096	1	1	0	NA	2	0.5781	0.425	-0.1531	NA
AK4	47.6136	57.8146	0.2797	0.6713	NC	No	No	1	AK4_exon_chr1:65691745	1	1	0	NA	4	0.3274	0.3408	0.0134	NA
AK6	245.41	190.274	-0.3673	0.4154	NC	No	No	1	AK6_exon_chr5:68648080	1	1	0	NA	3	0.8276	0.8402	0.0125	NA
AK9	32.8726	24.1986	-0.441	0.646	NC	No	No	2	AK9_exon_chr6:109954306_x000D_ AK9_exon_chr6:109980616	0.0722_x000D_ 0.9278	0.0226_x000D_ 0.9774	-0.0496_x000D_ 0.0496	NA_x000D_ NA	1_x000D_ 1	NA_x000D_ NA	NA_x000D_ NA	NA_x000D_ NA	NA_x000D_ NA
AKAP1	49.5284	18.5419	-1.4166	0.0229	DOWN	No	Yes	1	AKAP1_exon_chr17:55197610	1	1	0	NA	2	0.342	0.5045	0.1626	Lengthening
AKAP10	30.9181	43.3505	0.4869	0.5224	NC	No	No	2	AKAP10_exon_chr17:19809545_x000D_ AKAP10_exon_chr17:19866335	0.6158_x000D_ 0.3379	0.6068_x000D_ 0.3932	-0.009_x000D_ 0.0553	NA_x000D_ NA	3_x000D_ 1	0.3136_x000D_ NA	0.1022_x000D_ NA	-0.2114_x000D_ NA	NA_x000D_ NA
AKAP11	20.5153	28.3252	0.4666	0.6712	NC	No	No	2	AKAP11_exon_chr13:42873498_x000D_ AKAP11_exon_chr13:42893223	0.4414_x000D_ 0.5586	0.3048_x000D_ 0.6952	-0.1367_x000D_ 0.1367	NA_x000D_ NA	1_x000D_ 1	NA_x000D_ NA	NA_x000D_ NA	NA_x000D_ NA	NA_x000D_ NA
AKAP13	855.95	1406.37	0.7165	0.0008	UP	No	No	5	AKAP13_exon_chr15:86122160_x000D_ AKAP13_exon_chr15:86227971_x000D_ AKAP13_exon_chr15:86236507_x000D_ AKAP13_exon_chr15:86270611_x000D_ AKAP13_exon_chr15:86287858	0.0802_x000D_ 0.0992_x000D_ 0.4802_x000D_ 0.2247_x000D_ 0.0562	0.0436_x000D_ 0.1091_x000D_ 0.5513_x000D_ 0.1888_x000D_ 0.0574	-0.0366_x000D_ 0.0099_x000D_ 0.071_x000D_ -0.036_x000D_ 0.0012	NA_x000D_ NA_x000D_ NA_x000D_ NA_x000D_ NA	1_x000D_ 1_x000D_ 1_x000D_ 2_x000D_ 5	NA_x000D_ NA_x000D_ NA_x000D_ 0.0526_x000D_ 0.66	NA_x000D_ NA_x000D_ NA_x000D_ 0.0515_x000D_ 0.6166	NA_x000D_ NA_x000D_ NA_x000D_ -0.0011_x000D_ -0.0434	NA_x000D_ NA_x000D_ NA_x000D_ NA_x000D_ NA			AKAP13_exon_chr15:86236507	AKAP13_exon_chr15:86270611	AKAP13_exon_chr15:86287858
AKAP17A	347.547	335.069	-0.0525	0.9403	NC	No	No	4	AKAP17A_exon_chrX:1718084_x000D_ AKAP17A_exon_chrX:1719551_x000D_ AKAP17A_exon_chrY:1668084_x000D_ AKAP17A_exon_chrY:1669551	0.2862_x000D_ 0.1247_x000D_ 0.3617_x000D_ 0.1452	0.2916_x000D_ 0.1596_x000D_ 0.314_x000D_ 0.1573	0.0053_x000D_ 0.0349_x000D_ -0.0477_x000D_ 0.0121	NA_x000D_ NA_x000D_ NA_x000D_ NA	1_x000D_ 1_x000D_ 1_x000D_ 1	NA_x000D_ NA_x000D_ NA_x000D_ NA	NA_x000D_ NA_x000D_ NA_x000D_ NA	NA_x000D_ NA_x000D_ NA_x000D_ NA	NA_x000D_ NA_x000D_ NA_x000D_ NA			AKAP17A_exon_chrY:1668084	AKAP17A_exon_chrY:1669551
AKAP7	2.8475	1.0386	-1.459	1	NC	No	No	1	AKAP7_exon_chr6:131602669	1	1	0	NA	1	NA	NA	NA	NA
AKAP8	498.442	387.638	-0.3626	0.2021	NC	No	No	2	AKAP8_exon_chr19:15466181_x000D_ AKAP8_exon_chr19:15479133	0.6007_x000D_ 0.3993	0.5824_x000D_ 0.4176	-0.0182_x000D_ 0.0182	NA_x000D_ NA	3_x000D_ 1	0.9539_x000D_ NA	0.9366_x000D_ NA	-0.0173_x000D_ NA	NA_x000D_ NA
AKAP8L	327.965	325.745	-0.0097	1	NC	No	No	3	AKAP8L_exon_chr19:15491241_x000D_ AKAP8L_exon_chr19:15511169_x000D_ AKAP8L_exon_chr19:15512414	0.5951_x000D_ 0.1495_x000D_ 0.2554	0.6028_x000D_ 0.1467_x000D_ 0.2505	0.0077_x000D_ -0.0028_x000D_ -0.0049	NA_x000D_ NA_x000D_ NA	1_x000D_ 1_x000D_ 1	NA_x000D_ NA_x000D_ NA	NA_x000D_ NA_x000D_ NA	NA_x000D_ NA_x000D_ NA	NA_x000D_ NA_x000D_ NA			AKAP8L_exon_chr19:15512414
AKAP9	3010.29	2829.79	-0.0892	0.8034	NC	No	No	6	AKAP9_exon_chr7:91630161_x000D_ AKAP9_exon_chr7:91671981_x000D_ AKAP9_exon_chr7:91694544_x000D_ AKAP9_exon_chr7:91706168_x000D_ AKAP9_exon_chr7:91708392_x000D_ AKAP9_exon_chr7:91726002	0.2952_x000D_ 0.0847_x000D_ 0.0893_x000D_ 0.0597_x000D_ 0.1773_x000D_ 0.1023	0.3041_x000D_ 0.0943_x000D_ 0.0896_x000D_ 0.0701_x000D_ 0.1797_x000D_ 0.0829	0.0089_x000D_ 0.0096_x000D_ 0.0003_x000D_ 0.0104_x000D_ 0.0024_x000D_ -0.0194	NA_x000D_ NA_x000D_ NA_x000D_ NA_x000D_ NA_x000D_ NA	12_x000D_ 1_x000D_ 3_x000D_ 2_x000D_ 5_x000D_ 3	0.3022_x000D_ NA_x000D_ 0.8371_x000D_ 0.4781_x000D_ 0.5911_x000D_ 0.6226	0.2788_x000D_ NA_x000D_ 0.8564_x000D_ 0.5025_x000D_ 0.5875_x000D_ 0.5802	-0.0234_x000D_ NA_x000D_ 0.0193_x000D_ 0.0244_x000D_ -0.0036_x000D_ -0.0424	NA_x000D_ NA_x000D_ NA_x000D_ NA_x000D_ NA_x000D_ NA			AKAP9_exon_chr7:91694544	AKAP9_exon_chr7:91706168	AKAP9_exon_chr7:91708392	AKAP9_exon_chr7:91726002
AKIP1	62.419	74.3699	0.2525	0.6813	NC	No	No	1	AKIP1_exon_chr11:8940883	1	1	0	NA	2	0.6604	0.6093	-0.0511	NA
AKIRIN1	86.1514	302.394	1.8111	0	UP	No	No	1	AKIRIN1_exon_chr1:39469716	1	1	0	NA	6	0.823	0.7774	-0.0456	NA
AKIRIN2	103.311	321.737	1.6388	0	UP	No	No	1	AKIRIN2_exon_chr6:88385325	1	1	0	NA	4	0.7118	0.7651	0.0533	NA
AKNA	320.345	1003.56	1.6474	0	UP	No	No	1	AKNA_exon_chr9:117099586	1	1	0	NA	1	NA	NA	NA	NA
AKR1A1	894.982	648.403	-0.4651	0.0857	NC	No	No	1	AKR1A1_exon_chr1:46035562	1	1	0	NA	1	NA	NA	NA	NA
AKR1C1	28.6286	28.3601	-0.0128	1	NC	No	No	1	AKR1C1_exon_chr10:5019891	1	1	0	NA	1	NA	NA	NA	NA
AKR7A2	199.451	122.297	-0.7059	0.0289	DOWN	No	No	1	AKR7A2_exon_chr1:19630880	1	1	0	NA	1	NA	NA	NA	NA
AKR7A3	40.976	28.9282	-0.5028	0.5106	NC	No	No	1	AKR7A3_exon_chr1:19609386	1	1	0	NA	1	NA	NA	NA	NA
AKR7L	14.2821	5.6915	-1.3292	0.5059	NC	No	No	1	AKR7L_exon_chr1:19593955	1	1	0	NA	2	NA	NA	NA	NA
AKT1	100.972	130.654	0.3715	0.3726	NC	No	No	1	AKT1_exon_chr14:105236757	1	1	0	NA	1	NA	NA	NA	NA
AKT1S1	527.326	559.064	0.0841	0.7621	NC	No	No	1	AKT1S1_exon_chr19:50373317	1	1	0	NA	1	NA	NA	NA	NA
AKT2	299.224	321.636	0.1041	0.7971	NC	No	No	1	AKT2_exon_chr19:40739858	1	1	0	NA	3	0.1781	0.0943	-0.0839	NA
AKT3	32.3443	55.7513	0.7847	0.1706	NC	No	No	1	AKT3_exon_chr1:243668636	1	1	0	NA	3	0.4815	0.33	-0.1515	NA
AKTIP	2.8624	3.1019	0.1158	1	NC	No	No	1	AKTIP_exon_chr16:53526434	1	1	0	NA	1	NA	NA	NA	NA
ALAD	53.3185	37.1466	-0.5216	0.3492	NC	No	No	1	ALAD_exon_chr9:116150641	1	1	0	NA	2	0.8449	0.7239	-0.1209	NA
ALAS1	49.4541	272.894	2.4633	0	UP	No	No	1	ALAS1_exon_chr3:52248035	1	1	0	NA	1	NA	NA	NA	NA
ALCAM	44.7462	81.9435	0.8729	0.0556	UP	No	No	1	ALCAM_exon_chr3:105293320	1	1	0	NA	5	0.7726	0.8361	0.0635	NA
ALDH16A1	185.06	156.32	-0.2438	0.5472	NC	No	No	1	ALDH16A1_exon_chr19:49973562	1	1	0	NA	2	0.3129	0.3081	-0.0048	NA
ALDH18A1	230.299	258.545	0.1666	0.6828	NC	No	No	1	ALDH18A1_exon_chr10:97366700	1	1	0	NA	1	NA	NA	NA	NA
ALDH1A1	2.3837	5.1513	1.1127	1	NC	No	No	1	ALDH1A1_exon_chr9:75516196	1	1	0	NA	1	NA	NA	NA	NA
ALDH1B1	361.562	147.056	-1.2981	0	DOWN	No	No	1	ALDH1B1_exon_chr9:38395736	1	1	0	NA	4	0.8588	0.7965	-0.0624	NA
ALDH1L1	7.6495	4.1197	-0.8911	1	NC	No	No	1	ALDH1L1_exon_chr3:125822689	1	1	0	NA	1	NA	NA	NA	NA
ALDH2	0.9574	0	-2.3343	1	NC	No	No	1	ALDH2_exon_chr12:112247346	1	1	0	NA	1	NA	NA	NA	NA
ALDH3B1	70.4431	25.7844	-1.45	0.0034	DOWN	No	No	1	ALDH3B1_exon_chr11:67795216	1	1	0	NA	1	NA	NA	NA	NA
ALDH4A1	100.957	71.254	-0.5031	0.2724	NC	No	No	1	ALDH4A1_exon_chr1:19199451	1	1	0	NA	1	NA	NA	NA	NA
ALDH5A1	125.716	64.5169	-0.9627	0.0098	DOWN	No	Yes	1	ALDH5A1_exon_chr6:24533734	1	1	0	NA	4	0.8286	0.6714	-0.1572	Shortening
ALDH6A1	18.5558	10.8638	-0.774	0.7873	NC	No	No	1	ALDH6A1_exon_chr14:74527449	1	1	0	NA	3	NA	NA	NA	NA
ALDH8A1	0.9475	0.5123	-0.8809	1	NC	No	No	1	ALDH8A1_exon_chr6:135240005	1	1	0	NA	1	NA	NA	NA	NA
ALDH9A1	95.5968	178.581	0.901	0.014	UP	No	No	1	ALDH9A1_exon_chr1:165632381	1	1	0	NA	1	NA	NA	NA	NA
ALDOA	1986.95	1905.78	-0.0602	0.8626	NC	No	No	1	ALDOA_exon_chr16:30081437	1	1	0	NA	1	NA	NA	NA	NA
ALDOC	205.29	138.033	-0.5722	0.1028	NC	No	No	1	ALDOC_exon_chr17:26900639	1	1	0	NA	1	NA	NA	NA	NA
ALG1	22.3706	13.9657	-0.6812	0.527	NC	No	No	1	ALG1_exon_chr16:5134750	1	1	0	NA	4	NA	NA	NA	NA
ALG10	16.6162	14.9904	-0.1502	1	NC	No	No	1	ALG10_exon_chr12:34178797	1	1	0	NA	1	NA	NA	NA	NA
ALG10B	19.5579	46.8184	1.2607	0.0864	UP	No	No	1	ALG10B_exon_chr12:38713962	1	1	0	NA	6	0.3904	0.3385	-0.0519	NA
ALG11	181.956	237.054	0.3814	0.2939	NC	No	No	1	ALG11_exon_chr13:52602454	1	1	0	NA	9	0.0676	0.0836	0.0159	NA
ALG12	66.1099	38.6767	-0.7737	0.149	NC	No	No	1	ALG12_exon_chr22:50297714	1	1	0	NA	1	NA	NA	NA	NA
ALG13	35.7052	55.2668	0.6297	0.2724	NC	No	No	2	ALG13_exon_chrX:110931114_x000D_ ALG13_exon_chrX:111002961	0.7604_x000D_ 0.2396	0.634_x000D_ 0.366	-0.1264_x000D_ 0.1264	NA_x000D_ NA	4_x000D_ 1	0.6708_x000D_ NA	0.6178_x000D_ NA	-0.0531_x000D_ NA	NA_x000D_ NA
ALG14	18.1168	31.5108	0.7986	0.341	NC	No	No	1	ALG14_exon_chr1:95448862	1	1	0	NA	3	0.6999	0.6796	-0.0203	NA
ALG2	26.6592	33.0409	0.3091	0.7567	NC	No	No	1	ALG2_exon_chr9:101981118	1	1	0	NA	3	0.4742	0.482	0.0078	NA
ALG3	267.53	191.445	-0.483	0.12	NC	No	No	1	ALG3_exon_chr3:183960464	1	1	0	NA	2	0.5429	0.4733	-0.0696	NA
ALG5	43.883	59.254	0.4341	0.5259	NC	No	No	1	ALG5_exon_chr13:37524194	1	1	0	NA	1	NA	NA	NA	NA
ALG6	78.9856	64.8898	-0.2833	0.6472	NC	No	No	1	ALG6_exon_chr1:63902493	1	1	0	NA	1	NA	NA	NA	NA
ALG8	208.048	231.555	0.1544	0.7368	NC	No	No	1	ALG8_exon_chr11:77812241	1	1	0	NA	1	NA	NA	NA	NA
ALG9	25.2231	26.3456	0.062	0.968	NC	No	No	1	ALG9_exon_chr11:111657244	1	1	0	NA	2	0.2003	0.1736	-0.0267	NA
ALKBH1	14.2821	18.0366	0.3369	1	NC	No	No	1	ALKBH1_exon_chr14:78140584	1	1	0	NA	3	0.1257	0.2122	0.0865	NA
ALKBH2	46.2171	21.7136	-1.0908	0.1049	NC	No	No	1	ALKBH2_exon_chr12:109526317	1	1	0	NA	1	NA	NA	NA	NA
ALKBH3	43.3746	29.4266	-0.5598	0.4633	NC	No	No	1	ALKBH3_exon_chr11:43941467	1	1	0	NA	2	0.7418	0.7851	0.0433	NA
ALKBH4	76.711	29.4754	-1.3811	0.0074	DOWN	No	No	1	ALKBH4_exon_chr7:102098428	1	1	0	NA	3	0.7022	0.7373	0.0351	NA
ALKBH5	119.567	108.387	-0.1418	0.7791	NC	No	No	1	ALKBH5_exon_chr17:18111532	1	1	0	NA	1	NA	NA	NA	NA
ALKBH6	87.1088	121.861	0.4839	0.2563	NC	No	No	1	ALKBH6_exon_chr19:36500455	1	1	0	NA	1	NA	NA	NA	NA
ALKBH7	173.3	155.184	-0.1592	0.711	NC	No	No	1	ALKBH7_exon_chr19:6374821	1	1	0	NA	1	NA	NA	NA	NA
ALKBH8	21.4132	6.6883	-1.6773	0.1805	NC	No	No	1	ALKBH8_exon_chr11:107375941	1	1	0	NA	2	NA	NA	NA	NA
ALMS1	39.0562	16.4438	-1.2461	0.1164	NC	No	No	3	ALMS1_exon_chr2:73675089_x000D_ ALMS1_exon_chr2:73786098_x000D_ ALMS1_exon_chr2:73836694	0.5979_x000D_ 0.0729_x000D_ 0.3293	0.3089_x000D_ 0.0948_x000D_ 0.5963	-0.289_x000D_ 0.0219_x000D_ 0.2671	NA_x000D_ NA_x000D_ NA	1_x000D_ 2_x000D_ 1	NA_x000D_ NA_x000D_ NA	NA_x000D_ NA_x000D_ NA	NA_x000D_ NA_x000D_ NA	NA_x000D_ NA_x000D_ NA			ALMS1_exon_chr2:73836694
ALOX12-AS1	2.3936	1.0317	-1.2131	1	NC	No	No	1	ALOX12-AS1_exon_chr17:6888859	1	1	0	NA	1	NA	NA	NA	NA
ALOX5AP	120.554	238.909	0.9869	0.0007	UP	No	No	1	ALOX5AP_exon_chr13:31338080	1	1	0	NA	1	NA	NA	NA	NA
ALPK1	15.7232	8.7795	-0.8412	0.7659	NC	No	No	2	ALPK1_exon_chr4:113351603_x000D_ ALPK1_exon_chr4:113362358	0.2423_x000D_ 0.7577	0.0556_x000D_ 0.9444	-0.1867_x000D_ 0.1867	NA_x000D_ NA	1_x000D_ 3	NA_x000D_ NA	NA_x000D_ NA	NA_x000D_ NA	NA_x000D_ NA
ALPK3	8.0985	5.6846	-0.5114	1	NC	No	No	1	ALPK3_exon_chr15:85382932	1	1	0	NA	1	NA	NA	NA	NA
ALS2	15.743	23.7211	0.5923	0.5754	NC	No	No	3	ALS2_exon_chr2:202566612_x000D_ ALS2_exon_chr2:202622482_x000D_ ALS2_exon_chr2:202626541	0.4848_x000D_ 0.3634_x000D_ 0.1519	0.5208_x000D_ 0.1058_x000D_ 0.3734	0.036_x000D_ -0.2576_x000D_ 0.2216	NA_x000D_ NA_x000D_ NA	1_x000D_ 1_x000D_ 1	NA_x000D_ NA_x000D_ NA	NA_x000D_ NA_x000D_ NA	NA_x000D_ NA_x000D_ NA	NA_x000D_ NA_x000D_ NA			ALS2_exon_chr2:202626541
ALYREF	731.308	827.904	0.179	0.5386	NC	No	No	1	ALYREF_exon_chr17:79846021	1	1	0	NA	1	NA	NA	NA	NA
AMACR	143.942	42.7754	-1.75	0	DOWN	No	Yes	1	AMACR_exon_chr5:33989607	1	1	0	NA	5	0.475	0.4555	-0.0195	Both
AMBRA1	114.296	136.865	0.2596	0.5808	NC	No	No	1	AMBRA1_exon_chr11:46419493	1	1	0	NA	1	NA	NA	NA	NA
AMD1	179.508	116.71	-0.6216	0.0736	DOWN	No	No	1	AMD1_exon_chr6:111214678	1	1	0	NA	3	0.8271	0.7789	-0.0482	NA
AMDHD1	1.4361	3.5934	1.3265	1	NC	No	No	1	AMDHD1_exon_chr12:96361533	1	1	0	NA	1	NA	NA	NA	NA
AMDHD2	442.474	391.392	-0.1769	0.5497	NC	Yes	No	2	AMDHD2_exon_chr16:2569541_x000D_ AMDHD2_exon_chr16:2579475	0.7633_x000D_ 0.2367	0.8685_x000D_ 0.1315	0.1051_x000D_ -0.1051	NA_x000D_ Down	1_x000D_ 2	NA_x000D_ 0.7954	NA_x000D_ 0.7598	NA_x000D_ -0.0355	NA_x000D_ NA
AMER1	5.2411	1.5579	-1.7541	1	NC	No	No	1	AMER1_exon_chrX:63413264	1	1	0	NA	1	NA	NA	NA	NA
AMFR	71.46	92.3855	0.3705	0.4275	NC	No	No	1	AMFR_exon_chr16:56396968	1	1	0	NA	4	0.5794	0.6216	0.0421	NA
AMH	59.0829	21.6927	-1.4462	0.0086	DOWN	No	No	1	AMH_exon_chr19:2251097	1	1	0	NA	1	NA	NA	NA	NA
AMIGO3	104.747	63.4015	-0.7241	0.0825	DOWN	No	Yes	1	AMIGO3_exon_chr3:49759580	1	1	0	NA	3	0.4464	0.464	0.0177	Both
AMMECR1	102.807	100.576	-0.0318	0.96	NC	No	No	1	AMMECR1_exon_chrX:109441862	1	1	0	NA	1	NA	NA	NA	NA
AMMECR1L	50.0319	57.2534	0.1947	0.7757	NC	No	No	1	AMMECR1L_exon_chr2:128622779	1	1	0	NA	5	0.7153	0.8413	0.1261	NA
AMN1	10.9608	10.3793	-0.0803	1	NC	No	No	1	AMN1_exon_chr12:31825311	1	1	0	NA	1	NA	NA	NA	NA
AMOTL1	65.7749	35.5329	-0.8874	0.1004	NC	Yes	No	2	AMOTL1_exon_chr11:94583278_x000D_ AMOTL1_exon_chr11:94603853	0.8405_x000D_ 0.1595	0.6299_x000D_ 0.3701	-0.2106_x000D_ 0.2106	Down_x000D_ NA	1_x000D_ 3	NA_x000D_ NA	NA_x000D_ NA	NA_x000D_ NA	NA_x000D_ NA
AMPD2	82.2573	95.8883	0.2209	0.672	NC	No	No	1	AMPD2_exon_chr1:110173564	1	1	0	NA	1	NA	NA	NA	NA
AMPD3	44.657	49.7147	0.1544	0.8536	NC	No	No	2	AMPD3_exon_chr11:10483061_x000D_ AMPD3_exon_chr11:10527254	0.6812_x000D_ 0.3188	0.6545_x000D_ 0.3455	-0.0268_x000D_ 0.0268	NA_x000D_ NA	1_x000D_ 2	NA_x000D_ NA	NA_x000D_ NA	NA_x000D_ NA	NA_x000D_ NA
AMT	100.547	48.5157	-1.0515	0.0122	DOWN	No	No	2	AMT_exon_chr3:49455151_x000D_ AMT_exon_chr3:49462307	0.1136_x000D_ 0.8864	0.0434_x000D_ 0.9566	-0.0702_x000D_ 0.0702	NA_x000D_ NA	1_x000D_ 1	NA_x000D_ NA	NA_x000D_ NA	NA_x000D_ NA	NA_x000D_ NA
AMY1A	41.0553	21.0967	-0.9591	0.254	NC	No	No	3	AMY1A_exon_chr1:104206952_x000D_ AMY1A_exon_chr1:104230260_x000D_ AMY1A_exon_chr1:104301090	0.349_x000D_ 0.3837_x000D_ 0.2672	0.3877_x000D_ 0.2718_x000D_ 0.3404	0.0387_x000D_ -0.1119_x000D_ 0.0732	NA_x000D_ NA_x000D_ NA	1_x000D_ 1_x000D_ 1	NA_x000D_ NA_x000D_ NA	NA_x000D_ NA_x000D_ NA	NA_x000D_ NA_x000D_ NA	NA_x000D_ NA_x000D_ NA			AMY1A_exon_chr1:104301090
AMY2B	20.0167	36.1359	0.8523	0.2718	NC	No	No	2	AMY2B_exon_chr1:104097265_x000D_ AMY2B_exon_chr1:104121932	0.8337_x000D_ 0.1663	0.8768_x000D_ 0.1232	0.0431_x000D_ -0.0431	NA_x000D_ NA	1_x000D_ 1	NA_x000D_ NA	NA_x000D_ NA	NA_x000D_ NA	NA_x000D_ NA
AMZ2	141.159	86.5406	-0.7052	0.1042	NC	No	No	1	AMZ2_exon_chr17:66252954	1	1	0	NA	3	0.5192	0.5437	0.0246	NA
AMZ2P1	39.5399	24.697	-0.6778	0.4075	NC	No	No	1	AMZ2P1_exon_chr17:62964499	1	1	0	NA	3	0.8092	0.8619	0.0527	NA
ANAPC1	111.434	91.9011	-0.2784	0.5659	NC	No	No	2	ANAPC1_exon_chr2:112526983_x000D_ ANAPC1_exon_chr2:112636548	0.8886_x000D_ 0.1114	0.9415_x000D_ 0.0585	0.0529_x000D_ -0.0529	NA_x000D_ NA	4_x000D_ 1	0.2483_x000D_ NA	0.2935_x000D_ NA	0.0452_x000D_ NA	NA_x000D_ NA
ANAPC10	25.7117	35.0275	0.4465	0.5917	NC	No	No	1	ANAPC10_exon_chr4:145916755	1	1	0	NA	3	0.3165	0.1977	-0.1188	NA
ANAPC11	624.242	590.383	-0.0803	0.8551	NC	No	No	1	ANAPC11_exon_chr17:79857795	1	1	0	NA	1	NA	NA	NA	NA
ANAPC13	29.5117	16.0011	-0.8836	0.2893	NC	No	No	1	ANAPC13_exon_chr3:134197557	1	1	0	NA	2	0.8699	0.8993	0.0294	NA
ANAPC15	148.521	91.2493	-0.7027	0.0436	DOWN	Yes	No	2	ANAPC15_exon_chr11:71820986_x000D_ ANAPC15_exon_chr11:71821271	0.7885_x000D_ 0.2115	0.9054_x000D_ 0.0946	0.117_x000D_ -0.117	NA_x000D_ Down	1_x000D_ 1	NA_x000D_ NA	NA_x000D_ NA	NA_x000D_ NA	NA_x000D_ NA
ANAPC16	246.784	199.096	-0.3097	0.3773	NC	No	No	1	ANAPC16_exon_chr10:73992758	1	1	0	NA	8	0.2629	0.2686	0.0057	NA
ANAPC1P2	14.287	22.1632	0.6337	0.5463	NC	No	No	1	ANAPC1P2_exon_chr2:87258030	1	1	0	NA	1	NA	NA	NA	NA
ANAPC1P4	16.6608	30.4164	0.8684	0.288	NC	No	No	1	ANAPC1P4_exon_chr2:88038535	1	1	0	NA	1	NA	NA	NA	NA
ANAPC2	5.6999	3.081	-0.8862	1	NC	No	No	1	ANAPC2_exon_chr9:140069606	1	1	0	NA	1	NA	NA	NA	NA
ANAPC4	103.291	74.7916	-0.4659	0.2806	NC	No	No	1	ANAPC4_exon_chr4:25419776	1	1	0	NA	2	0.7461	0.8353	0.0893	NA
ANAPC5	533.681	388.802	-0.4568	0.0769	NC	No	No	2	ANAPC5_exon_chr12:121746494_x000D_ ANAPC5_exon_chr12:121783834	0.5131_x000D_ 0.4869	0.5603_x000D_ 0.4397	0.0472_x000D_ -0.0472	NA_x000D_ NA	1_x000D_ 1	NA_x000D_ NA	NA_x000D_ NA	NA_x000D_ NA	NA_x000D_ NA
ANAPC7	176.202	134.662	-0.388	0.2781	NC	No	No	2	ANAPC7_exon_chr12:110812138_x000D_ ANAPC7_exon_chr12:110814021	0.8702_x000D_ 0.0703	0.8579_x000D_ 0.1308	-0.0123_x000D_ 0.0604	NA_x000D_ NA	4_x000D_ 2	0.248_x000D_ NA	0.2325_x000D_ NA	-0.0155_x000D_ NA	NA_x000D_ NA
ANG	1.9099	1.0247	-0.8951	1	NC	No	No	1	ANG_exon_chr14:21161705	1	1	0	NA	1	NA	NA	NA	NA
ANGEL1	51.922	59.857	0.2051	0.6741	NC	No	No	1	ANGEL1_exon_chr14:77255731	1	1	0	NA	1	NA	NA	NA	NA
ANGEL2	49.9675	60.4181	0.2733	0.6137	NC	No	No	1	ANGEL2_exon_chr1:213168534	1	1	0	NA	3	0.8314	0.7689	-0.0625	NA
ANGPT4	0.4787	2.0773	2.1201	1	NC	No	No	1	ANGPT4_exon_chr20:853763	1	1	0	NA	1	NA	NA	NA	NA
ANGPTL6	2.3737	3.1089	0.3867	1	NC	No	No	1	ANGPTL6_exon_chr19:10203455	1	1	0	NA	1	NA	NA	NA	NA
ANK2	3.8099	1.5579	-1.2934	1	NC	No	No	1	ANK2_exon_chr4:114302612	1	1	0	NA	1	NA	NA	NA	NA
ANKAR	0	0.5193	1.5648	1	NC	No	No	1	ANKAR_exon_chr2:190611105	1	1	0	NA	1	NA	NA	NA	NA
ANKDD1A	3.3411	9.257	1.4723	0.645	NC	No	No	1	ANKDD1A_exon_chr15:65249441	1	1	0	NA	1	NA	NA	NA	NA
ANKFY1	38.1285	26.8928	-0.5045	0.553	NC	No	No	1	ANKFY1_exon_chr17:4071205	1	1	0	NA	3	0.9125	0.9019	-0.0106	NA
ANKH	66.7373	207.453	1.6366	0	UP	No	Yes	1	ANKH_exon_chr5:14711419	1	1	0	NA	5	0.3357	0.5693	0.2335	Both
ANKHD1	1165	1134.4	-0.0383	0.8551	NC	No	No	3	ANKHD1_exon_chr5:139876104_x000D_ ANKHD1_exon_chr5:139903650_x000D_ ANKHD1_exon_chr5:139907457	0.5178_x000D_ 0.2547_x000D_ 0.106	0.5251_x000D_ 0.2912_x000D_ 0.0425	0.0072_x000D_ 0.0364_x000D_ -0.0636	NA_x000D_ NA_x000D_ NA	3_x000D_ 1_x000D_ 1	0.4273_x000D_ NA_x000D_ NA	0.4073_x000D_ NA_x000D_ NA	-0.02_x000D_ NA_x000D_ NA	NA_x000D_ NA_x000D_ NA			ANKHD1_exon_chr5:139907457
ANKHD1-EIF4EBP3	61.9353	46.9508	-0.3996	0.4498	NC	No	No	1	ANKHD1-EIF4EBP3_exon_chr5:139928818	1	1	0	NA	1	NA	NA	NA	NA
ANKIB1	82.3812	84.5261	0.0373	0.9035	NC	No	No	3	ANKIB1_exon_chr7:91924202_x000D_ ANKIB1_exon_chr7:91936672_x000D_ ANKIB1_exon_chr7:92027525	0.0924_x000D_ 0.1152_x000D_ 0.7693	0.024_x000D_ 0.1238_x000D_ 0.7815	-0.0684_x000D_ 0.0087_x000D_ 0.0122	NA_x000D_ NA_x000D_ NA	1_x000D_ 1_x000D_ 4	NA_x000D_ NA_x000D_ 0.8772	NA_x000D_ NA_x000D_ 0.9126	NA_x000D_ NA_x000D_ 0.0354	NA_x000D_ NA_x000D_ NA			ANKIB1_exon_chr7:92027525
ANKLE1	154.26	64.0951	-1.268	0.0009	DOWN	No	No	1	ANKLE1_exon_chr19:17397188	1	1	0	NA	3	0.6597	0.7221	0.0623	NA
ANKLE2	136.307	184.949	0.4407	0.2689	NC	No	No	3	ANKLE2_exon_chr12:133304029_x000D_ ANKLE2_exon_chr12:133318071_x000D_ ANKLE2_exon_chr12:133327435	0.8672_x000D_ 0.0314_x000D_ 0.0839	0.8137_x000D_ 0.0766_x000D_ 0.0881	-0.0535_x000D_ 0.0451_x000D_ 0.0042	NA_x000D_ NA_x000D_ NA	5_x000D_ 1_x000D_ 1	0.5894_x000D_ NA_x000D_ NA	0.4864_x000D_ NA_x000D_ NA	-0.103_x000D_ NA_x000D_ NA	NA_x000D_ NA_x000D_ NA			ANKLE2_exon_chr12:133327435
ANKMY1	8.5921	8.7586	0.029	1	NC	No	No	2	ANKMY1_exon_chr2:241419072_x000D_ ANKMY1_exon_chr2:241463798	0.2217_x000D_ 0.7783	0.5367_x000D_ 0.4633	0.315_x000D_ -0.315	NA_x000D_ NA	1_x000D_ 1	NA_x000D_ NA	NA_x000D_ NA	NA_x000D_ NA	NA_x000D_ NA
ANKMY2	68.5977	51.5549	-0.4117	0.4143	NC	No	No	1	ANKMY2_exon_chr7:16640570	1	1	0	NA	2	0.9126	0.9519	0.0394	NA
ANKRA2	9.0609	8.2602	-0.1333	1	NC	No	No	2	ANKRA2_exon_chr5:72848677_x000D_ ANKRA2_exon_chr5:72861464	0.6843_x000D_ 0.3157	0.8757_x000D_ 0.1243	0.1914_x000D_ -0.1914	NA_x000D_ NA	1_x000D_ 1	NA_x000D_ NA	NA_x000D_ NA	NA_x000D_ NA	NA_x000D_ NA
ANKRD10	142.436	217.07	0.608	0.0598	UP	No	No	2	ANKRD10_exon_chr13:111532459_x000D_ ANKRD10_exon_chr13:111545610	0.5287_x000D_ 0.4713	0.5748_x000D_ 0.4252	0.0461_x000D_ -0.0461	NA_x000D_ NA	2_x000D_ 2	0.8294_x000D_ 0.8772	0.8298_x000D_ 0.8968	0.0004_x000D_ 0.0197	NA_x000D_ NA
ANKRD11	4192.13	5738.16	0.4529	0.0114	NC	No	No	1	ANKRD11_exon_chr16:89352057	1	1	0	NA	22	0.6568	0.6438	-0.0131	NA
ANKRD12	582.011	747.616	0.3614	0.2956	NC	No	No	1	ANKRD12_exon_chr18:9254208	1	1	0	NA	14	0.4881	0.4726	-0.0154	NA
ANKRD13A	59.0135	44.4797	-0.409	0.5009	NC	No	No	1	ANKRD13A_exon_chr12:110475163	1	1	0	NA	1	NA	NA	NA	NA
ANKRD13B	165.641	120.122	-0.4635	0.2499	NC	No	No	1	ANKRD13B_exon_chr17:27940371	1	1	0	NA	1	NA	NA	NA	NA
ANKRD13C	30.0053	44.3682	0.5643	0.4102	NC	No	No	2	ANKRD13C_exon_chr1:70728530_x000D_ ANKRD13C_exon_chr1:70758232	0.8891_x000D_ 0.1109	0.9314_x000D_ 0.0686	0.0423_x000D_ -0.0423	NA_x000D_ NA	4_x000D_ 1	0.5971_x000D_ NA	0.5288_x000D_ NA	-0.0683_x000D_ NA	NA_x000D_ NA
ANKRD13D	716.853	630.3	-0.1857	0.5284	NC	No	No	1	ANKRD13D_exon_chr11:67069589	1	1	0	NA	1	NA	NA	NA	NA
ANKRD16	51.4284	29.9041	-0.782	0.1711	NC	No	No	1	ANKRD16_exon_chr10:5920250	1	1	0	NA	1	NA	NA	NA	NA
ANKRD17	2152.01	1751.67	-0.2969	0.3622	NC	No	No	3	ANKRD17_exon_chr4:73942007_x000D_ ANKRD17_exon_chr4:73968264_x000D_ ANKRD17_exon_chr4:74006000	0.0653_x000D_ 0.8071_x000D_ 0.1265	0.0836_x000D_ 0.788_x000D_ 0.1273	0.0183_x000D_ -0.0191_x000D_ 0.0007	NA_x000D_ NA_x000D_ NA	8_x000D_ 2_x000D_ 1	0.7741_x000D_ 0.6752_x000D_ NA	0.846_x000D_ 0.657_x000D_ NA	0.0719_x000D_ -0.0182_x000D_ NA	NA_x000D_ NA_x000D_ NA			ANKRD17_exon_chr4:74006000
ANKRD18DP	60.0006	209.998	1.8076	0	UP	No	Yes	2	ANKRD18DP_exon_chr3:197786232_x000D_ ANKRD18DP_exon_chr3:197792677	0.8411_x000D_ 0.1589	0.8893_x000D_ 0.1107	0.0481_x000D_ -0.0481	NA_x000D_ NA	4_x000D_ 1	0.5489_x000D_ NA	0.4832_x000D_ NA	-0.0657_x000D_ NA	Both_x000D_ NA
ANKRD22	3.8	1.5579	-1.2901	1	NC	No	No	1	ANKRD22_exon_chr10:90582775	1	1	0	NA	2	NA	NA	NA	NA
ANKRD23	16.1771	12.4217	-0.3828	1	NC	No	No	2	ANKRD23_exon_chr2:97505381_x000D_ ANKRD23_exon_chr2:97508248	0.7946_x000D_ 0.2054	0.8333_x000D_ 0.1667	0.0387_x000D_ -0.0387	NA_x000D_ NA	1_x000D_ 1	NA_x000D_ NA	NA_x000D_ NA	NA_x000D_ NA	NA_x000D_ NA
ANKRD26	415.934	310.748	-0.4204	0.1693	NC	No	No	5	ANKRD26_exon_chr10:27306721_x000D_ ANKRD26_exon_chr10:27313488_x000D_ ANKRD26_exon_chr10:27324681_x000D_ ANKRD26_exon_chr10:27326983_x000D_ ANKRD26_exon_chr10:27333119	0.2164_x000D_ 0.0721_x000D_ 0.3253_x000D_ 0.197_x000D_ 0.1306	0.1838_x000D_ 0.0329_x000D_ 0.3969_x000D_ 0.1884_x000D_ 0.093	-0.0326_x000D_ -0.0392_x000D_ 0.0716_x000D_ -0.0086_x000D_ -0.0376	NA_x000D_ NA_x000D_ NA_x000D_ NA_x000D_ NA	2_x000D_ 1_x000D_ 3_x000D_ 2_x000D_ 1	0.7756_x000D_ NA_x000D_ 0.1634_x000D_ 0.8078_x000D_ NA	0.7963_x000D_ NA_x000D_ 0.1408_x000D_ 0.8547_x000D_ NA	0.0207_x000D_ NA_x000D_ -0.0226_x000D_ 0.0469_x000D_ NA	NA_x000D_ NA_x000D_ NA_x000D_ NA_x000D_ NA			ANKRD26_exon_chr10:27324681	ANKRD26_exon_chr10:27326983	ANKRD26_exon_chr10:27333119
ANKRD27	451.672	188.898	-1.2579	0	DOWN	No	No	1	ANKRD27_exon_chr19:33089284	1	1	0	NA	1	NA	NA	NA	NA
ANKRD28	83.8818	237.386	1.5011	0	UP	No	Yes	2	ANKRD28_exon_chr3:15712063_x000D_ ANKRD28_exon_chr3:15762634	0.8922_x000D_ 0.1078	0.909_x000D_ 0.0652	0.0168_x000D_ -0.0426	NA_x000D_ NA	8_x000D_ 1	0.543_x000D_ NA	0.352_x000D_ NA	-0.191_x000D_ NA	Shortening_x000D_ NA
ANKRD33B	137.515	183.823	0.4183	0.341	NC	No	No	1	ANKRD33B_exon_chr5:10649377	1	1	0	NA	1	NA	NA	NA	NA
ANKRD34A	15.2544	2.0563	-2.8879	0.0746	DOWN	No	No	2	ANKRD34A_exon_chr1:145471552_x000D_ ANKRD34A_exon_chr1:145473208	0.4373_x000D_ 0.5627	0.7318_x000D_ 0.2682	0.2945_x000D_ -0.2945	NA_x000D_ NA	1_x000D_ 1	NA_x000D_ NA	NA_x000D_ NA	NA_x000D_ NA	NA_x000D_ NA
ANKRD35	253.057	104.1	-1.281	0	DOWN	No	No	1	ANKRD35_exon_chr1:145568320	1	1	0	NA	1	NA	NA	NA	NA
ANKRD36	578.425	424.422	-0.4465	0.1378	NC	No	No	3	ANKRD36_exon_chr2:97860581_x000D_ ANKRD36_exon_chr2:97909582_x000D_ ANKRD36_exon_chr2:97910893	0.1464_x000D_ 0.4479_x000D_ 0.353	0.1283_x000D_ 0.5207_x000D_ 0.2883	-0.0181_x000D_ 0.0728_x000D_ -0.0646	NA_x000D_ NA_x000D_ NA	1_x000D_ 1_x000D_ 4	NA_x000D_ NA_x000D_ 0.6442	NA_x000D_ NA_x000D_ 0.6751	NA_x000D_ NA_x000D_ 0.0308	NA_x000D_ NA_x000D_ NA			ANKRD36_exon_chr2:97910893
ANKRD36B	571.948	348.724	-0.7137	0.0152	DOWN	No	No	3	ANKRD36B_exon_chr2:98128515_x000D_ ANKRD36B_exon_chr2:98129826_x000D_ ANKRD36B_exon_chr2:98167824	0.3494_x000D_ 0.4252_x000D_ 0.1505	0.3311_x000D_ 0.4847_x000D_ 0.1286	-0.0183_x000D_ 0.0595_x000D_ -0.022	NA_x000D_ NA_x000D_ NA	4_x000D_ 1_x000D_ 1	0.7146_x000D_ NA_x000D_ NA	0.7512_x000D_ NA_x000D_ NA	0.0366_x000D_ NA_x000D_ NA	NA_x000D_ NA_x000D_ NA			ANKRD36B_exon_chr2:98167824
ANKRD36C	1197.73	790.465	-0.5995	0.0161	DOWN	No	No	8	ANKRD36C_exon_chr2:96517535_x000D_ ANKRD36C_exon_chr2:96521928_x000D_ ANKRD36C_exon_chr2:96523240_x000D_ ANKRD36C_exon_chr2:96576193_x000D_ ANKRD36C_exon_chr2:96578064_x000D_ ANKRD36C_exon_chr2:96579928_x000D_ ANKRD36C_exon_chr2:96624411_x000D_ ANKRD36C_exon_chr2:96648110	0.0743_x000D_ 0.1329_x000D_ 0.2368_x000D_ 0.0462_x000D_ 0.2022_x000D_ 0.056_x000D_ 0.0556_x000D_ 0.0497	0.0895_x000D_ 0.1164_x000D_ 0.2721_x000D_ 0.0709_x000D_ 0.1923_x000D_ 0.0533_x000D_ 0.0543_x000D_ 0.0535	0.0152_x000D_ -0.0165_x000D_ 0.0353_x000D_ 0.0247_x000D_ -0.0099_x000D_ -0.0027_x000D_ -0.0014_x000D_ 0.0039	NA_x000D_ NA_x000D_ NA_x000D_ NA_x000D_ NA_x000D_ NA_x000D_ NA_x000D_ NA	1_x000D_ 3_x000D_ 1_x000D_ 1_x000D_ 1_x000D_ 1_x000D_ 1_x000D_ 2	NA_x000D_ 0.9121_x000D_ NA_x000D_ NA_x000D_ NA_x000D_ NA_x000D_ NA_x000D_ 0.8548	NA_x000D_ 0.9446_x000D_ NA_x000D_ NA_x000D_ NA_x000D_ NA_x000D_ NA_x000D_ 0.8816	NA_x000D_ 0.0325_x000D_ NA_x000D_ NA_x000D_ NA_x000D_ NA_x000D_ NA_x000D_ 0.0269	NA_x000D_ NA_x000D_ NA_x000D_ NA_x000D_ NA_x000D_ NA_x000D_ NA_x000D_ NA			ANKRD36C_exon_chr2:96523240	ANKRD36C_exon_chr2:96576193	ANKRD36C_exon_chr2:96578064	ANKRD36C_exon_chr2:96579928	ANKRD36C_exon_chr2:96624411	ANKRD36C_exon_chr2:96648110
ANKRD39	85.7669	136.823	0.6738	0.085	UP	No	No	1	ANKRD39_exon_chr2:97514181	1	1	0	NA	2	0.6247	0.6796	0.0549	NA
ANKRD40	40.5023	79.922	0.981	0.0369	UP	No	No	1	ANKRD40_exon_chr17:48773504	1	1	0	NA	2	0.7825	0.8708	0.0883	NA
ANKRD42	8.0836	20.6401	1.3514	0.3135	NC	No	No	2	ANKRD42_exon_chr11:82923694_x000D_ ANKRD42_exon_chr11:82966886	0.9415_x000D_ 0.0585	0.8955_x000D_ 0.1045	-0.046_x000D_ 0.046	NA_x000D_ NA	2_x000D_ 1	NA_x000D_ NA	NA_x000D_ NA	NA_x000D_ NA	NA_x000D_ NA
ANKRD44	35.286	36.69	0.0561	1	NC	No	No	1	ANKRD44_exon_chr2:197857532	1	1	0	NA	2	0.7082	0.8202	0.112	NA
ANKRD44-IT1	2.3886	1.0247	-1.2173	1	NC	No	No	1	ANKRD44-IT1_exon_chr2:198166137	1	1	0	NA	1	NA	NA	NA	NA
ANKRD46	14.2573	8.7586	-0.703	0.9072	NC	No	No	1	ANKRD46_exon_chr8:101534999	1	1	0	NA	1	NA	NA	NA	NA
ANKRD49	86.196	65.4649	-0.3966	0.4318	NC	No	No	1	ANKRD49_exon_chr11:94231236	1	1	0	NA	1	NA	NA	NA	NA
ANKRD50	3.351	1.0247	-1.7054	1	NC	No	No	1	ANKRD50_exon_chr4:125588669	1	1	0	NA	1	NA	NA	NA	NA
ANKRD52	112.406	112.057	-0.0048	0.9782	NC	No	No	1	ANKRD52_exon_chr12:56637176	1	1	0	NA	2	0.3794	0.347	-0.0324	NA
ANKRD54	63.3219	40.8027	-0.6347	0.2614	NC	No	No	1	ANKRD54_exon_chr22:38228024	1	1	0	NA	1	NA	NA	NA	NA
ANKRD55	4.2836	0	-4.4967	1	NC	No	No	1	ANKRD55_exon_chr5:55396131	1	1	0	NA	1	NA	NA	NA	NA
ANKRD63	6.6772	4.639	-0.5246	1	NC	No	No	1	ANKRD63_exon_chr15:40574787	1	1	0	NA	1	NA	NA	NA	NA
ANKRD9	17.6232	5.1862	-1.768	0.2682	NC	No	No	1	ANKRD9_exon_chr14:102974279	1	1	0	NA	2	NA	NA	NA	NA
ANKS1A	157.448	112.064	-0.4911	0.3021	NC	No	No	1	ANKS1A_exon_chr6:35056382	1	1	0	NA	3	0.9161	0.8978	-0.0183	NA
ANKS3	53.3185	24.2265	-1.1378	0.0509	DOWN	No	No	1	ANKS3_exon_chr16:4746897	1	1	0	NA	1	NA	NA	NA	NA
ANKS6	25.7811	23.2158	-0.1505	0.9155	NC	No	No	1	ANKS6_exon_chr9:101498905	1	1	0	NA	2	0.9393	0.6898	-0.2495	NA
ANKZF1	395.553	141.696	-1.4806	0	DOWN	No	No	1	ANKZF1_exon_chr2:220101043	1	1	0	NA	1	NA	NA	NA	NA
ANLN	305.599	165.696	-0.8834	0.0014	DOWN	Yes	No	4	ANLN_exon_chr7:36438687_x000D_ ANLN_exon_chr7:36450667_x000D_ ANLN_exon_chr7:36462241_x000D_ ANLN_exon_chr7:36492085	0.0327_x000D_ 0.2025_x000D_ 0.4813_x000D_ 0.243	0.1447_x000D_ 0.1807_x000D_ 0.2141_x000D_ 0.3685	0.112_x000D_ -0.0218_x000D_ -0.2672_x000D_ 0.1254	NA_x000D_ NA_x000D_ Down_x000D_ NA	1_x000D_ 1_x000D_ 1_x000D_ 3	NA_x000D_ NA_x000D_ NA_x000D_ 0.3674	NA_x000D_ NA_x000D_ NA_x000D_ 0.3369	NA_x000D_ NA_x000D_ NA_x000D_ -0.0305	NA_x000D_ NA_x000D_ NA_x000D_ NA			ANLN_exon_chr7:36462241	ANLN_exon_chr7:36492085
ANO10	67.5064	35.6305	-0.9228	0.1039	NC	Yes	No	2	ANO10_exon_chr3:43408466_x000D_ ANO10_exon_chr3:43647355	0.2746_x000D_ 0.7254	0.5_x000D_ 0.5	0.2253_x000D_ -0.2253	NA_x000D_ Down	1_x000D_ 1	NA_x000D_ NA	NA_x000D_ NA	NA_x000D_ NA	NA_x000D_ NA
ANO6	308.58	385.724	0.3221	0.3941	NC	Yes	No	2	ANO6_exon_chr12:45725077_x000D_ ANO6_exon_chr12:45822887	0.7503_x000D_ 0.2343	0.598_x000D_ 0.3865	-0.1522_x000D_ 0.1522	NA_x000D_ Up	1_x000D_ 1	NA_x000D_ NA	NA_x000D_ NA	NA_x000D_ NA	NA_x000D_ NA
ANO8	45.7285	22.1911	-1.0433	0.1037	NC	No	No	1	ANO8_exon_chr19:17434693	1	1	0	NA	1	NA	NA	NA	NA
ANP32A	3106.17	2608.99	-0.2516	0.291	NC	No	No	2	ANP32A_exon_chr15:69072481_x000D_ ANP32A_exon_chr15:69072812	0.8494_x000D_ 0.1342	0.8903_x000D_ 0.0974	0.0409_x000D_ -0.0369	NA_x000D_ NA	7_x000D_ 1	0.3505_x000D_ NA	0.3565_x000D_ NA	0.006_x000D_ NA	NA_x000D_ NA
ANP32AP1	7.6148	7.7409	0.0232	1	NC	No	No	1	ANP32AP1_exon_chr15:35529526	1	1	0	NA	1	NA	NA	NA	NA
ANP32B	8399.13	4676.35	-0.8448	0.5104	NC	No	No	3	ANP32B_exon_chr9:100773552_x000D_ ANP32B_exon_chr9:100774702_x000D_ ANP32B_exon_chr9:100777645	0.5772_x000D_ 0.097_x000D_ 0.3019	0.4952_x000D_ 0.0903_x000D_ 0.397	-0.082_x000D_ -0.0067_x000D_ 0.095	NA_x000D_ NA_x000D_ NA	1_x000D_ 1_x000D_ 3	NA_x000D_ NA_x000D_ 0.2227	NA_x000D_ NA_x000D_ 0.3229	NA_x000D_ NA_x000D_ 0.1002	NA_x000D_ NA_x000D_ NA			ANP32B_exon_chr9:100777645
ANP32C	10.946	8.2045	-0.414	1	NC	No	No	1	ANP32C_exon_chr4:165118863	1	1	0	NA	2	NA	NA	NA	NA
ANP32E	6206.74	4896	-0.3422	0.8074	NC	No	No	3	ANP32E_exon_chr1:150193063_x000D_ ANP32E_exon_chr1:150195566_x000D_ ANP32E_exon_chr1:150199127	0.0913_x000D_ 0.1275_x000D_ 0.7479	0.1429_x000D_ 0.0958_x000D_ 0.733	0.0516_x000D_ -0.0317_x000D_ -0.0149	NA_x000D_ NA_x000D_ NA	6_x000D_ 1_x000D_ 2	0.8222_x000D_ NA_x000D_ 0.6719	0.7631_x000D_ NA_x000D_ 0.6436	-0.0591_x000D_ NA_x000D_ -0.0283	NA_x000D_ NA_x000D_ NA			ANP32E_exon_chr1:150199127
ANPEP	957.794	968.37	0.016	0.9121	NC	No	No	1	ANPEP_exon_chr15:90328732	1	1	0	NA	1	NA	NA	NA	NA
ANTKMT	61.8907	28.4647	-1.1221	0.0648	DOWN	No	No	1	ANTKMT_exon_chr16:772308	1	1	0	NA	1	NA	NA	NA	NA
ANTXR2	115.239	409.906	1.8307	0	UP	No	Yes	1	ANTXR2_exon_chr4:80828621	1	1	0	NA	8	0.1754	0.2593	0.084	Lengthening
ANXA1	32.8379	270.053	3.0392	0	UP	Yes	No	2	ANXA1_exon_chr9:75775718_x000D_ ANXA1_exon_chr9:75784966	0.2169_x000D_ 0.7831	0.0524_x000D_ 0.9476	-0.1644_x000D_ 0.1644	NA_x000D_ Up	1_x000D_ 1	NA_x000D_ NA	NA_x000D_ NA	NA_x000D_ NA	NA_x000D_ NA
ANXA11	296.801	214.142	-0.471	0.1177	NC	No	No	1	ANXA11_exon_chr10:81915668	1	1	0	NA	1	NA	NA	NA	NA
ANXA2	206.405	435.436	1.0772	0	UP	No	No	1	ANXA2_exon_chr15:60639888	1	1	0	NA	1	NA	NA	NA	NA
ANXA2P3	35.2265	100.576	1.5133	0.0002	UP	No	No	1	ANXA2P3_exon_chr10:66585284	1	1	0	NA	1	NA	NA	NA	NA
ANXA2R	252.506	116.947	-1.1106	0.3199	NC	No	No	1	ANXA2R_exon_chr5:43040447	1	1	0	NA	1	NA	NA	NA	NA
ANXA4	29.5315	39.7153	0.4275	0.5856	NC	No	No	1	ANXA4_exon_chr2:70052587	1	1	0	NA	4	0.4715	0.4383	-0.0332	NA
ANXA5	127.177	230.826	0.8603	0.0052	UP	No	No	1	ANXA5_exon_chr4:122589682	1	1	0	NA	1	NA	NA	NA	NA
ANXA6	320.273	255.575	-0.3256	0.3857	NC	No	No	1	ANXA6_exon_chr5:150481068	1	1	0	NA	3	0.1094	0.0979	-0.0114	NA
ANXA7	159.705	192.92	0.2729	0.4878	NC	No	No	1	ANXA7_exon_chr10:75135975	1	1	0	NA	4	0.7216	0.6762	-0.0453	NA
ANXA9	0.4787	0	-1.3328	1	NC	No	No	1	ANXA9_exon_chr1:150967735	1	1	0	NA	1	NA	NA	NA	NA
AOAH	3.3361	1.551	-1.106	1	NC	No	No	1	AOAH_exon_chr7:36552986	1	1	0	NA	1	NA	NA	NA	NA
AOC2	12.8707	5.1374	-1.3225	0.5777	NC	No	No	1	AOC2_exon_chr17:41002098	1	1	0	NA	1	NA	NA	NA	NA
AOC3	7.1658	5.6915	-0.3326	1	NC	No	No	1	AOC3_exon_chr17:41008291	1	1	0	NA	1	NA	NA	NA	NA
AOPEP	55.2928	25.7496	-1.1015	0.0589	DOWN	No	No	1	AOPEP_exon_chr9:97848963	1	1	0	NA	1	NA	NA	NA	NA
AP1AR	72.8862	81.452	0.1606	0.7601	NC	No	No	2	AP1AR_exon_chr4:113181921_x000D_ AP1AR_exon_chr4:113189299	0.2417_x000D_ 0.7583	0.1998_x000D_ 0.8002	-0.0419_x000D_ 0.0419	NA_x000D_ NA	1_x000D_ 2	NA_x000D_ 0.9006	NA_x000D_ 0.9231	NA_x000D_ 0.0226	NA_x000D_ NA
AP1B1	359.22	395.062	0.1373	0.6629	NC	No	No	2	AP1B1_exon_chr22:29724884_x000D_ AP1B1_exon_chr22:29759095	0.7019_x000D_ 0.2664	0.7546_x000D_ 0.1996	0.0527_x000D_ -0.0668	NA_x000D_ NA	3_x000D_ 1	0.138_x000D_ NA	0.1402_x000D_ NA	0.0022_x000D_ NA	NA_x000D_ NA
AP1G1	128.588	131.651	0.0337	0.9132	NC	No	No	2	AP1G1_exon_chr16:71767062_x000D_ AP1G1_exon_chr16:71805155	0.8743_x000D_ 0.1072	0.9421_x000D_ 0.0505	0.0678_x000D_ -0.0567	NA_x000D_ NA	4_x000D_ 1	0.9745_x000D_ NA	0.8726_x000D_ NA	-0.1019_x000D_ NA	NA_x000D_ NA
AP1G2	72.8268	46.3339	-0.6518	0.2381	NC	No	No	1	AP1G2_exon_chr14:24029059	1	1	0	NA	1	NA	NA	NA	NA
AP1M1	134.263	114.155	-0.2346	0.7224	NC	No	No	1	AP1M1_exon_chr19:16345223	1	1	0	NA	1	NA	NA	NA	NA
AP1S1	529.32	708.295	0.4202	0.0936	NC	No	No	1	AP1S1_exon_chr7:100803799	1	1	0	NA	1	NA	NA	NA	NA
AP1S2	84.3704	198.015	1.2312	0.0001	UP	No	No	2	AP1S2_exon_chrX:15845495_x000D_ AP1S2_exon_chrX:15851647	0.8927_x000D_ 0.1073	0.8148_x000D_ 0.1852	-0.0779_x000D_ 0.0779	NA_x000D_ NA	5_x000D_ 1	0.3369_x000D_ NA	0.2756_x000D_ NA	-0.0613_x000D_ NA	NA_x000D_ NA
AP1S3	15.748	17.5451	0.1565	1	NC	No	No	1	AP1S3_exon_chr2:224623467	1	1	0	NA	1	NA	NA	NA	NA
AP2A1	104.628	105.375	0.0096	1	NC	No	No	1	AP2A1_exon_chr19:50309937	1	1	0	NA	1	NA	NA	NA	NA
AP2A2	314.236	328.704	0.0648	0.863	NC	No	No	1	AP2A2_exon_chr11:1010547	1	1	0	NA	2	0.0691	0.0338	-0.0352	NA
AP2B1	451.248	508.986	0.1737	0.6128	NC	No	No	2	AP2B1_exon_chr17:33921026_x000D_ AP2B1_exon_chr17:34050643	0.0781_x000D_ 0.9219	0.0825_x000D_ 0.9175	0.0044_x000D_ -0.0044	NA_x000D_ NA	1_x000D_ 3	NA_x000D_ 0.6443	NA_x000D_ 0.5584	NA_x000D_ -0.0859	NA_x000D_ NA
AP2M1	377.243	420.01	0.1549	0.6475	NC	No	No	1	AP2M1_exon_chr3:183901269	1	1	0	NA	1	NA	NA	NA	NA
AP2S1	860.74	819.947	-0.0701	0.8543	NC	No	No	1	AP2S1_exon_chr19:47341805	1	1	0	NA	1	NA	NA	NA	NA
AP3B1	306.464	277.16	-0.1447	0.7536	NC	No	No	4	AP3B1_exon_chr5:77298879_x000D_ AP3B1_exon_chr5:77406178_x000D_ AP3B1_exon_chr5:77409747_x000D_ AP3B1_exon_chr5:77477486	0.1182_x000D_ 0.3532_x000D_ 0.4587_x000D_ 0.0591	0.1804_x000D_ 0.3392_x000D_ 0.4077_x000D_ 0.0727	0.0623_x000D_ -0.014_x000D_ -0.051_x000D_ 0.0136	NA_x000D_ NA_x000D_ NA_x000D_ NA	2_x000D_ 2_x000D_ 1_x000D_ 1	0.1056_x000D_ 0.8602_x000D_ NA_x000D_ NA	0.0352_x000D_ 0.92_x000D_ NA_x000D_ NA	-0.0704_x000D_ 0.0598_x000D_ NA_x000D_ NA	NA_x000D_ NA_x000D_ NA_x000D_ NA			AP3B1_exon_chr5:77409747	AP3B1_exon_chr5:77477486
AP3D1	2395.95	3180.64	0.4087	0.0519	NC	No	No	3	AP3D1_exon_chr19:2102267_x000D_ AP3D1_exon_chr19:2114301_x000D_ AP3D1_exon_chr19:2115417	0.1091_x000D_ 0.7322_x000D_ 0.1587	0.117_x000D_ 0.7354_x000D_ 0.1475	0.0079_x000D_ 0.0032_x000D_ -0.0111	NA_x000D_ NA_x000D_ NA	3_x000D_ 1_x000D_ 1	0.8281_x000D_ NA_x000D_ NA	0.7604_x000D_ NA_x000D_ NA	-0.0677_x000D_ NA_x000D_ NA	NA_x000D_ NA_x000D_ NA			AP3D1_exon_chr19:2115417
AP3M1	61.4417	94.7939	0.626	0.1754	NC	No	No	1	AP3M1_exon_chr10:75883668	1	1	0	NA	4	0.2686	0.2463	-0.0223	NA
AP3M2	8.5673	8.2602	-0.0532	1	NC	No	No	1	AP3M2_exon_chr8:42026478	1	1	0	NA	2	NA	NA	NA	NA
AP3S1	136.263	182.272	0.4196	0.2936	NC	No	No	1	AP3S1_exon_chr5:115249058	1	1	0	NA	2	0.6188	0.5392	-0.0796	NA
AP4B1	140.172	75.4015	-0.8947	0.0295	DOWN	No	No	1	AP4B1_exon_chr1:114438114	1	1	0	NA	1	NA	NA	NA	NA
AP4E1	64.3041	139.385	1.116	0.0019	UP	No	No	1	AP4E1_exon_chr15:51294698	1	1	0	NA	1	NA	NA	NA	NA
AP4M1	91.4966	88.238	-0.0522	0.8501	NC	No	No	1	AP4M1_exon_chr7:99704280	1	1	0	NA	1	NA	NA	NA	NA
AP4S1	17.1395	37.1466	1.1157	0.1241	NC	No	No	2	AP4S1_exon_chr14:31553974_x000D_ AP4S1_exon_chr14:31562112	0.0832_x000D_ 0.9168	0.0423_x000D_ 0.9577	-0.0409_x000D_ 0.0409	NA_x000D_ NA	1_x000D_ 3	NA_x000D_ 0.3064	NA_x000D_ 0.3353	NA_x000D_ 0.0288	NA_x000D_ NA
AP5B1	44.7314	82.9682	0.8912	0.0537	UP	No	No	1	AP5B1_exon_chr11:65547813	1	1	0	NA	1	NA	NA	NA	NA
AP5M1	44.332	61.9412	0.4827	0.3767	NC	No	No	1	AP5M1_exon_chr14:57755519	1	1	0	NA	5	0.1017	0.0675	-0.0342	NA
AP5S1	45.1853	27.3005	-0.7267	0.3025	NC	No	No	1	AP5S1_exon_chr20:3804517	1	1	0	NA	1	NA	NA	NA	NA
AP5Z1	298.192	353.719	0.2465	0.4429	NC	No	No	1	AP5Z1_exon_chr7:4830745	1	1	0	NA	1	NA	NA	NA	NA
APAF1	149.917	99.1227	-0.5974	0.1115	NC	No	No	3	APAF1_exon_chr12:99042096_x000D_ APAF1_exon_chr12:99117416_x000D_ APAF1_exon_chr12:99126197	0.2762_x000D_ 0.3906_x000D_ 0.3333	0.18_x000D_ 0.319_x000D_ 0.501	-0.0962_x000D_ -0.0715_x000D_ 0.1677	NA_x000D_ NA_x000D_ NA	1_x000D_ 1_x000D_ 1	NA_x000D_ NA_x000D_ NA	NA_x000D_ NA_x000D_ NA	NA_x000D_ NA_x000D_ NA	NA_x000D_ NA_x000D_ NA			APAF1_exon_chr12:99126197
APBA2	125.178	10.8777	-3.5284	0	DOWN	No	No	1	APBA2_exon_chr15:29409264	1	1	0	NA	1	NA	NA	NA	NA
APBA3	21.4529	27.3772	0.3517	0.7362	NC	No	No	1	APBA3_exon_chr19:3751095	1	1	0	NA	1	NA	NA	NA	NA
APBB1IP	76.153	88.6876	0.2197	0.6865	NC	No	No	3	APBB1IP_exon_chr10:26802467_x000D_ APBB1IP_exon_chr10:26822367_x000D_ APBB1IP_exon_chr10:26855889	0.3373_x000D_ 0.2564_x000D_ 0.4063	0.2104_x000D_ 0.2171_x000D_ 0.5724	-0.1269_x000D_ -0.0392_x000D_ 0.1661	NA_x000D_ NA_x000D_ NA	1_x000D_ 1_x000D_ 1	NA_x000D_ NA_x000D_ NA	NA_x000D_ NA_x000D_ NA	NA_x000D_ NA_x000D_ NA	NA_x000D_ NA_x000D_ NA			APBB1IP_exon_chr10:26855889
APBB2	164.209	50.593	-1.6991	0	DOWN	No	No	1	APBB2_exon_chr4:40818276	1	1	0	NA	8	0.2764	0.2771	0.0007	NA
APBB3	3.3312	4.1475	0.3143	1	NC	No	No	1	APBB3_exon_chr5:139938406	1	1	0	NA	1	NA	NA	NA	NA
APC	22.8494	20.1626	-0.1816	0.9201	NC	No	No	1	APC_exon_chr5:112173249	1	1	0	NA	5	0.4359	0.6923	0.2563	NA
APEH	1123.95	923.657	-0.2832	0.2103	NC	No	No	1	APEH_exon_chr3:49720669	1	1	0	NA	1	NA	NA	NA	NA
APEX1	1984.66	1023.28	-0.9557	0	DOWN	Yes	No	3	APEX1_exon_chr14:20923736_x000D_ APEX1_exon_chr14:20924072_x000D_ APEX1_exon_chr14:20925149	0.1364_x000D_ 0.599_x000D_ 0.2646	0.1028_x000D_ 0.4924_x000D_ 0.4048	-0.0336_x000D_ -0.1066_x000D_ 0.1402	NA_x000D_ Down_x000D_ NA	2_x000D_ 1_x000D_ 1	0.4688_x000D_ NA_x000D_ NA	0.4747_x000D_ NA_x000D_ NA	0.0059_x000D_ NA_x000D_ NA	NA_x000D_ NA_x000D_ NA			APEX1_exon_chr14:20925149
APEX2	76.7011	63.5479	-0.2719	0.6431	NC	No	No	1	APEX2_exon_chrX:55032950	1	1	0	NA	3	0.1012	0.0388	-0.0624	NA
APH1A	813.801	756.755	-0.1049	0.7679	NC	No	No	1	APH1A_exon_chr1:150239056	1	1	0	NA	1	NA	NA	NA	NA
APH1B	67.1962	54.6429	-0.2979	0.6316	NC	No	No	1	APH1B_exon_chr15:63597812	1	1	0	NA	3	0.2787	0.2465	-0.0323	NA
API5	182.909	279.108	0.6097	0.0289	UP	No	No	2	API5_exon_chr11:43349338_x000D_ API5_exon_chr11:43363977	0.2395_x000D_ 0.7605	0.2411_x000D_ 0.7589	0.0015_x000D_ -0.0015	NA_x000D_ NA	1_x000D_ 2	NA_x000D_ 0.9255	NA_x000D_ 0.9322	NA_x000D_ 0.0067	NA_x000D_ NA
APIP	43.3002	61.9063	0.5153	0.3334	NC	No	No	1	APIP_exon_chr11:34904363	1	1	0	NA	1	NA	NA	NA	NA
APLF	47.2241	52.0045	0.1401	0.8678	NC	No	No	2	APLF_exon_chr2:68753192_x000D_ APLF_exon_chr2:68804951	0.2925_x000D_ 0.7075	0.2063_x000D_ 0.7937	-0.0862_x000D_ 0.0862	NA_x000D_ NA	1_x000D_ 4	NA_x000D_ 0.129	NA_x000D_ 0.2903	NA_x000D_ 0.1613	NA_x000D_ NA
APLP2	1516.64	1050.1	-0.5304	0.0165	NC	No	No	3	APLP2_exon_chr11:129991508_x000D_ APLP2_exon_chr11:130010292_x000D_ APLP2_exon_chr11:130013241	0.1773_x000D_ 0.1591_x000D_ 0.6479	0.1977_x000D_ 0.0914_x000D_ 0.6943	0.0204_x000D_ -0.0677_x000D_ 0.0464	NA_x000D_ NA_x000D_ NA	1_x000D_ 1_x000D_ 3	NA_x000D_ NA_x000D_ 0.8112	NA_x000D_ NA_x000D_ 0.7629	NA_x000D_ NA_x000D_ -0.0484	NA_x000D_ NA_x000D_ NA			APLP2_exon_chr11:130013241
APMAP	131.401	200.351	0.6082	0.0905	UP	No	No	1	APMAP_exon_chr20:24944658	1	1	0	NA	1	NA	NA	NA	NA
APOBEC3A	42.3676	43.9186	0.0511	0.8635	NC	No	No	1	APOBEC3A_exon_chr22:39388435	1	1	0	NA	1	NA	NA	NA	NA
APOBEC3C	117.638	98.1468	-0.2618	0.5681	NC	No	No	2	APOBEC3C_exon_chr22:39411599_x000D_ APOBEC3C_exon_chr22:39414273	0.1776_x000D_ 0.8224	0.0506_x000D_ 0.9494	-0.127_x000D_ 0.127	NA_x000D_ NA	1_x000D_ 2	NA_x000D_ 0.8309	NA_x000D_ 0.7568	NA_x000D_ -0.0741	NA_x000D_ NA
APOBEC3D	3.8148	1.551	-1.2993	1	NC	No	No	1	APOBEC3D_exon_chr22:39428202	1	1	0	NA	1	NA	NA	NA	NA
APOBEC3G	7.1212	26.3456	1.8851	0.0901	UP	No	No	1	APOBEC3G_exon_chr22:39483411	1	1	0	NA	1	NA	NA	NA	NA
APOBR	368.365	601.909	0.7086	0.0062	UP	No	No	2	APOBR_exon_chr16:28506419_x000D_ APOBR_exon_chr16:28509756	0.0879_x000D_ 0.9121	0.0899_x000D_ 0.9101	0.002_x000D_ -0.002	NA_x000D_ NA	3_x000D_ 1	0.7073_x000D_ NA	0.5902_x000D_ NA	-0.1171_x000D_ NA	NA_x000D_ NA
APOE	0.9475	1.0386	0.1297	1	NC	No	No	1	APOE_exon_chr19:45411789	1	1	0	NA	1	NA	NA	NA	NA
APOL2	35.2563	33.9749	-0.0525	0.9665	NC	No	No	1	APOL2_exon_chr22:36624326	1	1	0	NA	4	0.3297	0.4161	0.0865	NA
APOL6	39.5151	30.3816	-0.3786	0.6424	NC	No	No	1	APOL6_exon_chr22:36054661	1	1	0	NA	6	0.5474	0.5647	0.0173	NA
APOLD1	13.3395	30.9636	1.2149	0.1248	NC	No	No	1	APOLD1_exon_chr12:12939842	1	1	0	NA	1	NA	NA	NA	NA
APOM	0.9574	2.0703	1.1139	1	NC	No	No	1	APOM_exon_chr6:31625840	1	1	0	NA	1	NA	NA	NA	NA
APOOL	79.0451	138.381	0.8076	0.0315	UP	No	Yes	1	APOOL_exon_chrX:84342595	1	1	0	NA	3	0.4797	0.3803	-0.0993	Shortening
APP	200.964	181.763	-0.145	0.9511	NC	No	No	1	APP_exon_chr21:27254082	1	1	0	NA	3	0.6488	0.5525	-0.0963	NA
APPBP2	67.2507	125.932	0.9054	0.0297	UP	No	No	1	APPBP2_exon_chr17:58525195	1	1	0	NA	4	0.4033	0.3916	-0.0116	NA
APPL1	1211.01	771.661	-0.6501	0.3163	NC	No	No	2	APPL1_exon_chr3:57302425_x000D_ APPL1_exon_chr3:57303568	0.7123_x000D_ 0.2774	0.6859_x000D_ 0.3115	-0.0264_x000D_ 0.034	NA_x000D_ NA	1_x000D_ 4	NA_x000D_ 0.8104	NA_x000D_ 0.8033	NA_x000D_ -0.0071	NA_x000D_ NA
APPL2	20.0167	27.8547	0.477	0.6057	NC	No	No	3	APPL2_exon_chr12:105568226_x000D_ APPL2_exon_chr12:105583933_x000D_ APPL2_exon_chr12:105589127	0.8098_x000D_ 0.0_x000D_ 0.1902	0.6455_x000D_ 0.2416_x000D_ 0.1129	-0.1643_x000D_ 0.2416_x000D_ -0.0773	NA_x000D_ NA_x000D_ NA	2_x000D_ 1_x000D_ 1	0.829_x000D_ NA_x000D_ NA	0.8088_x000D_ NA_x000D_ NA	-0.0202_x000D_ NA_x000D_ NA	NA_x000D_ NA_x000D_ NA			APPL2_exon_chr12:105589127
APRT	1040.61	888.274	-0.2285	0.4063	NC	No	No	1	APRT_exon_chr16:88876248	1	1	0	NA	1	NA	NA	NA	NA
APTR	7.6346	4.6529	-0.7149	1	NC	No	No	1	APTR_exon_chr7:77313568	1	1	0	NA	1	NA	NA	NA	NA
APTX	142.851	91.8174	-0.6377	0.0769	DOWN	No	Yes	1	APTX_exon_chr9:32973686	1	1	0	NA	3	0.8399	0.7326	-0.1073	Both
AQP9	0	4.1266	4.5579	1	NC	No	No	1	AQP9_exon_chr15:58476159	1	1	0	NA	2	NA	NA	NA	NA
AQR	192.344	191.811	-0.004	1	NC	No	No	3	AQR_exon_chr15:35149307_x000D_ AQR_exon_chr15:35152356_x000D_ AQR_exon_chr15:35233200	0.5916_x000D_ 0.1041_x000D_ 0.3043	0.697_x000D_ 0.1099_x000D_ 0.1931	0.1054_x000D_ 0.0057_x000D_ -0.1112	NA_x000D_ NA_x000D_ NA	8_x000D_ 1_x000D_ 1	0.1892_x000D_ NA_x000D_ NA	0.1583_x000D_ NA_x000D_ NA	-0.0309_x000D_ NA_x000D_ NA	NA_x000D_ NA_x000D_ NA			AQR_exon_chr15:35233200
ARAF	71.8892	73.2964	0.0276	0.9453	NC	No	No	1	ARAF_exon_chrX:47430721	1	1	0	NA	1	NA	NA	NA	NA
ARAP1	37.1215	121.812	1.7138	0	UP	No	No	1	ARAP1_exon_chr11:72396726	1	1	0	NA	1	NA	NA	NA	NA
ARAP2	20.4855	178.281	3.122	0	UP	No	No	4	ARAP2_exon_chr4:36069900_x000D_ ARAP2_exon_chr4:36162263_x000D_ ARAP2_exon_chr4:36189193_x000D_ ARAP2_exon_chr4:36212365	0.2093_x000D_ 0.0465_x000D_ 0.2089_x000D_ 0.4658	0.2879_x000D_ 0.0649_x000D_ 0.1548_x000D_ 0.463	0.0786_x000D_ 0.0184_x000D_ -0.0541_x000D_ -0.0028	NA_x000D_ NA_x000D_ NA_x000D_ NA	2_x000D_ 1_x000D_ 1_x000D_ 1	NA_x000D_ NA_x000D_ NA_x000D_ NA	NA_x000D_ NA_x000D_ NA_x000D_ NA	NA_x000D_ NA_x000D_ NA_x000D_ NA	NA_x000D_ NA_x000D_ NA_x000D_ NA			ARAP2_exon_chr4:36189193	ARAP2_exon_chr4:36212365
ARAP3	101.894	286.703	1.4925	0	UP	No	No	1	ARAP3_exon_chr5:141034002	1	1	0	NA	1	NA	NA	NA	NA
ARCN1	337.938	493.411	0.5458	0.0395	NC	No	No	1	ARCN1_exon_chr11:118471339	1	1	0	NA	1	NA	NA	NA	NA
AREG	0	52.8828	8.2377	0.0065	UP	No	No	2	AREG_exon_chr4:75320475_x000D_ AREG_exon_chr4:75490234	nan_x000D_ nan	0.4943_x000D_ 0.5057	nan_x000D_ nan	NA_x000D_ NA	1_x000D_ 1	NA_x000D_ NA	NA_x000D_ NA	NA_x000D_ NA	NA_x000D_ NA
AREL1	177.918	227.707	0.3555	0.4088	NC	No	No	1	AREL1_exon_chr14:75130525	1	1	0	NA	1	NA	NA	NA	NA
ARF1	737.941	1058.13	0.5199	0.0111	NC	No	No	1	ARF1_exon_chr1:228285552	1	1	0	NA	4	0.4887	0.5066	0.0179	NA
ARF3	416.539	356.856	-0.2231	0.4981	NC	No	No	1	ARF3_exon_chr12:49332891	1	1	0	NA	6	0.8873	0.8335	-0.0538	NA
ARF4	196.573	333.455	0.7621	0.006	UP	No	No	1	ARF4_exon_chr3:57558025	1	1	0	NA	4	0.8772	0.8805	0.0033	NA
ARF4-AS1	3.8198	4.625	0.2782	1	NC	No	No	1	ARF4-AS1_exon_chr3:57586469	1	1	0	NA	1	NA	NA	NA	NA
ARF5	1304.99	1428.24	0.1303	0.6507	NC	No	No	1	ARF5_exon_chr7:127231266	1	1	0	NA	1	NA	NA	NA	NA
ARF6	267.49	607.708	1.1837	0	UP	No	No	1	ARF6_exon_chr14:50359973	1	1	0	NA	4	0.918	0.8322	-0.0858	NA
ARFGAP1	281.723	323.504	0.1993	0.5944	NC	No	No	1	ARFGAP1_exon_chr20:61918915	1	1	0	NA	1	NA	NA	NA	NA
ARFGAP2	96.1647	61.9133	-0.6355	0.141	NC	No	No	2	ARFGAP2_exon_chr11:47187053_x000D_ ARFGAP2_exon_chr11:47193108	0.594_x000D_ 0.406	0.7013_x000D_ 0.2987	0.1072_x000D_ -0.1072	NA_x000D_ NA	1_x000D_ 1	NA_x000D_ NA	NA_x000D_ NA	NA_x000D_ NA	NA_x000D_ NA
ARFGAP3	113.689	157.829	0.4729	0.2283	NC	No	No	3	ARFGAP3_exon_chr22:43193611_x000D_ ARFGAP3_exon_chr22:43213270_x000D_ ARFGAP3_exon_chr22:43213863	0.6025_x000D_ 0.1005_x000D_ 0.297	0.7241_x000D_ 0.043_x000D_ 0.233	0.1216_x000D_ -0.0575_x000D_ -0.064	NA_x000D_ NA_x000D_ NA	3_x000D_ 1_x000D_ 2	0.9666_x000D_ NA_x000D_ 0.5201	0.9294_x000D_ NA_x000D_ 0.5397	-0.0372_x000D_ NA_x000D_ 0.0196	NA_x000D_ NA_x000D_ NA			ARFGAP3_exon_chr22:43213863
ARFGEF1	172.876	224.671	0.3783	0.3293	NC	No	No	3	ARFGEF1_exon_chr8:68111333_x000D_ ARFGEF1_exon_chr8:68165857_x000D_ ARFGEF1_exon_chr8:68214701	0.3776_x000D_ 0.0661_x000D_ 0.4957	0.5003_x000D_ 0.0451_x000D_ 0.3531	0.1228_x000D_ -0.021_x000D_ -0.1426	Up_x000D_ NA_x000D_ NA	4_x000D_ 1_x000D_ 1	0.9135_x000D_ NA_x000D_ NA	0.8321_x000D_ NA_x000D_ NA	-0.0814_x000D_ NA_x000D_ NA	NA_x000D_ NA_x000D_ NA			ARFGEF1_exon_chr8:68214701
ARFGEF2	87.647	96.5191	0.139	0.7298	NC	No	No	4	ARFGEF2_exon_chr20:47538247_x000D_ ARFGEF2_exon_chr20:47592552_x000D_ ARFGEF2_exon_chr20:47605027_x000D_ ARFGEF2_exon_chr20:47649559	0.0708_x000D_ 0.4453_x000D_ 0.2827_x000D_ 0.2012	0.0705_x000D_ 0.3854_x000D_ 0.2916_x000D_ 0.2526	-0.0003_x000D_ -0.0599_x000D_ 0.0088_x000D_ 0.0514	NA_x000D_ NA_x000D_ NA_x000D_ NA	1_x000D_ 1_x000D_ 1_x000D_ 3	NA_x000D_ NA_x000D_ NA_x000D_ 0.6846	NA_x000D_ NA_x000D_ NA_x000D_ 0.5818	NA_x000D_ NA_x000D_ NA_x000D_ -0.1028	NA_x000D_ NA_x000D_ NA_x000D_ NA			ARFGEF2_exon_chr20:47605027	ARFGEF2_exon_chr20:47649559
ARFGEF3	3.8049	12.345	1.698	0.4067	NC	No	No	1	ARFGEF3_exon_chr6:138657431	1	1	0	NA	3	NA	NA	NA	NA
ARFIP1	29.5266	44.3542	0.5871	0.387	NC	No	No	2	ARFIP1_exon_chr4:153809284_x000D_ ARFIP1_exon_chr4:153831215	0.2421_x000D_ 0.7256	0.0776_x000D_ 0.9002	-0.1645_x000D_ 0.1746	NA_x000D_ NA	1_x000D_ 1	NA_x000D_ NA	NA_x000D_ NA	NA_x000D_ NA	NA_x000D_ NA
ARFIP2	56.6695	49.5474	-0.194	0.7587	NC	No	No	1	ARFIP2_exon_chr11:6498630	1	1	0	NA	2	0.1808	0.1176	-0.0632	NA
ARFRP1	135.69	88.6806	-0.6135	0.1032	NC	No	No	1	ARFRP1_exon_chr20:62332054	1	1	0	NA	4	0.9196	0.8766	-0.043	NA
ARG2	2.8624	1.0247	-1.4782	1	NC	No	No	1	ARG2_exon_chr14:68117431	1	1	0	NA	2	NA	NA	NA	NA
ARGLU1	6029.15	5064.36	-0.2516	0.3471	NC	No	No	2	ARGLU1_exon_chr13:107196508_x000D_ ARGLU1_exon_chr13:107212005	0.0933_x000D_ 0.8788	0.0837_x000D_ 0.8927	-0.0096_x000D_ 0.0139	NA_x000D_ NA	4_x000D_ 3	0.3191_x000D_ 0.496	0.4486_x000D_ 0.4598	0.1295_x000D_ -0.0362	NA_x000D_ NA
ARHGAP1	129.546	76.9943	-0.7513	0.067	DOWN	No	No	1	ARHGAP1_exon_chr11:46700775	1	1	0	NA	1	NA	NA	NA	NA
ARHGAP10	13.3197	55.5979	2.0613	0.0011	UP	No	No	4	ARHGAP10_exon_chr4:148768301_x000D_ ARHGAP10_exon_chr4:148778703_x000D_ ARHGAP10_exon_chr4:148785996_x000D_ ARHGAP10_exon_chr4:148993143	0.2147_x000D_ 0.4993_x000D_ 0.0717_x000D_ 0.2144	0.2996_x000D_ 0.4857_x000D_ 0.0483_x000D_ 0.1664	0.0849_x000D_ -0.0135_x000D_ -0.0234_x000D_ -0.048	NA_x000D_ NA_x000D_ NA_x000D_ NA	1_x000D_ 2_x000D_ 1_x000D_ 1	NA_x000D_ NA_x000D_ NA_x000D_ NA	NA_x000D_ NA_x000D_ NA_x000D_ NA	NA_x000D_ NA_x000D_ NA_x000D_ NA	NA_x000D_ NA_x000D_ NA_x000D_ NA			ARHGAP10_exon_chr4:148785996	ARHGAP10_exon_chr4:148993143
ARHGAP11A	312.904	201.748	-0.6333	0.0196	DOWN	No	No	1	ARHGAP11A_exon_chr15:32927977	1	1	0	NA	11	0.633	0.642	0.009	NA
ARHGAP11A-SCG5	188.299	101.057	-0.8977	0.75	NC	No	No	1	ARHGAP11A-SCG5_exon_chr15:32907676	1	1	0	NA	1	NA	NA	NA	NA
ARHGAP11B	397.852	203.438	-0.9676	0.4803	NC	No	No	3	ARHGAP11B_exon_chr15:30918350_x000D_ ARHGAP11B_exon_chr15:30927689_x000D_ ARHGAP11B_exon_chr15:30930948	0.759_x000D_ 0.1739_x000D_ 0.0671	0.8401_x000D_ 0.0916_x000D_ 0.0683	0.081_x000D_ -0.0823_x000D_ 0.0013	NA_x000D_ NA_x000D_ NA	1_x000D_ 1_x000D_ 1	NA_x000D_ NA_x000D_ NA	NA_x000D_ NA_x000D_ NA	NA_x000D_ NA_x000D_ NA	NA_x000D_ NA_x000D_ NA			ARHGAP11B_exon_chr15:30930948
ARHGAP12	28.6038	21.1664	-0.4345	0.6778	NC	No	No	3	ARHGAP12_exon_chr10:32096760_x000D_ ARHGAP12_exon_chr10:32103289_x000D_ ARHGAP12_exon_chr10:32120728	0.8499_x000D_ 0.1002_x000D_ 0.0498	0.7598_x000D_ 0.1409_x000D_ 0.0993	-0.0902_x000D_ 0.0407_x000D_ 0.0495	NA_x000D_ NA_x000D_ NA	2_x000D_ 1_x000D_ 1	0.068_x000D_ NA_x000D_ NA	0.113_x000D_ NA_x000D_ NA	0.045_x000D_ NA_x000D_ NA	NA_x000D_ NA_x000D_ NA			ARHGAP12_exon_chr10:32120728
ARHGAP15	113.867	110.976	-0.0372	0.8986	NC	No	No	1	ARHGAP15_exon_chr2:144525557	1	1	0	NA	1	NA	NA	NA	NA
ARHGAP17	144.815	105.271	-0.4602	0.2724	NC	No	No	2	ARHGAP17_exon_chr16:24931581_x000D_ ARHGAP17_exon_chr16:24975629	0.8653_x000D_ 0.1347	0.8529_x000D_ 0.1471	-0.0124_x000D_ 0.0124	NA_x000D_ NA	1_x000D_ 1	NA_x000D_ NA	NA_x000D_ NA	NA_x000D_ NA	NA_x000D_ NA
ARHGAP18	25.233	91.2005	1.8538	0	UP	No	No	4	ARHGAP18_exon_chr6:129899749_x000D_ ARHGAP18_exon_chr6:129920501_x000D_ ARHGAP18_exon_chr6:129939997_x000D_ ARHGAP18_exon_chr6:129959774	0.4903_x000D_ 0.0942_x000D_ 0.3967_x000D_ 0.0188	0.4463_x000D_ 0.1654_x000D_ 0.2972_x000D_ 0.0911	-0.044_x000D_ 0.0712_x000D_ -0.0995_x000D_ 0.0723	NA_x000D_ NA_x000D_ NA_x000D_ NA	7_x000D_ 2_x000D_ 1_x000D_ 1	0.811_x000D_ NA_x000D_ NA_x000D_ NA	0.8459_x000D_ NA_x000D_ NA_x000D_ NA	0.0348_x000D_ NA_x000D_ NA_x000D_ NA	NA_x000D_ NA_x000D_ NA_x000D_ NA			ARHGAP18_exon_chr6:129939997	ARHGAP18_exon_chr6:129959774
ARHGAP19	61.0473	94.4697	0.6302	0.2086	NC	No	No	1	ARHGAP19_exon_chr10:98985889	1	1	0	NA	1	NA	NA	NA	NA
ARHGAP21	182.696	414.454	1.1816	0	UP	No	No	2	ARHGAP21_exon_chr10:24875035_x000D_ ARHGAP21_exon_chr10:24886938	0.9403_x000D_ 0.0597	0.9505_x000D_ 0.0495	0.0102_x000D_ -0.0102	NA_x000D_ NA	5_x000D_ 1	0.1924_x000D_ NA	0.1784_x000D_ NA	-0.014_x000D_ NA	NA_x000D_ NA
ARHGAP22	0	1.0247	2.5489	1	NC	No	No	1	ARHGAP22_exon_chr10:49654662	1	1	0	NA	1	NA	NA	NA	NA
ARHGAP23	18.6004	6.169	-1.5898	0.2849	NC	No	No	1	ARHGAP23_exon_chr17:36666179	1	1	0	NA	1	NA	NA	NA	NA
ARHGAP24	1.4262	7.7549	2.441	1	NC	No	No	1	ARHGAP24_exon_chr4:86921631	1	1	0	NA	2	NA	NA	NA	NA
ARHGAP25	153.402	657.433	2.0997	0	UP	No	No	2	ARHGAP25_exon_chr2:68961942_x000D_ ARHGAP25_exon_chr2:69053118	0.3324_x000D_ 0.649	0.2463_x000D_ 0.7214	-0.0861_x000D_ 0.0725	NA_x000D_ NA	1_x000D_ 2	NA_x000D_ 0.9098	NA_x000D_ 0.9473	NA_x000D_ 0.0375	NA_x000D_ NA
ARHGAP26	35.6606	67.9847	0.9306	0.1086	NC	No	No	3	ARHGAP26_exon_chr5:142264862_x000D_ ARHGAP26_exon_chr5:142283104_x000D_ ARHGAP26_exon_chr5:142601922	0.0663_x000D_ 0.4273_x000D_ 0.5064	0.054_x000D_ 0.3713_x000D_ 0.5747	-0.0123_x000D_ -0.056_x000D_ 0.0684	NA_x000D_ NA_x000D_ NA	1_x000D_ 4_x000D_ 1	NA_x000D_ 0.4222_x000D_ NA	NA_x000D_ 0.4545_x000D_ NA	NA_x000D_ 0.0323_x000D_ NA	NA_x000D_ NA_x000D_ NA			ARHGAP26_exon_chr5:142601922
ARHGAP27	37.1364	51.0635	0.4594	0.4173	NC	No	No	1	ARHGAP27_exon_chr17:43472999	1	1	0	NA	1	NA	NA	NA	NA
ARHGAP27P1	9.9836	51.5201	2.3666	0.0003	UP	No	No	1	ARHGAP27P1_exon_chr17:62776323	1	1	0	NA	1	NA	NA	NA	NA
ARHGAP27P1-BPTFP1-KPNA2P3	113.468	124.802	0.1377	0.7919	NC	No	No	1	ARHGAP27P1-BPTFP1-KPNA2P3_exon_chr17:62746126	1	1	0	NA	1	NA	NA	NA	NA
ARHGAP30	2436.7	2196.64	-0.1496	0.8971	NC	No	No	1	ARHGAP30_exon_chr1:161019124	1	1	0	NA	6	0.3174	0.4224	0.105	NA
ARHGAP31	2.8673	93.5566	5.0318	0	UP	No	No	1	ARHGAP31_exon_chr3:119132702	1	1	0	NA	1	NA	NA	NA	NA
ARHGAP32	65.1822	91.7756	0.4934	0.3027	NC	No	No	1	ARHGAP32_exon_chr11:128841054	1	1	0	NA	3	0.8985	0.8187	-0.0798	NA
ARHGAP33	76.1282	27.8896	-1.4496	0.004	DOWN	No	No	1	ARHGAP33_exon_chr19:36278069	1	1	0	NA	1	NA	NA	NA	NA
ARHGAP35	278.88	191.487	-0.5427	0.0885	NC	No	No	1	ARHGAP35_exon_chr19:47503587	1	1	0	NA	4	0.4549	0.4193	-0.0356	NA
ARHGAP4	214.261	113.454	-0.9172	0.0017	DOWN	No	No	1	ARHGAP4_exon_chrX:153173416	1	1	0	NA	1	NA	NA	NA	NA
ARHGAP45	596.028	527.63	-0.176	0.6013	NC	No	No	1	ARHGAP45_exon_chr19:1085658	1	1	0	NA	2	0.0543	0.0577	0.0035	NA
ARHGAP5	74.253	74.8055	0.0104	0.97	NC	No	No	2	ARHGAP5_exon_chr14:32559707_x000D_ ARHGAP5_exon_chr14:32623826	0.936_x000D_ 0.064	0.9245_x000D_ 0.0755	-0.0114_x000D_ 0.0114	NA_x000D_ NA	2_x000D_ 4	0.894_x000D_ NA	0.8096_x000D_ NA	-0.0844_x000D_ NA	NA_x000D_ NA
ARHGAP9	120.026	172.834	0.526	0.1478	NC	No	No	1	ARHGAP9_exon_chr12:57866471	1	1	0	NA	1	NA	NA	NA	NA
ARHGDIA	546.777	323.504	-0.7572	0.0007	DOWN	No	No	1	ARHGDIA_exon_chr17:79826951	1	1	0	NA	1	NA	NA	NA	NA
ARHGDIB	7137.92	6348.78	-0.169	0.4214	NC	No	No	1	ARHGDIB_exon_chr12:15095655	1	1	0	NA	1	NA	NA	NA	NA
ARHGEF1	79.5585	128.992	0.6972	0.0603	UP	No	No	1	ARHGEF1_exon_chr19:42411256	1	1	0	NA	1	NA	NA	NA	NA
ARHGEF10	53.8765	12.8713	-2.064	0.0012	DOWN	No	No	1	ARHGEF10_exon_chr8:1904914	1	1	0	NA	1	NA	NA	NA	NA
ARHGEF10L	9.5396	7.7479	-0.3002	1	NC	No	No	1	ARHGEF10L_exon_chr1:18023342	1	1	0	NA	1	NA	NA	NA	NA
ARHGEF11	0.9574	7.2355	2.9217	1	NC	No	No	1	ARHGEF11_exon_chr1:156906036	1	1	0	NA	1	NA	NA	NA	NA
ARHGEF12	123.667	181.578	0.5538	0.1593	NC	No	No	3	ARHGEF12_exon_chr11:120300148_x000D_ ARHGEF12_exon_chr11:120319817_x000D_ ARHGEF12_exon_chr11:120355775	0.0999_x000D_ 0.3769_x000D_ 0.5231	0.1096_x000D_ 0.3414_x000D_ 0.5491	0.0096_x000D_ -0.0356_x000D_ 0.026	NA_x000D_ NA_x000D_ NA	1_x000D_ 1_x000D_ 1	NA_x000D_ NA_x000D_ NA	NA_x000D_ NA_x000D_ NA	NA_x000D_ NA_x000D_ NA	NA_x000D_ NA_x000D_ NA			ARHGEF12_exon_chr11:120355775
ARHGEF17	1.9149	1.0317	-0.8911	1	NC	No	No	1	ARHGEF17_exon_chr11:73078628	1	1	0	NA	1	NA	NA	NA	NA
ARHGEF18	87.1832	47.4632	-0.8772	0.0436	DOWN	No	No	2	ARHGEF18_exon_chr19:7511928_x000D_ ARHGEF18_exon_chr19:7535011	0.1314_x000D_ 0.8686	0.0414_x000D_ 0.9586	-0.09_x000D_ 0.09	NA_x000D_ NA	1_x000D_ 1	NA_x000D_ NA	NA_x000D_ NA	NA_x000D_ NA	NA_x000D_ NA
ARHGEF19	15.7331	6.1621	-1.3496	0.4878	NC	No	No	1	ARHGEF19_exon_chr1:16525239	1	1	0	NA	1	NA	NA	NA	NA
ARHGEF2	199.786	277.857	0.4755	0.2261	NC	No	No	1	ARHGEF2_exon_chr1:155917806	1	1	0	NA	1	NA	NA	NA	NA
ARHGEF25	58.1155	41.3011	-0.493	0.3691	NC	No	No	1	ARHGEF25_exon_chr12:58010566	1	1	0	NA	1	NA	NA	NA	NA
ARHGEF3	93.8852	290.132	1.6279	0	UP	No	No	2	ARHGEF3_exon_chr3:56763650_x000D_ ARHGEF3_exon_chr3:56766452	0.8021_x000D_ 0.1979	0.7562_x000D_ 0.2438	-0.0459_x000D_ 0.0459	NA_x000D_ NA	1_x000D_ 1	NA_x000D_ NA	NA_x000D_ NA	NA_x000D_ NA	NA_x000D_ NA
ARHGEF39	58.6488	15.4958	-1.9208	0.0015	DOWN	No	Yes	1	ARHGEF39_exon_chr9:35661999	1	1	0	NA	2	0.6419	0.7095	0.0675	Lengthening
ARHGEF40	113.838	101.552	-0.1645	0.6752	NC	No	No	2	ARHGEF40_exon_chr14:21542090_x000D_ ARHGEF40_exon_chr14:21557172	0.6194_x000D_ 0.3806	0.6357_x000D_ 0.3643	0.0163_x000D_ -0.0163	NA_x000D_ NA	1_x000D_ 2	NA_x000D_ 0.0216	NA_x000D_ 0.0992	NA_x000D_ 0.0776	NA_x000D_ NA
ARHGEF6	165.345	121.07	-0.4491	0.2469	NC	No	No	2	ARHGEF6_exon_chrX:135750328_x000D_ ARHGEF6_exon_chrX:135758876	0.7205_x000D_ 0.2795	0.8017_x000D_ 0.1983	0.0812_x000D_ -0.0812	NA_x000D_ NA	3_x000D_ 1	0.7016_x000D_ NA	0.823_x000D_ NA	0.1214_x000D_ NA	NA_x000D_ NA
ARHGEF7	210.796	326	0.6291	0.0692	UP	Yes	No	2	ARHGEF7_exon_chr13:111953824_x000D_ ARHGEF7_exon_chr13:111955337	0.7722_x000D_ 0.2278	0.4432_x000D_ 0.5568	-0.329_x000D_ 0.329	NA_x000D_ Up	1_x000D_ 4	NA_x000D_ 0.909	NA_x000D_ 0.615	NA_x000D_ -0.294	NA_x000D_ NA
ARHGEF9	41.4399	41.8832	0.0146	0.8986	NC	No	No	1	ARHGEF9_exon_chrX:62858089	1	1	0	NA	2	0.5011	0.3434	-0.1577	NA
ARID1A	206.736	196.555	-0.0728	0.9239	NC	No	No	2	ARID1A_exon_chr1:27097609_x000D_ ARID1A_exon_chr1:27105513	0.0851_x000D_ 0.9149	0.1845_x000D_ 0.8155	0.0994_x000D_ -0.0994	NA_x000D_ NA	1_x000D_ 3	NA_x000D_ 0.595	NA_x000D_ 0.669	NA_x000D_ 0.074	NA_x000D_ NA
ARID1B	24.2607	37.2163	0.6162	0.4797	NC	No	No	1	ARID1B_exon_chr6:157527300	1	1	0	NA	2	0.5325	0.6453	0.1129	NA
ARID2	84.8144	74.7428	-0.182	0.7113	NC	No	No	2	ARID2_exon_chr12:46243818_x000D_ ARID2_exon_chr12:46298716	0.4493_x000D_ 0.5507	0.1056_x000D_ 0.8944	-0.3437_x000D_ 0.3437	NA_x000D_ NA	1_x000D_ 3	NA_x000D_ 0.4562	NA_x000D_ 0.2937	NA_x000D_ -0.1625	NA_x000D_ NA
ARID3A	154.734	111.952	-0.4671	0.206	NC	No	No	1	ARID3A_exon_chr19:971877	1	1	0	NA	3	0.9355	0.8955	-0.04	NA
ARID3B	8.0935	38.1783	2.2376	0.0023	UP	No	No	1	ARID3B_exon_chr15:74887951	1	1	0	NA	1	NA	NA	NA	NA
ARID3C	3.8148	0.5193	-2.8837	1	NC	No	No	1	ARID3C_exon_chr9:34621555	1	1	0	NA	1	NA	NA	NA	NA
ARID4A	859.058	1073.77	0.3219	0.2116	NC	No	No	4	ARID4A_exon_chr14:58817790_x000D_ ARID4A_exon_chr14:58820375_x000D_ ARID4A_exon_chr14:58825849_x000D_ ARID4A_exon_chr14:58830887	0.4529_x000D_ 0.0632_x000D_ 0.1796_x000D_ 0.133	0.4654_x000D_ 0.0617_x000D_ 0.1717_x000D_ 0.1267	0.0125_x000D_ -0.0014_x000D_ -0.0079_x000D_ -0.0063	NA_x000D_ NA_x000D_ NA_x000D_ NA	3_x000D_ 2_x000D_ 1_x000D_ 3	0.3376_x000D_ 0.8248_x000D_ NA_x000D_ 0.209	0.3203_x000D_ 0.8207_x000D_ NA_x000D_ 0.1624	-0.0173_x000D_ -0.0042_x000D_ NA_x000D_ -0.0465	NA_x000D_ NA_x000D_ NA_x000D_ NA			ARID4A_exon_chr14:58825849	ARID4A_exon_chr14:58830887
ARID4B	2580.27	4017.9	0.6389	0.0001	UP	No	No	5	ARID4B_exon_chr1:235341228_x000D_ ARID4B_exon_chr1:235346108_x000D_ ARID4B_exon_chr1:235359430_x000D_ ARID4B_exon_chr1:235377341_x000D_ ARID4B_exon_chr1:235383860	0.1506_x000D_ 0.1121_x000D_ 0.0814_x000D_ 0.2455_x000D_ 0.3544	0.1614_x000D_ 0.0949_x000D_ 0.0802_x000D_ 0.2325_x000D_ 0.3583	0.0108_x000D_ -0.0172_x000D_ -0.0012_x000D_ -0.013_x000D_ 0.0039	NA_x000D_ NA_x000D_ NA_x000D_ NA_x000D_ NA	1_x000D_ 4_x000D_ 2_x000D_ 3_x000D_ 3	NA_x000D_ 0.3573_x000D_ 0.9116_x000D_ 0.4471_x000D_ 0.8296	NA_x000D_ 0.3637_x000D_ 0.8998_x000D_ 0.4298_x000D_ 0.8148	NA_x000D_ 0.0064_x000D_ -0.0117_x000D_ -0.0173_x000D_ -0.0148	NA_x000D_ NA_x000D_ NA_x000D_ NA_x000D_ NA			ARID4B_exon_chr1:235359430	ARID4B_exon_chr1:235377341	ARID4B_exon_chr1:235383860
ARID5A	82.8401	75.2551	-0.1384	0.7418	NC	No	No	1	ARID5A_exon_chr2:97216835	1	1	0	NA	1	NA	NA	NA	NA
ARID5B	9.9935	260.082	4.7009	0	UP	No	No	3	ARID5B_exon_chr10:63816875_x000D_ ARID5B_exon_chr10:63845460_x000D_ ARID5B_exon_chr10:63850620	0.0_x000D_ 0.7615_x000D_ 0.2385	0.1308_x000D_ 0.5325_x000D_ 0.3367	0.1308_x000D_ -0.229_x000D_ 0.0982	Up_x000D_ Down_x000D_ NA	1_x000D_ 5_x000D_ 1	NA_x000D_ NA_x000D_ NA	NA_x000D_ NA_x000D_ NA	NA_x000D_ NA_x000D_ NA	NA_x000D_ NA_x000D_ NA			ARID5B_exon_chr10:63850620
ARIH1	222.35	299.355	0.4288	0.1486	NC	No	No	1	ARIH1_exon_chr15:72875548	1	1	0	NA	10	0.6357	0.5811	-0.0547	NA
ARIH2	429.671	352.359	-0.2861	0.4382	NC	No	No	2	ARIH2_exon_chr3:48964894_x000D_ ARIH2_exon_chr3:49020631	0.7287_x000D_ 0.2713	0.656_x000D_ 0.344	-0.0727_x000D_ 0.0727	NA_x000D_ NA	2_x000D_ 3	0.1767_x000D_ 0.6762	0.3409_x000D_ 0.5974	0.1642_x000D_ -0.0788	NA_x000D_ NA
ARL1	192.868	175.852	-0.1332	0.848	NC	No	No	1	ARL1_exon_chr12:101789448	1	1	0	NA	5	0.7696	0.7597	-0.0099	NA
ARL11	104.318	56.1521	-0.8929	0.0317	DOWN	No	No	1	ARL11_exon_chr13:50204565	1	1	0	NA	4	0.5284	0.3976	-0.1308	NA
ARL13B	187.064	310.696	0.7317	0.0086	UP	No	No	3	ARL13B_exon_chr3:93755395_x000D_ ARL13B_exon_chr3:93761858_x000D_ ARL13B_exon_chr3:93772030	0.397_x000D_ 0.5446_x000D_ 0.0585	0.2766_x000D_ 0.6115_x000D_ 0.1119	-0.1204_x000D_ 0.0669_x000D_ 0.0534	NA_x000D_ NA_x000D_ NA	2_x000D_ 2_x000D_ 1	0.8004_x000D_ 0.1163_x000D_ NA	0.7644_x000D_ 0.0881_x000D_ NA	-0.036_x000D_ -0.0282_x000D_ NA	NA_x000D_ NA_x000D_ NA			ARL13B_exon_chr3:93772030
ARL14EP	98.1044	85.6344	-0.1962	0.6413	NC	No	No	1	ARL14EP_exon_chr11:30358113	1	1	0	NA	3	0.6931	0.6155	-0.0776	NA
ARL15	15.7331	28.8585	0.8761	0.3146	NC	No	No	1	ARL15_exon_chr5:53182543	1	1	0	NA	1	NA	NA	NA	NA
ARL16	320.509	301.533	-0.0879	0.8602	NC	No	No	1	ARL16_exon_chr17:79648909	1	1	0	NA	1	NA	NA	NA	NA
ARL17B	21.9365	7.7618	-1.5004	0.2632	NC	No	No	4	ARL17B_exon_chr17:44407964_x000D_ ARL17B_exon_chr17:44417140_x000D_ ARL17B_exon_chr17:44625826_x000D_ ARL17B_exon_chr17:44634996	0.1304_x000D_ 0.3258_x000D_ 0.0217_x000D_ 0.5221	0.0621_x000D_ 0.2609_x000D_ 0.1988_x000D_ 0.4782	-0.0683_x000D_ -0.0649_x000D_ 0.1771_x000D_ -0.0439	NA_x000D_ NA_x000D_ NA_x000D_ NA	2_x000D_ 3_x000D_ 3_x000D_ 1	NA_x000D_ NA_x000D_ NA_x000D_ NA	NA_x000D_ NA_x000D_ NA_x000D_ NA	NA_x000D_ NA_x000D_ NA_x000D_ NA	NA_x000D_ NA_x000D_ NA_x000D_ NA			ARL17B_exon_chr17:44625826	ARL17B_exon_chr17:44634996
ARL2	181.922	69.6333	-1.3855	0	DOWN	No	No	1	ARL2_exon_chr11:64789192	1	1	0	NA	1	NA	NA	NA	NA
ARL2BP	35.73	14.4711	-1.305	0.0839	DOWN	No	No	1	ARL2BP_exon_chr16:57286077	1	1	0	NA	1	NA	NA	NA	NA
ARL3	128.499	70.2223	-0.8723	0.0253	DOWN	No	No	2	ARL3_exon_chr10:104436698_x000D_ ARL3_exon_chr10:104445758	0.9221_x000D_ 0.0779	0.9576_x000D_ 0.0424	0.0355_x000D_ -0.0355	NA_x000D_ NA	3_x000D_ 1	0.0641_x000D_ NA	0.0475_x000D_ NA	-0.0166_x000D_ NA	NA_x000D_ NA
ARL4A	82.3911	59.3934	-0.4727	0.323	NC	No	No	1	ARL4A_exon_chr7:12727790	1	1	0	NA	6	0.3455	0.3548	0.0093	NA
ARL4C	5.2609	33.9122	2.6895	0.2157	NC	No	No	1	ARL4C_exon_chr2:235405725	1	1	0	NA	6	NA	NA	NA	NA
ARL5A	245.826	304.719	0.31	0.3492	NC	No	No	1	ARL5A_exon_chr2:152659838	1	1	0	NA	9	0.9295	0.9199	-0.0096	NA
ARL5B	42.3973	92.7933	1.1304	0.0073	UP	No	No	1	ARL5B_exon_chr10:18964096	1	1	0	NA	2	0.6426	0.7427	0.1	NA
ARL6	1.4312	4.6669	1.7049	1	NC	No	No	1	ARL6_exon_chr3:97516867	1	1	0	NA	1	NA	NA	NA	NA
ARL6IP1	270.995	227.33	-0.2533	0.4878	NC	No	No	1	ARL6IP1_exon_chr16:18804692	1	1	0	NA	1	NA	NA	NA	NA
ARL6IP4	2014.59	1535.76	-0.3916	0.0902	NC	No	No	2	ARL6IP4_exon_chr12:123465675_x000D_ ARL6IP4_exon_chr12:123467015	0.0635_x000D_ 0.8815	0.0665_x000D_ 0.8991	0.0029_x000D_ 0.0177	NA_x000D_ NA	1_x000D_ 1	NA_x000D_ NA	NA_x000D_ NA	NA_x000D_ NA	NA_x000D_ NA
ARL6IP5	324.155	184.869	-0.8106	0.0052	DOWN	No	No	1	ARL6IP5_exon_chr3:69153614	1	1	0	NA	4	0.3992	0.4597	0.0605	NA
ARL6IP6	85.7619	123.848	0.5302	0.1866	NC	No	No	1	ARL6IP6_exon_chr2:153616260	1	1	0	NA	4	0.2054	0.1944	-0.011	NA
ARL8A	38.6221	62.8683	0.7037	0.2255	NC	No	No	1	ARL8A_exon_chr1:202103644	1	1	0	NA	4	0.9692	0.8577	-0.1114	NA
ARL8B	520.788	879.152	0.7553	0.0002	UP	No	No	1	ARL8B_exon_chr3:5220348	1	1	0	NA	9	0.8252	0.8104	-0.0148	NA
ARMC1	103.814	125.987	0.279	0.5506	NC	No	No	1	ARMC1_exon_chr8:66516820	1	1	0	NA	4	0.9242	0.9103	-0.0139	NA
ARMC10	478.239	537.503	0.1687	0.5635	NC	No	No	1	ARMC10_exon_chr7:102738745	1	1	0	NA	7	0.8341	0.8051	-0.029	NA
ARMC12	12.3524	8.8074	-0.4904	1	NC	No	No	1	ARMC12_exon_chr6:35716314	1	1	0	NA	1	NA	NA	NA	NA
ARMC4	1.9099	2.5757	0.4329	1	NC	No	No	1	ARMC4_exon_chr10:28257947	1	1	0	NA	1	NA	NA	NA	NA
ARMC5	38.1087	26.3247	-0.5339	0.4809	NC	No	No	1	ARMC5_exon_chr16:31475714	1	1	0	NA	1	NA	NA	NA	NA
ARMC6	329.746	205.195	-0.6844	0.0189	DOWN	No	No	1	ARMC6_exon_chr19:19168224	1	1	0	NA	1	NA	NA	NA	NA
ARMC7	57.1978	42.2909	-0.4353	0.4324	NC	No	No	2	ARMC7_exon_chr17:73110263_x000D_ ARMC7_exon_chr17:73124771	0.0417_x000D_ 0.9583	0.0767_x000D_ 0.9233	0.035_x000D_ -0.035	NA_x000D_ NA	1_x000D_ 1	NA_x000D_ NA	NA_x000D_ NA	NA_x000D_ NA	NA_x000D_ NA
ARMC8	32.3691	31.5248	-0.039	0.9876	NC	No	No	2	ARMC8_exon_chr3:137963929_x000D_ ARMC8_exon_chr3:138014700	0.6756_x000D_ 0.3244	0.5886_x000D_ 0.4114	-0.087_x000D_ 0.087	NA_x000D_ NA	4_x000D_ 3	0.3341_x000D_ NA	0.6389_x000D_ NA	0.3049_x000D_ NA	NA_x000D_ NA
ARMC9	36.2087	23.2297	-0.6406	0.429	NC	No	No	2	ARMC9_exon_chr2:232209686_x000D_ ARMC9_exon_chr2:232236223	0.8816_x000D_ 0.1184	0.9579_x000D_ 0.0421	0.0763_x000D_ -0.0763	NA_x000D_ NA	1_x000D_ 1	NA_x000D_ NA	NA_x000D_ NA	NA_x000D_ NA	NA_x000D_ NA
ARMCX5-GPRASP2	18.5459	9.7694	-0.9236	0.6784	NC	No	No	1	ARMCX5-GPRASP2_exon_chrX:101856807	1	1	0	NA	1	NA	NA	NA	NA
ARMH1	10177.2	7046.75	-0.5303	0.0049	NC	No	No	1	ARMH1_exon_chr1:45190962	1	1	0	NA	1	NA	NA	NA	NA
ARMH3	91.3429	83.6408	-0.1277	0.8358	NC	No	No	1	ARMH3_exon_chr10:103607377	1	1	0	NA	2	0.8557	0.8526	-0.0031	NA
ARMT1	52.3759	75.297	0.5237	0.2708	NC	No	No	1	ARMT1_exon_chr6:151789477	1	1	0	NA	1	NA	NA	NA	NA
ARNT	98.144	102.653	0.0649	0.8589	NC	No	No	1	ARNT_exon_chr1:150784586	1	1	0	NA	4	0.2958	0.1998	-0.096	NA
ARNT2	0	0.5123	1.555	1	NC	No	No	1	ARNT2_exon_chr15:80885940	1	1	0	NA	1	NA	NA	NA	NA
ARNTL	26.6791	27.778	0.0593	0.9671	NC	No	No	2	ARNTL_exon_chr11:13378601_x000D_ ARNTL_exon_chr11:13408142	0.6786_x000D_ 0.3214	0.7015_x000D_ 0.2985	0.0228_x000D_ -0.0228	NA_x000D_ NA	1_x000D_ 2	NA_x000D_ NA	NA_x000D_ NA	NA_x000D_ NA	NA_x000D_ NA
ARNTL2	15.7034	19.124	0.2832	1	NC	No	No	1	ARNTL2_exon_chr12:27573328	1	1	0	NA	4	0.659	0.8467	0.1877	NA
ARPC1A	1077.21	1084.47	0.0096	0.9929	NC	No	No	1	ARPC1A_exon_chr7:98963513	1	1	0	NA	1	NA	NA	NA	NA
ARPC1B	24.784	24.2335	-0.0319	0.9985	NC	No	No	1	ARPC1B_exon_chr7:98992073	1	1	0	NA	2	0.3443	0.3146	-0.0297	NA
ARPC2	1965.58	2441.34	0.3127	0.1391	NC	No	No	2	ARPC2_exon_chr2:219114543_x000D_ ARPC2_exon_chr2:219118613	0.3467_x000D_ 0.6475	0.2559_x000D_ 0.7396	-0.0908_x000D_ 0.0921	NA_x000D_ NA	1_x000D_ 3	NA_x000D_ 0.2235	NA_x000D_ 0.2153	NA_x000D_ -0.0082	NA_x000D_ NA
ARPC3	3437.7	3792	0.1415	0.5712	NC	No	No	1	ARPC3_exon_chr12:110873022	1	1	0	NA	1	NA	NA	NA	NA
ARPC4	234.776	275.543	0.2309	0.4981	NC	No	No	1	ARPC4_exon_chr3:9847893	1	1	0	NA	3	0.8209	0.8297	0.0088	NA
ARPC4-TTLL3	171.963	268.997	0.6458	0.0326	UP	No	No	1	ARPC4-TTLL3_exon_chr3:9876364	1	1	0	NA	1	NA	NA	NA	NA
ARPC5	581.574	509.056	-0.1921	0.4552	NC	No	No	1	ARPC5_exon_chr1:183596729	1	1	0	NA	1	NA	NA	NA	NA
ARPC5L	121.916	202.219	0.73	0.016	UP	No	No	1	ARPC5L_exon_chr9:127639156	1	1	0	NA	4	0.1385	0.199	0.0606	NA
ARPIN-AP3S2	75.3096	54.1376	-0.4758	0.3312	NC	No	No	1	ARPIN-AP3S2_exon_chr15:90378875	1	1	0	NA	4	0.2678	0.2355	-0.0323	NA
ARPP19	489.198	396.177	-0.3042	0.741	NC	No	No	2	ARPP19_exon_chr15:52844301_x000D_ ARPP19_exon_chr15:52849419	0.3111_x000D_ 0.6598	0.5866_x000D_ 0.3762	0.2755_x000D_ -0.2835	Up_x000D_ NA	9_x000D_ 1	0.7653_x000D_ NA	0.7066_x000D_ NA	-0.0587_x000D_ NA	NA_x000D_ NA
ARRB1	234.303	237.399	0.0188	0.9991	NC	No	No	1	ARRB1_exon_chr11:74977318	1	1	0	NA	6	0.3414	0.4669	0.1254	NA
ARRB2	253.243	498.611	0.9772	0	UP	No	No	1	ARRB2_exon_chr17:4624240	1	1	0	NA	1	NA	NA	NA	NA
ARRDC1	416.336	185.193	-1.1689	0	DOWN	No	No	1	ARRDC1_exon_chr9:140509010	1	1	0	NA	1	NA	NA	NA	NA
ARRDC1-AS1	24.2508	18.5838	-0.3848	0.7474	NC	No	No	1	ARRDC1-AS1_exon_chr9:140510651	1	1	0	NA	1	NA	NA	NA	NA
ARRDC2	167.774	400.394	1.2551	0	UP	No	No	1	ARRDC2_exon_chr19:18123721	1	1	0	NA	1	NA	NA	NA	NA
ARRDC3	9.046	20.6959	1.193	0.4397	NC	No	No	1	ARRDC3_exon_chr5:90667273	1	1	0	NA	1	NA	NA	NA	NA
ARSA	89.4727	79.4794	-0.1713	0.7601	NC	No	No	1	ARSA_exon_chr22:51063892	1	1	0	NA	3	0.3588	0.3245	-0.0343	NA
ARSB	18.087	43.8419	1.2771	0.0469	UP	No	Yes	1	ARSB_exon_chr5:78076485	1	1	0	NA	3	0.781	0.9294	0.1484	Lengthening
ARSD	23.3578	15.9942	-0.5461	0.6251	NC	No	No	2	ARSD_exon_chrX:2825673_x000D_ ARSD_exon_chrX:2832814	0.878_x000D_ 0.122	0.9693_x000D_ 0.0307	0.0913_x000D_ -0.0913	NA_x000D_ NA	2_x000D_ 1	0.9283_x000D_ NA	0.7948_x000D_ NA	-0.1335_x000D_ NA	NA_x000D_ NA
ARSG	2.8525	6.183	1.1156	1	NC	No	No	3	ARSG_exon_chr17:66416329_x000D_ ARSG_exon_chr17:66424560_x000D_ ARSG_exon_chr17:66446831	0.5_x000D_ 0.3329_x000D_ 0.1671	0.416_x000D_ 0.416_x000D_ 0.168	-0.084_x000D_ 0.0831_x000D_ 0.0009	NA_x000D_ NA_x000D_ NA	1_x000D_ 1_x000D_ 1	NA_x000D_ NA_x000D_ NA	NA_x000D_ NA_x000D_ NA	NA_x000D_ NA_x000D_ NA	NA_x000D_ NA_x000D_ NA			ARSG_exon_chr17:66446831
ART3	2.3837	0	-3.6508	1	NC	No	No	1	ART3_exon_chr4:77033538	1	1	0	NA	1	NA	NA	NA	NA
ARTN	0.9574	1.5579	0.7025	1	NC	No	No	1	ARTN_exon_chr1:44401973	1	1	0	NA	1	NA	NA	NA	NA
ARV1	50.022	33.006	-0.5996	0.3027	NC	No	No	1	ARV1_exon_chr1:231135883	1	1	0	NA	3	0.7758	0.7998	0.0241	NA
ARVCF	9.5098	8.7586	-0.1188	1	NC	No	No	1	ARVCF_exon_chr22:19958266	1	1	0	NA	1	NA	NA	NA	NA
ARX	0.4738	3.081	2.6961	1	NC	No	No	1	ARX_exon_chrX:25023027	1	1	0	NA	1	NA	NA	NA	NA
AS3MT	4.2935	16.991	1.9862	0.1729	NC	No	No	1	AS3MT_exon_chr10:104660349	1	1	0	NA	1	NA	NA	NA	NA
ASAH1	141.868	132.003	-0.104	0.8645	NC	No	No	1	ASAH1_exon_chr8:17915132	1	1	0	NA	1	NA	NA	NA	NA
ASAP1	192.952	354.189	0.8765	0.0007	UP	Yes	Yes	3	ASAP1_exon_chr8:131067051_x000D_ ASAP1_exon_chr8:131149284_x000D_ ASAP1_exon_chr8:131199531	0.2248_x000D_ 0.1407_x000D_ 0.5974	0.4786_x000D_ 0.1916_x000D_ 0.2746	0.2538_x000D_ 0.0509_x000D_ -0.3229	Up_x000D_ NA_x000D_ NA	3_x000D_ 2_x000D_ 1	0.6291_x000D_ 0.5655_x000D_ NA	0.6893_x000D_ 0.7852_x000D_ NA	0.0601_x000D_ 0.2198_x000D_ NA	NA_x000D_ Lengthening_x000D_ NA			ASAP1_exon_chr8:131199531
ASB1	94.7236	102.022	0.1073	0.8504	NC	No	No	1	ASB1_exon_chr2:239355024	1	1	0	NA	4	0.917	0.9467	0.0297	NA
ASB13	60.8688	12.948	-2.2357	0.0009	DOWN	No	No	1	ASB13_exon_chr10:5682793	1	1	0	NA	1	NA	NA	NA	NA
ASB16-AS1	3.3361	1.0317	-1.693	1	NC	No	No	1	ASB16-AS1_exon_chr17:42255184	1	1	0	NA	1	NA	NA	NA	NA
ASB2	86.6103	240.707	1.4745	0	UP	No	No	1	ASB2_exon_chr14:94401138	1	1	0	NA	1	NA	NA	NA	NA
ASB3	37.1562	102.197	1.4596	0.0004	UP	No	Yes	1	ASB3_exon_chr2:53897827	1	1	0	NA	2	0.9085	0.8075	-0.101	Shortening
ASB6	87.5876	89.3184	0.0278	0.9772	NC	No	No	1	ASB6_exon_chr9:132400736	1	1	0	NA	2	0.6008	0.639	0.0382	NA
ASB7	12.9054	22.7104	0.8166	0.5151	NC	No	No	2	ASB7_exon_chr15:101169641_x000D_ ASB7_exon_chr15:101188527	0.2226_x000D_ 0.7774	0.1294_x000D_ 0.8706	-0.0932_x000D_ 0.0932	NA_x000D_ NA	1_x000D_ 1	NA_x000D_ NA	NA_x000D_ NA	NA_x000D_ NA	NA_x000D_ NA
ASB8	128.593	103.58	-0.3117	0.4848	NC	No	No	1	ASB8_exon_chr12:48543781	1	1	0	NA	3	0.9403	0.9523	0.012	NA
ASCC1	26.245	27.3145	0.0586	1	NC	No	No	1	ASCC1_exon_chr10:73857208	1	1	0	NA	2	0.8241	0.9238	0.0997	NA
ASCC2	141.405	164.671	0.2195	0.6951	NC	No	No	1	ASCC2_exon_chr22:30185173	1	1	0	NA	1	NA	NA	NA	NA
ASCC3	556.488	409.379	-0.4429	0.0752	NC	No	No	4	ASCC3_exon_chr6:100957409_x000D_ ASCC3_exon_chr6:101248380_x000D_ ASCC3_exon_chr6:101307078_x000D_ ASCC3_exon_chr6:101312090	0.2232_x000D_ 0.236_x000D_ 0.1668_x000D_ 0.3175	0.2847_x000D_ 0.2965_x000D_ 0.1448_x000D_ 0.2116	0.0615_x000D_ 0.0605_x000D_ -0.022_x000D_ -0.106	NA_x000D_ NA_x000D_ NA_x000D_ Down	2_x000D_ 2_x000D_ 6_x000D_ 1	0.1426_x000D_ 0.8991_x000D_ 0.333_x000D_ NA	0.109_x000D_ 0.9364_x000D_ 0.3249_x000D_ NA	-0.0336_x000D_ 0.0374_x000D_ -0.0081_x000D_ NA	NA_x000D_ NA_x000D_ NA_x000D_ NA			ASCC3_exon_chr6:101307078	ASCC3_exon_chr6:101312090
ASCL2	16.1821	3.5934	-2.1677	0.1651	NC	No	No	1	ASCL2_exon_chr11:2290356	1	1	0	NA	2	NA	NA	NA	NA
ASDURF	68.5927	74.2165	0.1141	0.7802	NC	No	No	1	ASDURF_exon_chr2:190530766	1	1	0	NA	1	NA	NA	NA	NA
ASF1A	191.786	176.103	-0.1235	0.8484	NC	No	No	2	ASF1A_exon_chr6:119215315_x000D_ ASF1A_exon_chr6:119228566	0.479_x000D_ 0.521	0.4365_x000D_ 0.5635	-0.0424_x000D_ 0.0424	NA_x000D_ NA	1_x000D_ 5	NA_x000D_ 0.4427	NA_x000D_ 0.3649	NA_x000D_ -0.0778	NA_x000D_ NA
ASF1B	132.852	114.618	-0.2133	0.6809	NC	No	No	1	ASF1B_exon_chr19:14231477	1	1	0	NA	1	NA	NA	NA	NA
ASGR1	6.6722	10.8428	0.7005	0.9742	NC	No	No	1	ASGR1_exon_chr17:7077152	1	1	0	NA	1	NA	NA	NA	NA
ASH1L	218.051	190.198	-0.197	0.6472	NC	No	No	6	ASH1L_exon_chr1:155307542_x000D_ ASH1L_exon_chr1:155311893_x000D_ ASH1L_exon_chr1:155327540_x000D_ ASH1L_exon_chr1:155365344_x000D_ ASH1L_exon_chr1:155408859_x000D_ ASH1L_exon_chr1:155452240	0.1748_x000D_ 0.0589_x000D_ 0.2969_x000D_ 0.0612_x000D_ 0.1614_x000D_ 0.225	0.1801_x000D_ 0.0747_x000D_ 0.3479_x000D_ 0.0664_x000D_ 0.1474_x000D_ 0.1565	0.0053_x000D_ 0.0158_x000D_ 0.051_x000D_ 0.0053_x000D_ -0.014_x000D_ -0.0685	NA_x000D_ NA_x000D_ NA_x000D_ NA_x000D_ NA_x000D_ NA	2_x000D_ 1_x000D_ 1_x000D_ 1_x000D_ 2_x000D_ 3	0.4102_x000D_ NA_x000D_ NA_x000D_ NA_x000D_ 0.9446_x000D_ 0.8752	0.538_x000D_ NA_x000D_ NA_x000D_ NA_x000D_ 0.8727_x000D_ 0.7397	0.1278_x000D_ NA_x000D_ NA_x000D_ NA_x000D_ -0.072_x000D_ -0.1355	NA_x000D_ NA_x000D_ NA_x000D_ NA_x000D_ NA_x000D_ NA			ASH1L_exon_chr1:155327540	ASH1L_exon_chr1:155365344	ASH1L_exon_chr1:155408859	ASH1L_exon_chr1:155452240
ASH1L-AS1	19.9622	19.131	-0.0629	0.9742	NC	No	No	1	ASH1L-AS1_exon_chr1:155532771	1	1	0	NA	1	NA	NA	NA	NA
ASH2L	119.991	88.2868	-0.4431	0.3035	NC	No	No	1	ASH2L_exon_chr8:37996481	1	1	0	NA	1	NA	NA	NA	NA
ASIC1	144.257	71.6966	-1.0087	0.0033	DOWN	No	No	1	ASIC1_exon_chr12:50475327	1	1	0	NA	1	NA	NA	NA	NA
ASIC3	12.3722	18.5768	0.5859	0.9013	NC	No	No	1	ASIC3_exon_chr7:150749640	1	1	0	NA	1	NA	NA	NA	NA
ASL	414.349	258.635	-0.6801	0.0086	DOWN	No	No	1	ASL_exon_chr7:65557754	1	1	0	NA	4	0.2009	0.2239	0.0231	NA
ASMTL	369.809	476.427	0.3653	0.2155	NC	No	No	2	ASMTL_exon_chrX:1522382_x000D_ ASMTL_exon_chrY:1472382	0.4917_x000D_ 0.5083	0.4718_x000D_ 0.5282	-0.0199_x000D_ 0.0199	NA_x000D_ NA	1_x000D_ 1	NA_x000D_ NA	NA_x000D_ NA	NA_x000D_ NA	NA_x000D_ NA
ASMTL-AS1	13.8133	4.1266	-1.743	0.3188	NC	No	No	2	ASMTL-AS1_exon_chrX:1531635_x000D_ ASMTL-AS1_exon_chrY:1481635	0.4479_x000D_ 0.5521	0.6309_x000D_ 0.3691	0.183_x000D_ -0.183	NA_x000D_ NA	1_x000D_ 2	NA_x000D_ NA	NA_x000D_ NA	NA_x000D_ NA	NA_x000D_ NA
ASNS	659.387	603.17	-0.1284	0.6403	NC	No	No	1	ASNS_exon_chr7:97481780	1	1	0	NA	1	NA	NA	NA	NA
ASNSD1	9.0708	23.2227	1.3574	0.2879	NC	No	No	1	ASNSD1_exon_chr2:190535166	1	1	0	NA	1	NA	NA	NA	NA
ASPH	46.6561	45.8982	-0.0237	0.8885	NC	No	No	4	ASPH_exon_chr8:62416068_x000D_ ASPH_exon_chr8:62531578_x000D_ ASPH_exon_chr8:62538839_x000D_ ASPH_exon_chr8:62578165	0.092_x000D_ 0.6628_x000D_ 0.051_x000D_ 0.1942	0.1361_x000D_ 0.5981_x000D_ 0.0547_x000D_ 0.1329	0.0441_x000D_ -0.0647_x000D_ 0.0037_x000D_ -0.0613	NA_x000D_ NA_x000D_ NA_x000D_ NA	2_x000D_ 1_x000D_ 1_x000D_ 1	NA_x000D_ NA_x000D_ NA_x000D_ NA	NA_x000D_ NA_x000D_ NA_x000D_ NA	NA_x000D_ NA_x000D_ NA_x000D_ NA	NA_x000D_ NA_x000D_ NA_x000D_ NA			ASPH_exon_chr8:62538839	ASPH_exon_chr8:62578165
ASPHD1	300.229	483.634	0.6879	0.0288	UP	Yes	No	2	ASPHD1_exon_chr16:29911808_x000D_ ASPHD1_exon_chr16:29917108	0.4451_x000D_ 0.5549	0.3375_x000D_ 0.6625	-0.1076_x000D_ 0.1076	NA_x000D_ Up	2_x000D_ 1	0.2369_x000D_ NA	0.2067_x000D_ NA	-0.0302_x000D_ NA	NA_x000D_ NA
ASPHD2	8.5574	4.6459	-0.8821	0.9317	NC	No	No	1	ASPHD2_exon_chr22:26839062	1	1	0	NA	1	NA	NA	NA	NA
ASPM	394.762	312.602	-0.3364	0.3227	NC	No	No	4	ASPM_exon_chr1:197053556_x000D_ ASPM_exon_chr1:197074315_x000D_ ASPM_exon_chr1:197112940_x000D_ ASPM_exon_chr1:197113230	0.0736_x000D_ 0.3303_x000D_ 0.3872_x000D_ 0.1955	0.1297_x000D_ 0.4061_x000D_ 0.2879_x000D_ 0.1678	0.056_x000D_ 0.0758_x000D_ -0.0993_x000D_ -0.0277	NA_x000D_ NA_x000D_ NA_x000D_ NA	2_x000D_ 3_x000D_ 1_x000D_ 1	0.3578_x000D_ 0.7355_x000D_ NA_x000D_ NA	0.2444_x000D_ 0.7951_x000D_ NA_x000D_ NA	-0.1134_x000D_ 0.0596_x000D_ NA_x000D_ NA	NA_x000D_ NA_x000D_ NA_x000D_ NA			ASPM_exon_chr1:197112940	ASPM_exon_chr1:197113230
ASPRV1	2.3837	0	-3.6508	1	NC	No	No	1	ASPRV1_exon_chr2:70190632	1	1	0	NA	1	NA	NA	NA	NA
ASPSCR1	51.0588	35.0693	-0.5414	0.4	NC	No	No	1	ASPSCR1_exon_chr17:79975184	1	1	0	NA	1	NA	NA	NA	NA
ASRGL1	19.0395	12.3659	-0.6223	0.8795	NC	No	No	2	ASRGL1_exon_chr11:62124458_x000D_ ASRGL1_exon_chr11:62159550	0.1999_x000D_ 0.8001	0.128_x000D_ 0.872	-0.0719_x000D_ 0.0719	NA_x000D_ NA	1_x000D_ 1	NA_x000D_ NA	NA_x000D_ NA	NA_x000D_ NA	NA_x000D_ NA
ASS1	1624.94	1255.92	-0.3717	0.0706	NC	No	No	1	ASS1_exon_chr9:133376362	1	1	0	NA	1	NA	NA	NA	NA
ASTE1	26.6394	12.8713	-1.0487	0.2511	NC	No	No	1	ASTE1_exon_chr3:130733231	1	1	0	NA	2	NA	NA	NA	NA
ASXL1	216.305	214.985	-0.0086	1	NC	Yes	No	4	ASXL1_exon_chr20:30946133_x000D_ ASXL1_exon_chr20:30959966_x000D_ ASXL1_exon_chr20:31020682_x000D_ ASXL1_exon_chr20:31022234	0.0726_x000D_ 0.2071_x000D_ 0.3108_x000D_ 0.3941	0.0539_x000D_ 0.3565_x000D_ 0.077_x000D_ 0.4975	-0.0187_x000D_ 0.1494_x000D_ -0.2338_x000D_ 0.1034	NA_x000D_ NA_x000D_ Down_x000D_ NA	1_x000D_ 1_x000D_ 1_x000D_ 4	NA_x000D_ NA_x000D_ NA_x000D_ 0.4314	NA_x000D_ NA_x000D_ NA_x000D_ 0.4463	NA_x000D_ NA_x000D_ NA_x000D_ 0.0148	NA_x000D_ NA_x000D_ NA_x000D_ NA			ASXL1_exon_chr20:31020682	ASXL1_exon_chr20:31022234
ASXL2	199.614	205.749	0.0439	0.9967	NC	No	No	3	ASXL2_exon_chr2:25967345_x000D_ ASXL2_exon_chr2:25976508_x000D_ ASXL2_exon_chr2:25990595	0.7733_x000D_ 0.1026_x000D_ 0.0907	0.7412_x000D_ 0.1077_x000D_ 0.0732	-0.0322_x000D_ 0.0051_x000D_ -0.0175	NA_x000D_ NA_x000D_ NA	9_x000D_ 1_x000D_ 1	0.7154_x000D_ NA_x000D_ NA	0.6702_x000D_ NA_x000D_ NA	-0.0452_x000D_ NA_x000D_ NA	NA_x000D_ NA_x000D_ NA			ASXL2_exon_chr2:25990595
ATAD1	290.493	363.645	0.3242	0.375	NC	No	No	1	ATAD1_exon_chr10:89514564	1	1	0	NA	6	0.1029	0.0837	-0.0192	NA
ATAD2	1067.67	941.062	-0.182	0.5406	NC	No	No	6	ATAD2_exon_chr8:124333415_x000D_ ATAD2_exon_chr8:124340819_x000D_ ATAD2_exon_chr8:124351686_x000D_ ATAD2_exon_chr8:124382264_x000D_ ATAD2_exon_chr8:124383230_x000D_ ATAD2_exon_chr8:124383578	0.1914_x000D_ 0.0499_x000D_ 0.0723_x000D_ 0.1299_x000D_ 0.4937_x000D_ 0.0508	0.2856_x000D_ 0.0559_x000D_ 0.0696_x000D_ 0.0467_x000D_ 0.48_x000D_ 0.0514	0.0943_x000D_ 0.006_x000D_ -0.0027_x000D_ -0.0832_x000D_ -0.0136_x000D_ 0.0006	NA_x000D_ NA_x000D_ NA_x000D_ NA_x000D_ NA_x000D_ NA	4_x000D_ 2_x000D_ 1_x000D_ 1_x000D_ 1_x000D_ 2	0.567_x000D_ 0.7347_x000D_ NA_x000D_ NA_x000D_ NA_x000D_ 0.2393	0.5507_x000D_ 0.8274_x000D_ NA_x000D_ NA_x000D_ NA_x000D_ 0.2456	-0.0164_x000D_ 0.0927_x000D_ NA_x000D_ NA_x000D_ NA_x000D_ 0.0063	NA_x000D_ NA_x000D_ NA_x000D_ NA_x000D_ NA_x000D_ NA			ATAD2_exon_chr8:124351686	ATAD2_exon_chr8:124382264	ATAD2_exon_chr8:124383230	ATAD2_exon_chr8:124383578
ATAD2B	405.085	483.024	0.254	0.5026	NC	No	No	6	ATAD2B_exon_chr2:23974957_x000D_ ATAD2B_exon_chr2:23980971_x000D_ ATAD2B_exon_chr2:23988498_x000D_ ATAD2B_exon_chr2:24098774_x000D_ ATAD2B_exon_chr2:24103625_x000D_ ATAD2B_exon_chr2:24107743	0.0893_x000D_ 0.2152_x000D_ 0.0753_x000D_ 0.2961_x000D_ 0.1879_x000D_ 0.0834	0.124_x000D_ 0.2074_x000D_ 0.0675_x000D_ 0.3093_x000D_ 0.1599_x000D_ 0.0762	0.0347_x000D_ -0.0078_x000D_ -0.0078_x000D_ 0.0133_x000D_ -0.028_x000D_ -0.0072	NA_x000D_ NA_x000D_ NA_x000D_ NA_x000D_ NA_x000D_ NA	3_x000D_ 1_x000D_ 1_x000D_ 1_x000D_ 2_x000D_ 1	0.7021_x000D_ NA_x000D_ NA_x000D_ NA_x000D_ 0.5178_x000D_ NA	0.6236_x000D_ NA_x000D_ NA_x000D_ NA_x000D_ 0.5043_x000D_ NA	-0.0785_x000D_ NA_x000D_ NA_x000D_ NA_x000D_ -0.0135_x000D_ NA	NA_x000D_ NA_x000D_ NA_x000D_ NA_x000D_ NA_x000D_ NA			ATAD2B_exon_chr2:23988498	ATAD2B_exon_chr2:24098774	ATAD2B_exon_chr2:24103625	ATAD2B_exon_chr2:24107743
ATAD3A	393.913	344.789	-0.1923	0.575	NC	No	No	1	ATAD3A_exon_chr1:1469305	1	1	0	NA	1	NA	NA	NA	NA
ATAD3B	61.4764	46.9996	-0.3877	0.547	NC	No	No	1	ATAD3B_exon_chr1:1430864	1	1	0	NA	1	NA	NA	NA	NA
ATAD3C	0.4738	0	-1.3253	1	NC	No	No	1	ATAD3C_exon_chr1:1403763	1	1	0	NA	1	NA	NA	NA	NA
ATAD5	182.673	148.321	-0.3	0.5623	NC	No	No	4	ATAD5_exon_chr17:29161165_x000D_ ATAD5_exon_chr17:29185178_x000D_ ATAD5_exon_chr17:29187450_x000D_ ATAD5_exon_chr17:29221852	0.5823_x000D_ 0.0418_x000D_ 0.3157_x000D_ 0.0602	0.5181_x000D_ 0.0649_x000D_ 0.3291_x000D_ 0.088	-0.0643_x000D_ 0.0231_x000D_ 0.0134_x000D_ 0.0278	NA_x000D_ NA_x000D_ NA_x000D_ NA	4_x000D_ 1_x000D_ 1_x000D_ 1	0.6866_x000D_ NA_x000D_ NA_x000D_ NA	0.6775_x000D_ NA_x000D_ NA_x000D_ NA	-0.0091_x000D_ NA_x000D_ NA_x000D_ NA	NA_x000D_ NA_x000D_ NA_x000D_ NA			ATAD5_exon_chr17:29187450	ATAD5_exon_chr17:29221852
ATE1	19.987	29.3917	0.5561	0.5307	NC	No	No	2	ATE1_exon_chr10:123503373_x000D_ ATE1_exon_chr10:123662135	0.7857_x000D_ 0.2143	0.8794_x000D_ 0.1206	0.0936_x000D_ -0.0936	NA_x000D_ NA	1_x000D_ 1	NA_x000D_ NA	NA_x000D_ NA	NA_x000D_ NA	NA_x000D_ NA
ATE1-AS1	5.7396	13.882	1.2769	0.649	NC	No	No	1	ATE1-AS1_exon_chr10:123710852	1	1	0	NA	2	NA	NA	NA	NA
ATF1	131.895	149.388	0.18	0.8053	NC	No	No	2	ATF1_exon_chr12:51208062_x000D_ ATF1_exon_chr12:51213417	0.1117_x000D_ 0.8883	0.1237_x000D_ 0.8763	0.012_x000D_ -0.012	NA_x000D_ NA	1_x000D_ 6	NA_x000D_ 0.4586	NA_x000D_ 0.6112	NA_x000D_ 0.1526	NA_x000D_ NA
ATF2	195.76	144.888	-0.434	0.1896	NC	No	No	2	ATF2_exon_chr2:175939595_x000D_ ATF2_exon_chr2:175957995	0.4328_x000D_ 0.5672	0.5781_x000D_ 0.4219	0.1453_x000D_ -0.1453	NA_x000D_ NA	2_x000D_ 2	0.923_x000D_ 0.4855	0.9275_x000D_ 0.4867	0.0045_x000D_ 0.0012	NA_x000D_ NA
ATF3	20.5252	218.366	3.4116	0.0087	UP	No	No	2	ATF3_exon_chr1:212791468_x000D_ ATF3_exon_chr1:212792387	0.6982_x000D_ 0.3018	0.6278_x000D_ 0.3722	-0.0704_x000D_ 0.0704	NA_x000D_ NA	2_x000D_ 1	0.3667_x000D_ NA	0.3512_x000D_ NA	-0.0154_x000D_ NA	NA_x000D_ NA
ATF4	1775.86	2603.81	0.5521	0.0016	NC	No	No	1	ATF4_exon_chr22:39917777	1	1	0	NA	3	0.7726	0.8169	0.0443	NA
ATF5	264.055	986.595	1.9014	0	UP	No	No	1	ATF5_exon_chr19:50435678	1	1	0	NA	1	NA	NA	NA	NA
ATF6	40.4527	36.0034	-0.1673	0.8609	NC	No	No	3	ATF6_exon_chr1:161761913_x000D_ ATF6_exon_chr1:161789422_x000D_ ATF6_exon_chr1:161928235	0.094_x000D_ 0.4713_x000D_ 0.4347	0.0569_x000D_ 0.4917_x000D_ 0.4513	-0.037_x000D_ 0.0204_x000D_ 0.0166	NA_x000D_ NA_x000D_ NA	1_x000D_ 1_x000D_ 3	NA_x000D_ NA_x000D_ 0.4173	NA_x000D_ NA_x000D_ 0.4212	NA_x000D_ NA_x000D_ 0.0039	NA_x000D_ NA_x000D_ NA			ATF6_exon_chr1:161928235
ATF6B	18.5756	14.4153	-0.3649	1	NC	No	No	1	ATF6B_exon_chr6:32083745	1	1	0	NA	1	NA	NA	NA	NA
ATF7	39.4407	43.8349	0.1518	0.7746	NC	No	No	2	ATF7_exon_chr12:53911138_x000D_ ATF7_exon_chr12:53937232	0.747_x000D_ 0.253	0.7396_x000D_ 0.2604	-0.0074_x000D_ 0.0074	NA_x000D_ NA	2_x000D_ 1	0.8258_x000D_ NA	0.855_x000D_ NA	0.0292_x000D_ NA	NA_x000D_ NA
ATF7IP	111.059	131.906	0.2487	0.5565	NC	No	No	3	ATF7IP_exon_chr12:14576842_x000D_ ATF7IP_exon_chr12:14609494_x000D_ ATF7IP_exon_chr12:14650587	0.3088_x000D_ 0.0643_x000D_ 0.4981	0.2396_x000D_ 0.0536_x000D_ 0.6085	-0.0692_x000D_ -0.0106_x000D_ 0.1105	NA_x000D_ NA_x000D_ NA	3_x000D_ 1_x000D_ 5	0.7361_x000D_ NA_x000D_ 0.7223	0.5559_x000D_ NA_x000D_ 0.5294	-0.1802_x000D_ NA_x000D_ -0.193	NA_x000D_ NA_x000D_ NA			ATF7IP_exon_chr12:14650587
ATF7IP2	6.6673	2.5896	-1.3667	1	NC	No	No	1	ATF7IP2_exon_chr16:10575692	1	1	0	NA	1	NA	NA	NA	NA
ATF7-NPFF	6.1886	7.7549	0.3245	1	NC	No	No	1	ATF7-NPFF_exon_chr12:53900677	1	1	0	NA	1	NA	NA	NA	NA
ATG10	18.0721	11.8745	-0.6068	0.9031	NC	No	No	1	ATG10_exon_chr5:81549886	1	1	0	NA	3	NA	NA	NA	NA
ATG101	148.9	451.642	1.6006	0	UP	No	No	1	ATG101_exon_chr12:52470569	1	1	0	NA	1	NA	NA	NA	NA
ATG12	92.9179	93.3335	0.0067	1	NC	No	No	2	ATG12_exon_chr5:115167560_x000D_ ATG12_exon_chr5:115177262	0.6157_x000D_ 0.3843	0.7658_x000D_ 0.2342	0.1501_x000D_ -0.1501	NA_x000D_ NA	9_x000D_ 1	0.494_x000D_ NA	0.4653_x000D_ NA	-0.0287_x000D_ NA	NA_x000D_ NA
ATG13	47.1646	68.5877	0.5405	0.3173	NC	No	No	1	ATG13_exon_chr11:46693804	1	1	0	NA	2	0.4287	0.4527	0.024	NA
ATG14	95.1776	80.4692	-0.2424	0.6293	NC	No	No	4	ATG14_exon_chr14:55836643_x000D_ ATG14_exon_chr14:55857710_x000D_ ATG14_exon_chr14:55862700_x000D_ ATG14_exon_chr14:55864152	0.1754_x000D_ 0.5049_x000D_ 0.2347_x000D_ 0.0351	0.2869_x000D_ 0.3309_x000D_ 0.2485_x000D_ 0.1209	0.1115_x000D_ -0.174_x000D_ 0.0138_x000D_ 0.0858	NA_x000D_ NA_x000D_ NA_x000D_ NA	2_x000D_ 1_x000D_ 1_x000D_ 1	NA_x000D_ NA_x000D_ NA_x000D_ NA	NA_x000D_ NA_x000D_ NA_x000D_ NA	NA_x000D_ NA_x000D_ NA_x000D_ NA	NA_x000D_ NA_x000D_ NA_x000D_ NA			ATG14_exon_chr14:55862700	ATG14_exon_chr14:55864152
ATG16L1	39.5845	74.7567	0.918	0.0806	UP	No	No	2	ATG16L1_exon_chr2:234173537_x000D_ ATG16L1_exon_chr2:234202902	0.1205_x000D_ 0.8795	0.0752_x000D_ 0.9248	-0.0454_x000D_ 0.0454	NA_x000D_ NA	1_x000D_ 1	NA_x000D_ NA	NA_x000D_ NA	NA_x000D_ NA	NA_x000D_ NA
ATG16L2	169.096	89.1999	-0.9225	0.0045	DOWN	No	No	1	ATG16L2_exon_chr11:72540347	1	1	0	NA	2	0.4674	0.4956	0.0282	NA
ATG2A	29.9904	31.5039	0.0704	1	NC	No	No	1	ATG2A_exon_chr11:64662681	1	1	0	NA	1	NA	NA	NA	NA
ATG2B	19.987	38.1852	0.9335	0.2059	NC	No	No	1	ATG2B_exon_chr14:96752322	1	1	0	NA	3	0.6752	0.5677	-0.1075	NA
ATG3	773.18	596.743	-0.3735	0.1657	NC	No	No	3	ATG3_exon_chr3:112253184_x000D_ ATG3_exon_chr3:112260731_x000D_ ATG3_exon_chr3:112262953	0.4809_x000D_ 0.4428_x000D_ 0.0763	0.5191_x000D_ 0.4125_x000D_ 0.0684	0.0382_x000D_ -0.0303_x000D_ -0.0079	NA_x000D_ NA_x000D_ NA	1_x000D_ 1_x000D_ 1	NA_x000D_ NA_x000D_ NA	NA_x000D_ NA_x000D_ NA	NA_x000D_ NA_x000D_ NA	NA_x000D_ NA_x000D_ NA			ATG3_exon_chr3:112262953
ATG4A	29.5464	21.1734	-0.481	0.5957	NC	No	No	1	ATG4A_exon_chrX:107396871	1	1	0	NA	2	0.8033	0.8454	0.0421	NA
ATG4B	147.908	229.892	0.6361	0.0969	UP	No	No	1	ATG4B_exon_chr2:242611605	1	1	0	NA	2	0.2002	0.2144	0.0142	NA
ATG4C	10.9311	10.2956	-0.0863	1	NC	No	No	1	ATG4C_exon_chr1:63329662	1	1	0	NA	2	NA	NA	NA	NA
ATG4D	99.9945	117.02	0.227	0.5973	NC	No	No	1	ATG4D_exon_chr19:10663560	1	1	0	NA	1	NA	NA	NA	NA
ATG5	88.6045	95.3899	0.1067	0.846	NC	No	No	1	ATG5_exon_chr6:106634551	1	1	0	NA	4	0.1919	0.0875	-0.1044	NA
ATG7	77.6288	71.843	-0.1124	0.8214	NC	No	No	1	ATG7_exon_chr3:11596284	1	1	0	NA	2	0.2195	0.21	-0.0095	NA
ATG9A	241.779	149.113	-0.6975	0.0208	DOWN	No	No	1	ATG9A_exon_chr2:220085174	1	1	0	NA	1	NA	NA	NA	NA
ATIC	364.045	365.562	0.0057	1	NC	No	No	1	ATIC_exon_chr2:216214258	1	1	0	NA	1	NA	NA	NA	NA
ATL2	73.3947	93.8807	0.3554	0.4302	NC	No	No	2	ATL2_exon_chr2:38523732_x000D_ ATL2_exon_chr2:38540385	0.896_x000D_ 0.104	0.91_x000D_ 0.09	0.0139_x000D_ -0.0139	NA_x000D_ NA	4_x000D_ 1	0.523_x000D_ NA	0.5646_x000D_ NA	0.0416_x000D_ NA	NA_x000D_ NA
ATL3	171.469	131.686	-0.3812	0.3135	NC	No	No	1	ATL3_exon_chr11:63396877	1	1	0	NA	4	0.5116	0.3805	-0.1311	NA
ATM	39.0066	50.0388	0.3588	0.6137	NC	No	No	3	ATM_exon_chr11:108099904_x000D_ ATM_exon_chr11:108199747_x000D_ ATM_exon_chr11:108236051	0.2561_x000D_ 0.2563_x000D_ 0.4876	0.2768_x000D_ 0.1521_x000D_ 0.5711	0.0206_x000D_ -0.1042_x000D_ 0.0836	NA_x000D_ NA_x000D_ NA	1_x000D_ 2_x000D_ 2	NA_x000D_ NA_x000D_ 0.9244	NA_x000D_ NA_x000D_ 0.8484	NA_x000D_ NA_x000D_ -0.076	NA_x000D_ NA_x000D_ NA			ATM_exon_chr11:108236051
ATMIN	83.7777	104.696	0.3214	0.4657	NC	No	No	2	ATMIN_exon_chr16:81074960_x000D_ ATMIN_exon_chr16:81076765	0.1819_x000D_ 0.8181	0.1452_x000D_ 0.8548	-0.0367_x000D_ 0.0367	NA_x000D_ NA	1_x000D_ 3	NA_x000D_ 0.7505	NA_x000D_ 0.7604	NA_x000D_ 0.0099	NA_x000D_ NA
ATN1	171.958	487.248	1.5028	0	UP	No	No	1	ATN1_exon_chr12:7050909	1	1	0	NA	1	NA	NA	NA	NA
ATOH8	1.9049	2.0633	0.1152	1	NC	No	No	1	ATOH8_exon_chr2:86014007	1	1	0	NA	1	NA	NA	NA	NA
ATOX1	89.5619	85.495	-0.0664	0.9152	NC	No	No	1	ATOX1_exon_chr5:151122520	1	1	0	NA	1	NA	NA	NA	NA
ATP10D	8.5772	7.2216	-0.248	1	NC	No	No	1	ATP10D_exon_chr4:47593058	1	1	0	NA	1	NA	NA	NA	NA
ATP11A	64.314	156.32	1.2814	0.0001	UP	No	No	1	ATP11A_exon_chr13:113536129	1	1	0	NA	4	0.4497	0.4454	-0.0043	NA
ATP11B	33.8449	63.4713	0.9075	0.0833	UP	No	No	1	ATP11B_exon_chr3:182635810	1	1	0	NA	3	0.6172	0.5717	-0.0455	NA
ATP11C	203.315	210.768	0.0521	1	NC	No	No	4	ATP11C_exon_chrX:138811121_x000D_ ATP11C_exon_chrX:138857112_x000D_ ATP11C_exon_chrX:138864887_x000D_ ATP11C_exon_chrX:138869403	0.1824_x000D_ 0.1731_x000D_ 0.307_x000D_ 0.3375	0.1883_x000D_ 0.1254_x000D_ 0.2828_x000D_ 0.4035	0.0058_x000D_ -0.0477_x000D_ -0.0242_x000D_ 0.0661	NA_x000D_ NA_x000D_ NA_x000D_ NA	3_x000D_ 1_x000D_ 1_x000D_ 1	0.7746_x000D_ NA_x000D_ NA_x000D_ NA	0.755_x000D_ NA_x000D_ NA_x000D_ NA	-0.0196_x000D_ NA_x000D_ NA_x000D_ NA	NA_x000D_ NA_x000D_ NA_x000D_ NA			ATP11C_exon_chrX:138864887	ATP11C_exon_chrX:138869403
ATP13A1	423.75	371.543	-0.1898	0.5507	NC	No	No	1	ATP13A1_exon_chr19:19756341	1	1	0	NA	1	NA	NA	NA	NA
ATP13A2	234.776	207.478	-0.1784	1	NC	No	No	1	ATP13A2_exon_chr1:17312853	1	1	0	NA	1	NA	NA	NA	NA
ATP13A3	117.179	370.772	1.662	0	UP	No	No	1	ATP13A3_exon_chr3:194126845	1	1	0	NA	3	0.9137	0.8672	-0.0465	NA
ATP1A1	1523.36	1938.02	0.3474	0.0921	NC	No	No	2	ATP1A1_exon_chr1:116926635_x000D_ ATP1A1_exon_chr1:116947037	0.0944_x000D_ 0.9056	0.0555_x000D_ 0.9445	-0.0389_x000D_ 0.0389	NA_x000D_ NA	1_x000D_ 1	NA_x000D_ NA	NA_x000D_ NA	NA_x000D_ NA	NA_x000D_ NA
ATP1A1-AS1	0.9525	2.5896	1.442	1	NC	No	No	1	ATP1A1-AS1_exon_chr1:116948770	1	1	0	NA	1	NA	NA	NA	NA
ATP1A3	42.3626	32.5007	-0.3826	0.6439	NC	No	No	1	ATP1A3_exon_chr19:42471117	1	1	0	NA	1	NA	NA	NA	NA
ATP1B1	5.6999	70.6441	3.6291	0	UP	No	No	1	ATP1B1_exon_chr1:169100529	1	1	0	NA	2	NA	NA	NA	NA
ATP1B3	1773.84	1693.25	-0.067	0.7544	NC	No	No	1	ATP1B3_exon_chr3:141644372	1	1	0	NA	1	NA	NA	NA	NA
ATP23	126.683	54.2561	-1.2242	0.0018	DOWN	No	No	1	ATP23_exon_chr12:58350469	1	1	0	NA	4	0.5035	0.5143	0.0107	NA
ATP2A1	13.7984	10.3026	-0.4212	1	NC	No	No	1	ATP2A1_exon_chr16:28915500	1	1	0	NA	1	NA	NA	NA	NA
ATP2A1-AS1	12.8658	4.1266	-1.6404	0.3903	NC	No	No	1	ATP2A1-AS1_exon_chr16:28890428	1	1	0	NA	1	NA	NA	NA	NA
ATP2A2	254.136	451.702	0.8295	0.0018	UP	No	No	1	ATP2A2_exon_chr12:110784005	1	1	0	NA	4	0.1213	0.0591	-0.0623	NA
ATP2A3	483.572	268.293	-0.8501	0.0004	DOWN	No	No	1	ATP2A3_exon_chr17:3828735	1	1	0	NA	1	NA	NA	NA	NA
ATP2B1	242.954	809.376	1.7363	0	UP	No	No	2	ATP2B1_exon_chr12:89985072_x000D_ ATP2B1_exon_chr12:90020392	0.447_x000D_ 0.4648	0.5773_x000D_ 0.346	0.1303_x000D_ -0.1188	Up_x000D_ NA	5_x000D_ 1	0.2781_x000D_ NA	0.2984_x000D_ NA	0.0203_x000D_ NA	NA_x000D_ NA
ATP2B3	1.4312	6.1621	2.1084	1	NC	No	No	1	ATP2B3_exon_chrX:152845435	1	1	0	NA	2	NA	NA	NA	NA
ATP2B4	638.597	515.117	-0.3102	0.3149	NC	No	No	3	ATP2B4_exon_chr1:203669925_x000D_ ATP2B4_exon_chr1:203671171_x000D_ ATP2B4_exon_chr1:203708673	0.3363_x000D_ 0.1446_x000D_ 0.5192	0.2688_x000D_ 0.099_x000D_ 0.6322	-0.0675_x000D_ -0.0455_x000D_ 0.113	NA_x000D_ NA_x000D_ NA	1_x000D_ 1_x000D_ 3	NA_x000D_ NA_x000D_ 0.4923	NA_x000D_ NA_x000D_ 0.4887	NA_x000D_ NA_x000D_ -0.0036	NA_x000D_ NA_x000D_ NA			ATP2B4_exon_chr1:203708673
ATP2C1	146.226	135.231	-0.1129	0.848	NC	No	No	2	ATP2C1_exon_chr3:130720063_x000D_ ATP2C1_exon_chr3:130734995	0.8959_x000D_ 0.1041	0.9236_x000D_ 0.0764	0.0278_x000D_ -0.0278	NA_x000D_ NA	6_x000D_ 3	0.2029_x000D_ NA	0.1637_x000D_ NA	-0.0392_x000D_ NA	NA_x000D_ NA
ATP5F1A	1217.97	1261.5	0.0507	0.8016	NC	No	No	2	ATP5F1A_exon_chr18:43664329_x000D_ ATP5F1A_exon_chr18:43669962	0.887_x000D_ 0.113	0.9451_x000D_ 0.0549	0.0581_x000D_ -0.0581	NA_x000D_ NA	1_x000D_ 1	NA_x000D_ NA	NA_x000D_ NA	NA_x000D_ NA	NA_x000D_ NA
ATP5F1B	1496.5	1494.5	-0.0019	0.9353	NC	No	No	1	ATP5F1B_exon_chr12:57032207	1	1	0	NA	1	NA	NA	NA	NA
ATP5F1C	513.168	542.742	0.0807	0.8108	NC	No	No	1	ATP5F1C_exon_chr10:7849621	1	1	0	NA	1	NA	NA	NA	NA
ATP5F1D	12.4019	7.2286	-0.7788	0.8991	NC	No	No	1	ATP5F1D_exon_chr19:1244313	1	1	0	NA	1	NA	NA	NA	NA
ATP5F1E	1776.74	1780.34	0.003	1	NC	No	No	2	ATP5F1E_exon_chr20:57603896_x000D_ ATP5F1E_exon_chr20:57605484	0.6161_x000D_ 0.3839	0.677_x000D_ 0.323	0.061_x000D_ -0.061	NA_x000D_ NA	4_x000D_ 1	0.9241_x000D_ NA	0.9348_x000D_ NA	0.0106_x000D_ NA	NA_x000D_ NA
ATP5IF1	922.685	689.561	-0.4201	0.0991	NC	No	No	1	ATP5IF1_exon_chr1:28562871	1	1	0	NA	2	0.2556	0.289	0.0334	NA
ATP5MC1	580.084	457.243	-0.3432	0.1939	NC	No	No	1	ATP5MC1_exon_chr17:46973016	1	1	0	NA	1	NA	NA	NA	NA
ATP5MC2	5211.79	4269.88	-0.2876	0.2177	NC	No	No	1	ATP5MC2_exon_chr12:54059212	1	1	0	NA	1	NA	NA	NA	NA
ATP5MC3	1992.39	2180.53	0.1302	0.6103	NC	No	No	1	ATP5MC3_exon_chr2:176043978	1	1	0	NA	1	NA	NA	NA	NA
ATP5MD	591.548	680.036	0.2011	0.479	NC	No	No	1	ATP5MD_exon_chr10:105148923	1	1	0	NA	1	NA	NA	NA	NA
ATP5ME	2558.7	2045.55	-0.3229	0.1437	NC	No	No	1	ATP5ME_exon_chr4:666308	1	1	0	NA	1	NA	NA	NA	NA
ATP5MF	1015.58	961.308	-0.0792	0.8431	NC	No	No	1	ATP5MF_exon_chr7:99055978	1	1	0	NA	1	NA	NA	NA	NA
ATP5MF-PTCD1	50.5007	31.9674	-0.6594	0.2585	NC	No	No	1	ATP5MF-PTCD1_exon_chr7:99017772	1	1	0	NA	1	NA	NA	NA	NA
ATP5MG	966.451	1066.46	0.1421	0.6472	NC	No	No	1	ATP5MG_exon_chr11:118279714	1	1	0	NA	1	NA	NA	NA	NA
ATP5MPL	1063.81	1089.13	0.0339	0.8485	NC	No	No	1	ATP5MPL_exon_chr14:104379031	1	1	0	NA	2	0.1869	0.159	-0.028	NA
ATP5PB	253.402	267.213	0.0766	0.8193	NC	No	No	1	ATP5PB_exon_chr1:112003538	1	1	0	NA	5	0.1028	0.0879	-0.0149	NA
ATP5PD	976.348	877.661	-0.1536	0.629	NC	No	No	2	ATP5PD_exon_chr17:73035158_x000D_ ATP5PD_exon_chr17:73036258	0.6486_x000D_ 0.3514	0.6992_x000D_ 0.3008	0.0506_x000D_ -0.0506	NA_x000D_ NA	1_x000D_ 1	NA_x000D_ NA	NA_x000D_ NA	NA_x000D_ NA	NA_x000D_ NA
ATP5PF	496.8	465.232	-0.0949	0.7723	NC	No	No	1	ATP5PF_exon_chr21:27096988	1	1	0	NA	3	0.5555	0.5663	0.0108	NA
ATP5PO	2247.17	1859.62	-0.2732	0.2897	NC	No	No	1	ATP5PO_exon_chr21:35275943	1	1	0	NA	1	NA	NA	NA	NA
ATP6AP1	277.459	280.293	0.0144	1	NC	No	No	1	ATP6AP1_exon_chrX:153664027	1	1	0	NA	1	NA	NA	NA	NA
ATP6AP1L	14.8054	7.2425	-1.0322	0.715	NC	No	No	1	ATP6AP1L_exon_chr5:81613816	1	1	0	NA	1	NA	NA	NA	NA
ATP6AP2	731.532	933.192	0.3513	0.1157	NC	No	No	1	ATP6AP2_exon_chrX:40464812	1	1	0	NA	3	0.8277	0.8517	0.024	NA
ATP6V0A2	78.1075	123.75	0.664	0.082	UP	No	No	1	ATP6V0A2_exon_chr12:124242473	1	1	0	NA	8	0.6541	0.4885	-0.1655	NA
ATP6V0B	767.051	873.37	0.1873	0.4925	NC	No	No	1	ATP6V0B_exon_chr1:44442697	1	1	0	NA	1	NA	NA	NA	NA
ATP6V0D1	50.9249	46.4594	-0.1329	0.7662	NC	No	No	1	ATP6V0D1_exon_chr16:67472592	1	1	0	NA	1	NA	NA	NA	NA
ATP6V0E1	407.486	434.212	0.0916	0.863	NC	No	No	1	ATP6V0E1_exon_chr5:172461401	1	1	0	NA	1	NA	NA	NA	NA
ATP6V0E2	47.569	21.1036	-1.1718	0.0842	DOWN	No	No	1	ATP6V0E2_exon_chr7:149576423	1	1	0	NA	1	NA	NA	NA	NA
ATP6V1A	79.9827	66.033	-0.2767	0.5983	NC	No	No	1	ATP6V1A_exon_chr3:113528181	1	1	0	NA	1	NA	NA	NA	NA
ATP6V1B1-AS1	3.8198	4.6529	0.2848	1	NC	No	No	1	ATP6V1B1-AS1_exon_chr2:71169563	1	1	0	NA	1	NA	NA	NA	NA
ATP6V1B2	476.82	767.552	0.6867	0.0031	UP	No	No	1	ATP6V1B2_exon_chr8:20077773	1	1	0	NA	1	NA	NA	NA	NA
ATP6V1C1	169.614	299.111	0.8186	0.0022	UP	No	Yes	1	ATP6V1C1_exon_chr8:104080879	1	1	0	NA	10	0.7062	0.4989	-0.2073	Shortening
ATP6V1D	59.9213	93.8319	0.6466	0.1914	NC	No	No	1	ATP6V1D_exon_chr14:67805479	1	1	0	NA	4	0.5223	0.6306	0.1082	NA
ATP6V1E1	246.315	422.279	0.7779	0.0017	UP	No	No	2	ATP6V1E1_exon_chr22:18075502_x000D_ ATP6V1E1_exon_chr22:18096086	0.5747_x000D_ 0.3713	0.6636_x000D_ 0.2996	0.0889_x000D_ -0.0717	NA_x000D_ NA	1_x000D_ 1	NA_x000D_ NA	NA_x000D_ NA	NA_x000D_ NA	NA_x000D_ NA
ATP6V1E2	7.1212	11.8466	0.7334	0.952	NC	No	No	1	ATP6V1E2_exon_chr2:46739951	1	1	0	NA	1	NA	NA	NA	NA
ATP6V1F	410.628	628.171	0.6133	0.0086	UP	No	No	1	ATP6V1F_exon_chr7:128505430	1	1	0	NA	1	NA	NA	NA	NA
ATP6V1FNB	13.3494	7.7339	-0.7869	0.8508	NC	No	No	1	ATP6V1FNB_exon_chr7:128508719	1	1	0	NA	1	NA	NA	NA	NA
ATP6V1G1	184.38	368.981	1.0009	0.0001	UP	No	No	1	ATP6V1G1_exon_chr9:117359849	1	1	0	NA	1	NA	NA	NA	NA
ATP6V1G2-DDX39B	131.835	150.691	0.1925	0.7201	NC	No	No	1	ATP6V1G2-DDX39B_exon_chr6:31498227	1	1	0	NA	1	NA	NA	NA	NA
ATP6V1H	39.0612	79.9499	1.0335	0.0218	UP	No	No	1	ATP6V1H_exon_chr8:54628584	1	1	0	NA	2	0.1963	0.1696	-0.0267	NA
ATP7A	7.6495	18.0993	1.2436	0.5428	NC	No	No	1	ATP7A_exon_chrX:77301790	1	1	0	NA	2	NA	NA	NA	NA
ATP7B	0.4738	4.1336	3.1186	1	NC	No	No	1	ATP7B_exon_chr13:52509165	1	1	0	NA	1	NA	NA	NA	NA
ATP8B2	13.3296	7.7549	-0.7827	0.8711	NC	No	No	1	ATP8B2_exon_chr1:154321315	1	1	0	NA	1	NA	NA	NA	NA
ATP8B4	101.455	71.0449	-0.5133	0.3033	NC	No	No	1	ATP8B4_exon_chr15:50152672	1	1	0	NA	5	0.5422	0.638	0.0958	NA
ATP8B5P	15.7281	40.6912	1.3722	0.0522	UP	No	No	1	ATP8B5P_exon_chr9:35449465	1	1	0	NA	1	NA	NA	NA	NA
ATP9A	2.8624	4.6669	0.7044	1	NC	No	No	1	ATP9A_exon_chr20:50217886	1	1	0	NA	1	NA	NA	NA	NA
ATP9B	13.8133	23.2785	0.7521	0.4985	NC	No	No	1	ATP9B_exon_chr18:77137246	1	1	0	NA	3	0.2594	0.4644	0.2051	NA
ATPAF1	5.7247	7.2077	0.3337	1	NC	No	No	1	ATPAF1_exon_chr1:47101642	1	1	0	NA	1	NA	NA	NA	NA
ATPAF2	33.8697	22.1562	-0.6113	0.4773	NC	No	No	1	ATPAF2_exon_chr17:17922000	1	1	0	NA	1	NA	NA	NA	NA
ATPSCKMT	30.9528	22.1911	-0.4804	0.5915	NC	No	No	1	ATPSCKMT_exon_chr5:10227759	1	1	0	NA	4	0.5119	0.4322	-0.0796	NA
ATR	43.8533	29.8623	-0.5533	0.4871	NC	No	No	4	ATR_exon_chr3:142168444_x000D_ ATR_exon_chr3:142212153_x000D_ ATR_exon_chr3:142217616_x000D_ ATR_exon_chr3:142274981	0.3264_x000D_ 0.37_x000D_ 0.2602_x000D_ 0.0434	0.4176_x000D_ 0.173_x000D_ 0.3228_x000D_ 0.0865	0.0912_x000D_ -0.197_x000D_ 0.0627_x000D_ 0.0431	NA_x000D_ NA_x000D_ NA_x000D_ NA	3_x000D_ 1_x000D_ 1_x000D_ 1	0.7079_x000D_ NA_x000D_ NA_x000D_ NA	0.771_x000D_ NA_x000D_ NA_x000D_ NA	0.0631_x000D_ NA_x000D_ NA_x000D_ NA	NA_x000D_ NA_x000D_ NA_x000D_ NA			ATR_exon_chr3:142217616	ATR_exon_chr3:142274981
ATRAID	634.7	442.445	-0.5208	0.0388	NC	No	No	1	ATRAID_exon_chr2:27439711	1	1	0	NA	1	NA	NA	NA	NA
ATRIP	74.8209	32.5007	-1.2029	0.0121	DOWN	No	No	1	ATRIP_exon_chr3:48491442	1	1	0	NA	2	0.8161	0.7907	-0.0254	NA
ATRIP-TREX1	272.692	188.905	-0.5299	0.0935	NC	No	Yes	1	ATRIP-TREX1_exon_chr3:48506885	1	1	0	NA	2	0.7393	0.8494	0.1101	Lengthening
ATRN	107.195	105.208	-0.0268	0.9135	NC	No	No	1	ATRN_exon_chr20:3627369	1	1	0	NA	1	NA	NA	NA	NA
ATRX	3243.09	3931.42	0.2777	0.387	NC	No	No	2	ATRX_exon_chrX:76907843_x000D_ ATRX_exon_chrX:76940085	0.345_x000D_ 0.4514	0.3404_x000D_ 0.4706	-0.0046_x000D_ 0.0192	NA_x000D_ NA	3_x000D_ 21	0.5494_x000D_ 0.7367	0.4898_x000D_ 0.7274	-0.0596_x000D_ -0.0093	NA_x000D_ NA
ATXN1	20.4459	22.1423	0.115	0.9821	NC	No	No	2	ATXN1_exon_chr6:16307090_x000D_ ATXN1_exon_chr6:16740149	0.6043_x000D_ 0.3957	0.5605_x000D_ 0.4395	-0.0438_x000D_ 0.0438	NA_x000D_ NA	4_x000D_ 1	0.3678_x000D_ NA	0.4372_x000D_ NA	0.0693_x000D_ NA	NA_x000D_ NA
ATXN10	368.323	351.795	-0.0664	0.9121	NC	No	No	1	ATXN10_exon_chr22:46239548	1	1	0	NA	1	NA	NA	NA	NA
ATXN1-AS1	2.3737	3.0741	0.3738	1	NC	No	No	1	ATXN1-AS1_exon_chr6:16762582	1	1	0	NA	2	NA	NA	NA	NA
ATXN1L	18.5657	24.7528	0.4149	0.6882	NC	No	No	1	ATXN1L_exon_chr16:71883526	1	1	0	NA	2	0.6166	0.352	-0.2646	NA
ATXN2	127.986	89.179	-0.5212	0.2238	NC	Yes	No	4	ATXN2_exon_chr12:111890644_x000D_ ATXN2_exon_chr12:111926584_x000D_ ATXN2_exon_chr12:111958777_x000D_ ATXN2_exon_chr12:111990234	0.3533_x000D_ 0.2604_x000D_ 0.2193_x000D_ 0.1669	0.6117_x000D_ 0.0752_x000D_ 0.1859_x000D_ 0.1272	0.2584_x000D_ -0.1852_x000D_ -0.0335_x000D_ -0.0397	NA_x000D_ Down_x000D_ NA_x000D_ NA	1_x000D_ 1_x000D_ 1_x000D_ 1	NA_x000D_ NA_x000D_ NA_x000D_ NA	NA_x000D_ NA_x000D_ NA_x000D_ NA	NA_x000D_ NA_x000D_ NA_x000D_ NA	NA_x000D_ NA_x000D_ NA_x000D_ NA			ATXN2_exon_chr12:111958777	ATXN2_exon_chr12:111990234
ATXN2L	399.045	496.474	0.3152	0.2627	NC	No	No	1	ATXN2L_exon_chr16:28847253	1	1	0	NA	1	NA	NA	NA	NA
ATXN3	61.9601	92.3576	0.5761	0.2157	NC	No	Yes	1	ATXN3_exon_chr14:92530758	1	1	0	NA	6	0.4708	0.2666	-0.2042	Both
ATXN7	72.3827	85.5438	0.2413	0.6463	NC	No	No	2	ATXN7_exon_chr3:63884074_x000D_ ATXN7_exon_chr3:63985125	0.1051_x000D_ 0.8555	0.0543_x000D_ 0.8914	-0.0508_x000D_ 0.0359	NA_x000D_ NA	1_x000D_ 3	NA_x000D_ 0.9023	NA_x000D_ 0.8514	NA_x000D_ -0.0509	NA_x000D_ NA
ATXN7L1	41.9235	8.7726	-2.2569	0.0014	DOWN	Yes	No	2	ATXN7L1_exon_chr7:105248340_x000D_ ATXN7L1_exon_chr7:105255263	0.1706_x000D_ 0.8294	0.2905_x000D_ 0.7095	0.1199_x000D_ -0.1199	NA_x000D_ Down	2_x000D_ 2	NA_x000D_ NA	NA_x000D_ NA	NA_x000D_ NA	NA_x000D_ NA
ATXN7L2	9.0658	8.2742	-0.1322	1	NC	No	No	1	ATXN7L2_exon_chr1:110035207	1	1	0	NA	1	NA	NA	NA	NA
ATXN7L3	38.079	40.7957	0.0988	0.8218	NC	No	No	2	ATXN7L3_exon_chr17:42271779_x000D_ ATXN7L3_exon_chr17:42274394	0.7252_x000D_ 0.2748	0.7847_x000D_ 0.2153	0.0595_x000D_ -0.0595	NA_x000D_ NA	1_x000D_ 1	NA_x000D_ NA	NA_x000D_ NA	NA_x000D_ NA	NA_x000D_ NA
ATXN7L3B	68.0198	56.776	-0.2613	0.6714	NC	No	No	1	ATXN7L3B_exon_chr12:74931614	1	1	0	NA	3	0.9192	0.939	0.0198	NA
AUH	17.1494	17.0328	-0.01	1	NC	No	No	2	AUH_exon_chr9:93976707_x000D_ AUH_exon_chr9:94118437	0.917_x000D_ 0.083	0.9425_x000D_ 0.0575	0.0255_x000D_ -0.0255	NA_x000D_ NA	2_x000D_ 1	0.8448_x000D_ NA	0.7029_x000D_ NA	-0.1419_x000D_ NA	NA_x000D_ NA
AUNIP	86.6946	79.908	-0.1173	0.7644	NC	No	No	1	AUNIP_exon_chr1:26162337	1	1	0	NA	2	0.3731	0.3543	-0.0188	NA
AUP1	1084.56	1110.48	0.0341	0.914	NC	No	No	1	AUP1_exon_chr2:74753963	1	1	0	NA	1	NA	NA	NA	NA
AURKA	282.207	312.205	0.1455	0.7062	NC	No	No	1	AURKA_exon_chr20:54945396	1	1	0	NA	2	0.6907	0.6359	-0.0549	NA
AURKAIP1	427.344	317.904	-0.4269	0.1157	NC	No	No	1	AURKAIP1_exon_chr1:1309282	1	1	0	NA	1	NA	NA	NA	NA
AURKB	135.749	87.3248	-0.6371	0.1136	NC	No	No	1	AURKB_exon_chr17:8108362	1	1	0	NA	1	NA	NA	NA	NA
AVEN	118.57	75.297	-0.655	0.0956	DOWN	No	No	2	AVEN_exon_chr15:34158929_x000D_ AVEN_exon_chr15:34295410	0.4299_x000D_ 0.5701	0.5212_x000D_ 0.4788	0.0912_x000D_ -0.0912	NA_x000D_ NA	2_x000D_ 1	0.85_x000D_ NA	0.9177_x000D_ NA	0.0677_x000D_ NA	NA_x000D_ NA
AVIL	3.3312	5.6706	0.7673	1	NC	No	No	1	AVIL_exon_chr12:58191778	1	1	0	NA	1	NA	NA	NA	NA
AVL9	80.9451	102.148	0.3355	0.4457	NC	No	No	1	AVL9_exon_chr7:32623403	1	1	0	NA	5	0.446	0.459	0.013	NA
AVPI1	5.2212	13.4255	1.3605	0.5373	NC	No	No	1	AVPI1_exon_chr10:99437782	1	1	0	NA	1	NA	NA	NA	NA
AXIN1	75.2798	102.071	0.4396	0.3385	NC	No	No	2	AXIN1_exon_chr16:338248_x000D_ AXIN1_exon_chr16:347226	0.7787_x000D_ 0.2213	0.7184_x000D_ 0.2816	-0.0604_x000D_ 0.0604	NA_x000D_ NA	1_x000D_ 1	NA_x000D_ NA	NA_x000D_ NA	NA_x000D_ NA	NA_x000D_ NA
AXIN2	1.4213	0.5123	-1.4657	1	NC	No	No	1	AXIN2_exon_chr17:63526220	1	1	0	NA	1	NA	NA	NA	NA
AZI2	98.5534	80.504	-0.2921	0.5602	NC	No	No	2	AZI2_exon_chr3:28365945_x000D_ AZI2_exon_chr3:28373445	0.7874_x000D_ 0.14	0.7876_x000D_ 0.1996	0.0002_x000D_ 0.0596	NA_x000D_ NA	5_x000D_ 1	0.267_x000D_ NA	0.263_x000D_ NA	-0.004_x000D_ NA	NA_x000D_ NA
AZIN1	171.559	176.476	0.0408	0.9384	NC	No	No	1	AZIN1_exon_chr8:103840906	1	1	0	NA	10	0.5541	0.4851	-0.069	NA
AZU1	387.477	186.639	-1.0538	0	DOWN	No	No	1	AZU1_exon_chr19:831715	1	1	0	NA	1	NA	NA	NA	NA
B2M	2613.08	3680.99	0.4944	0.0121	NC	No	No	1	B2M_exon_chr15:45009804	1	1	0	NA	1	NA	NA	NA	NA
B3GALNT2	68.1289	61.9482	-0.1374	0.7457	NC	No	No	1	B3GALNT2_exon_chr1:235613655	1	1	0	NA	1	NA	NA	NA	NA
B3GALT6	221.343	166.09	-0.4144	0.2011	NC	No	No	1	B3GALT6_exon_chr1:1167616	1	1	0	NA	4	0.7951	0.747	-0.0481	NA
B3GAT3	70.9912	72.7074	0.0347	0.9358	NC	No	No	1	B3GAT3_exon_chr11:62383712	1	1	0	NA	1	NA	NA	NA	NA
B3GLCT	8.1282	13.9169	0.7776	0.9195	NC	No	No	1	B3GLCT_exon_chr13:31903637	1	1	0	NA	3	NA	NA	NA	NA
B3GNT10	14.7856	5.6706	-1.3818	0.4636	NC	No	No	1	B3GNT10_exon_chr9:123560852	1	1	0	NA	1	NA	NA	NA	NA
B3GNT2	77.1302	111.384	0.5302	0.2091	NC	No	No	1	B3GNT2_exon_chr2:62449346	1	1	0	NA	1	NA	NA	NA	NA
B3GNT5	134.757	149.513	0.15	0.7736	NC	No	No	1	B3GNT5_exon_chr3:182987285	1	1	0	NA	4	0.4281	0.613	0.1849	NA
B3GNT8	31.3968	40.2555	0.3579	0.6525	NC	No	No	1	B3GNT8_exon_chr19:41932715	1	1	0	NA	1	NA	NA	NA	NA
B3GNT9	5.251	2.5757	-1.0263	1	NC	No	No	1	B3GNT9_exon_chr16:67184574	1	1	0	NA	1	NA	NA	NA	NA
B3GNTL1	507.282	488.908	-0.0532	0.921	NC	No	No	1	B3GNTL1_exon_chr17:80901925	1	1	0	NA	2	0.104	0.0585	-0.0455	NA
B4GALNT3	240.521	207.244	-0.2146	0.6003	NC	No	No	1	B4GALNT3_exon_chr12:670508	1	1	0	NA	1	NA	NA	NA	NA
B4GALT1	117.089	212.12	0.8569	0.005	UP	No	No	1	B4GALT1_exon_chr9:33113584	1	1	0	NA	1	NA	NA	NA	NA
B4GALT2	211.004	83.1146	-1.3445	0	DOWN	No	No	1	B4GALT2_exon_chr1:44455969	1	1	0	NA	1	NA	NA	NA	NA
B4GALT3	103.291	174.308	0.7548	0.0202	UP	No	No	1	B4GALT3_exon_chr1:161141879	1	1	0	NA	1	NA	NA	NA	NA
B4GALT4	15.7381	40.2695	1.3559	0.0553	UP	No	No	1	B4GALT4_exon_chr3:118931528	1	1	0	NA	1	NA	NA	NA	NA
B4GALT5	58.5645	86.7846	0.5669	0.2482	NC	No	No	1	B4GALT5_exon_chr20:48252996	1	1	0	NA	2	0.9173	0.943	0.0257	NA
B4GALT7	42.3775	23.2436	-0.8672	0.2132	NC	No	No	1	B4GALT7_exon_chr5:177036540	1	1	0	NA	2	0.2303	0.2966	0.0663	NA
B4GAT1	11.4346	3.1159	-1.8797	0.4322	NC	No	No	1	B4GAT1_exon_chr11:66113711	1	1	0	NA	1	NA	NA	NA	NA
B9D1	67.6006	43.3784	-0.6407	0.2148	NC	No	No	2	B9D1_exon_chr17:19247170_x000D_ B9D1_exon_chr17:19250509	0.7747_x000D_ 0.2253	0.6986_x000D_ 0.3014	-0.0761_x000D_ 0.0761	NA_x000D_ NA	1_x000D_ 1	NA_x000D_ NA	NA_x000D_ NA	NA_x000D_ NA	NA_x000D_ NA
B9D2	57.5525	74.7846	0.3774	0.5057	NC	No	No	1	B9D2_exon_chr19:41860918	1	1	0	NA	1	NA	NA	NA	NA
BABAM1	196.678	219.356	0.1573	0.6605	NC	No	No	1	BABAM1_exon_chr19:17389653	1	1	0	NA	1	NA	NA	NA	NA
BABAM2	31.4563	25.2721	-0.3155	0.7587	NC	No	No	1	BABAM2_exon_chr2:28561316	1	1	0	NA	2	0.6659	0.787	0.1211	NA
BABAM2-AS1	1.9049	6.169	1.6962	1	NC	No	No	1	BABAM2-AS1_exon_chr2:28113981	1	1	0	NA	1	NA	NA	NA	NA
BACE1-AS	0.4787	0.5123	0.1069	1	NC	No	No	1	BACE1-AS_exon_chr11:117162061	1	1	0	NA	1	NA	NA	NA	NA
BACH1	60.0304	108.219	0.8506	0.0409	UP	No	No	1	BACH1_exon_chr21:30714719	1	1	0	NA	3	0.5295	0.4365	-0.093	NA
BAD	41.8888	25.7914	-0.6998	0.311	NC	No	No	1	BAD_exon_chr11:64037809	1	1	0	NA	1	NA	NA	NA	NA
BAG1	138.716	76.9037	-0.851	0.0264	DOWN	No	No	1	BAG1_exon_chr9:33255306	1	1	0	NA	2	0.0722	0.0657	-0.0064	NA
BAG2	16.2267	12.9689	-0.3245	1	NC	No	No	1	BAG2_exon_chr6:57048575	1	1	0	NA	4	NA	NA	NA	NA
BAG3	30.0102	133.07	2.1489	0	UP	No	Yes	1	BAG3_exon_chr10:121435975	1	1	0	NA	4	0.7209	0.8618	0.1409	Lengthening
BAG4	68.1437	60.8956	-0.1622	0.8016	NC	No	No	1	BAG4_exon_chr8:38067525	1	1	0	NA	5	0.8854	0.9376	0.0523	NA
BAG5	266.357	200.472	-0.4096	0.2236	NC	No	No	1	BAG5_exon_chr14:104027529	1	1	0	NA	8	0.2614	0.2938	0.0324	NA
BAG6	71.8842	63.9697	-0.1685	0.784	NC	No	No	1	BAG6_exon_chr6:31607003	1	1	0	NA	1	NA	NA	NA	NA
BAHCC1	85.2089	27.8896	-1.6122	0.0005	DOWN	No	No	1	BAHCC1_exon_chr17:79430636	1	1	0	NA	1	NA	NA	NA	NA
BAHD1	61.4814	112.506	0.872	0.0288	UP	No	No	1	BAHD1_exon_chr15:40758139	1	1	0	NA	1	NA	NA	NA	NA
BAIAP2	6.1687	105.602	4.0942	0	UP	No	No	2	BAIAP2_exon_chr17:79082767_x000D_ BAIAP2_exon_chr17:79089569	0.2311_x000D_ 0.7689	0.6299_x000D_ 0.3701	0.3989_x000D_ -0.3989	Up_x000D_ Down	1_x000D_ 2	NA_x000D_ NA	NA_x000D_ NA	NA_x000D_ NA	NA_x000D_ NA
BAIAP2-DT	354.215	1731.12	2.289	0	UP	No	No	1	BAIAP2-DT_exon_chr17:79007198	1	1	0	NA	7	0.8215	0.855	0.0334	NA
BAIAP2L1	22.3409	16.5553	-0.4341	0.7457	NC	No	No	1	BAIAP2L1_exon_chr7:97922908	1	1	0	NA	2	NA	NA	NA	NA
BAIAP2L2	1.895	0.5193	-1.8731	1	NC	No	No	1	BAIAP2L2_exon_chr22:38481382	1	1	0	NA	1	NA	NA	NA	NA
BAK1	106.183	118.358	0.1561	0.7866	NC	No	No	1	BAK1_exon_chr6:33541684	1	1	0	NA	1	NA	NA	NA	NA
BAMBI	7.6198	4.639	-0.7156	1	NC	No	No	1	BAMBI_exon_chr10:28970911	1	1	0	NA	2	NA	NA	NA	NA
BANF1	211.947	195.248	-0.1187	0.849	NC	No	No	1	BANF1_exon_chr11:65771096	1	1	0	NA	1	NA	NA	NA	NA
BANK1	4.2836	4.632	0.1134	1	NC	No	No	1	BANK1_exon_chr4:102995161	1	1	0	NA	1	NA	NA	NA	NA
BANP	29.5365	28.3601	-0.0584	0.9667	NC	No	No	1	BANP_exon_chr16:88110195	1	1	0	NA	1	NA	NA	NA	NA
BAP1	217.133	197.966	-0.1332	0.8428	NC	No	No	1	BAP1_exon_chr3:52436437	1	1	0	NA	1	NA	NA	NA	NA
BARD1	97.6207	59.8152	-0.7066	0.0937	DOWN	No	No	2	BARD1_exon_chr2:215593732_x000D_ BARD1_exon_chr2:215646233	0.2242_x000D_ 0.7758	0.1515_x000D_ 0.8485	-0.0728_x000D_ 0.0728	NA_x000D_ NA	3_x000D_ 2	NA_x000D_ 0.1995	NA_x000D_ 0.1929	NA_x000D_ -0.0066	NA_x000D_ NA
BARX1	11.4247	5.6706	-1.0104	0.7585	NC	No	No	1	BARX1_exon_chr9:96714610	1	1	0	NA	1	NA	NA	NA	NA
BASP1	226.963	190.717	-0.251	0.507	NC	No	No	1	BASP1_exon_chr5:17275316	1	1	0	NA	3	0.6059	0.7622	0.1563	NA
BATF	933.177	1001.56	0.1021	0.7679	NC	No	No	1	BATF_exon_chr14:76012804	1	1	0	NA	1	NA	NA	NA	NA
BATF3	29.5067	64.482	1.1275	0.0268	UP	No	No	1	BATF3_exon_chr1:212860321	1	1	0	NA	2	0.3394	0.3779	0.0385	NA
BAX	695.06	647.661	-0.102	0.6952	NC	No	No	1	BAX_exon_chr19:49464066	1	1	0	NA	1	NA	NA	NA	NA
BAZ1A	3396.32	3322.11	-0.0318	0.939	NC	No	No	5	BAZ1A_exon_chr14:35242932_x000D_ BAZ1A_exon_chr14:35245721_x000D_ BAZ1A_exon_chr14:35249516_x000D_ BAZ1A_exon_chr14:35252438_x000D_ BAZ1A_exon_chr14:35269596	0.0726_x000D_ 0.0561_x000D_ 0.1214_x000D_ 0.2551_x000D_ 0.4326	0.0352_x000D_ 0.0477_x000D_ 0.1106_x000D_ 0.2445_x000D_ 0.4607	-0.0374_x000D_ -0.0083_x000D_ -0.0109_x000D_ -0.0106_x000D_ 0.0282	NA_x000D_ NA_x000D_ NA_x000D_ NA_x000D_ NA	1_x000D_ 2_x000D_ 3_x000D_ 2_x000D_ 3	NA_x000D_ 0.7366_x000D_ 0.362_x000D_ 0.8529_x000D_ 0.7777	NA_x000D_ 0.6961_x000D_ 0.4412_x000D_ 0.8703_x000D_ 0.7856	NA_x000D_ -0.0405_x000D_ 0.0792_x000D_ 0.0174_x000D_ 0.0079	NA_x000D_ NA_x000D_ NA_x000D_ NA_x000D_ NA			BAZ1A_exon_chr14:35249516	BAZ1A_exon_chr14:35252438	BAZ1A_exon_chr14:35269596
BAZ1B	11592	10304.3	-0.1699	0.5436	NC	No	No	1	BAZ1B_exon_chr7:72892899	1	1	0	NA	8	0.8459	0.8804	0.0345	NA
BAZ2A	2764.1	2835.4	0.0367	1	NC	No	No	2	BAZ2A_exon_chr12:56992567_x000D_ BAZ2A_exon_chr12:56999847	0.0471_x000D_ 0.8751	0.0622_x000D_ 0.8837	0.0151_x000D_ 0.0087	NA_x000D_ NA	2_x000D_ 1	0.7606_x000D_ NA	0.7434_x000D_ NA	-0.0172_x000D_ NA	NA_x000D_ NA
BAZ2B	911.05	1975.04	1.1163	0	UP	No	No	6	BAZ2B_exon_chr2:160176929_x000D_ BAZ2B_exon_chr2:160245996_x000D_ BAZ2B_exon_chr2:160252345_x000D_ BAZ2B_exon_chr2:160255405_x000D_ BAZ2B_exon_chr2:160257175_x000D_ BAZ2B_exon_chr2:160303486	0.0564_x000D_ 0.2797_x000D_ 0.0586_x000D_ 0.2523_x000D_ 0.1302_x000D_ 0.0858	0.0517_x000D_ 0.2846_x000D_ 0.0569_x000D_ 0.2965_x000D_ 0.1207_x000D_ 0.0768	-0.0047_x000D_ 0.0049_x000D_ -0.0017_x000D_ 0.0442_x000D_ -0.0095_x000D_ -0.009	NA_x000D_ NA_x000D_ NA_x000D_ NA_x000D_ NA_x000D_ NA	5_x000D_ 1_x000D_ 1_x000D_ 1_x000D_ 1_x000D_ 1	0.853_x000D_ NA_x000D_ NA_x000D_ NA_x000D_ NA_x000D_ NA	0.849_x000D_ NA_x000D_ NA_x000D_ NA_x000D_ NA_x000D_ NA	-0.004_x000D_ NA_x000D_ NA_x000D_ NA_x000D_ NA_x000D_ NA	NA_x000D_ NA_x000D_ NA_x000D_ NA_x000D_ NA_x000D_ NA			BAZ2B_exon_chr2:160252345	BAZ2B_exon_chr2:160255405	BAZ2B_exon_chr2:160257175	BAZ2B_exon_chr2:160303486
BBC3	39.969	206.457	2.3682	0	UP	No	No	1	BBC3_exon_chr19:47725175	1	1	0	NA	1	NA	NA	NA	NA
BBIP1	52.9191	55.807	0.0764	0.929	NC	No	No	1	BBIP1_exon_chr10:112660284	1	1	0	NA	6	0.3374	0.3005	-0.037	NA
BBS1	0	0.5123	1.555	1	NC	No	No	1	BBS1_exon_chr11:66299421	1	1	0	NA	1	NA	NA	NA	NA
BBS10	5.7198	13.9308	1.2847	0.5191	NC	No	No	1	BBS10_exon_chr12:76741567	1	1	0	NA	3	NA	NA	NA	NA
BBS12	5.2361	11.8954	1.1828	0.6604	NC	No	No	1	BBS12_exon_chr4:123663037	1	1	0	NA	2	NA	NA	NA	NA
BBS2	19.0345	7.7549	-1.297	0.3898	NC	No	No	3	BBS2_exon_chr16:56504526_x000D_ BBS2_exon_chr16:56518779_x000D_ BBS2_exon_chr16:56532608	0.1756_x000D_ 0.7993_x000D_ 0.0251	0.0687_x000D_ 0.8_x000D_ 0.1313	-0.1069_x000D_ 0.0007_x000D_ 0.1062	NA_x000D_ NA_x000D_ NA	1_x000D_ 2_x000D_ 1	NA_x000D_ NA_x000D_ NA	NA_x000D_ NA_x000D_ NA	NA_x000D_ NA_x000D_ NA	NA_x000D_ NA_x000D_ NA			BBS2_exon_chr16:56532608
BBS4	57.5872	118.107	1.036	0.006	UP	No	No	1	BBS4_exon_chr15:73029818	1	1	0	NA	3	0.8639	0.8116	-0.0523	NA
BBS5	1.895	8.2323	2.1164	1	NC	No	No	1	BBS5_exon_chr2:170360990	1	1	0	NA	2	NA	NA	NA	NA
BBS7	2.3886	9.7694	2.0349	0.4226	NC	No	No	2	BBS7_exon_chr4:122747148_x000D_ BBS7_exon_chr4:122749424	0.6007_x000D_ 0.3993	0.6872_x000D_ 0.3128	0.0865_x000D_ -0.0865	NA_x000D_ NA	3_x000D_ 1	NA_x000D_ NA	NA_x000D_ NA	NA_x000D_ NA	NA_x000D_ NA
BBS9	0.4738	3.095	2.7017	1	NC	No	No	1	BBS9_exon_chr7:33644806	1	1	0	NA	1	NA	NA	NA	NA
BBX	277.223	268.656	-0.0449	0.9929	NC	No	No	3	BBX_exon_chr3:107429298_x000D_ BBX_exon_chr3:107491474_x000D_ BBX_exon_chr3:107524216	0.1544_x000D_ 0.7083_x000D_ 0.1373	0.1311_x000D_ 0.736_x000D_ 0.1329	-0.0233_x000D_ 0.0277_x000D_ -0.0044	NA_x000D_ NA_x000D_ NA	1_x000D_ 4_x000D_ 7	NA_x000D_ 0.2551_x000D_ 0.7648	NA_x000D_ 0.1911_x000D_ 0.7224	NA_x000D_ -0.064_x000D_ -0.0424	NA_x000D_ NA_x000D_ NA			BBX_exon_chr3:107524216
BCAN	3.3312	2.0633	-0.6913	1	NC	No	No	1	BCAN_exon_chr1:156628818	1	1	0	NA	1	NA	NA	NA	NA
BCAP29	317.765	356.922	0.1679	0.6962	NC	No	No	3	BCAP29_exon_chr7:107235742_x000D_ BCAP29_exon_chr7:107240841_x000D_ BCAP29_exon_chr7:107258772	0.2098_x000D_ 0.3989_x000D_ 0.3763	0.2069_x000D_ 0.3758_x000D_ 0.3906	-0.0029_x000D_ -0.0231_x000D_ 0.0143	NA_x000D_ NA_x000D_ NA	1_x000D_ 1_x000D_ 6	NA_x000D_ NA_x000D_ 0.4525	NA_x000D_ NA_x000D_ 0.3857	NA_x000D_ NA_x000D_ -0.0668	NA_x000D_ NA_x000D_ NA			BCAP29_exon_chr7:107258772
BCAP31	623.749	815.493	0.3868	0.1741	NC	No	No	2	BCAP31_exon_chrX:152966430_x000D_ BCAP31_exon_chrX:152968513	0.6343_x000D_ 0.3657	0.6998_x000D_ 0.3002	0.0655_x000D_ -0.0655	NA_x000D_ NA	1_x000D_ 1	NA_x000D_ NA	NA_x000D_ NA	NA_x000D_ NA	NA_x000D_ NA
BCAS2	112.287	119.658	0.0915	0.8187	NC	No	No	1	BCAS2_exon_chr1:115110877	1	1	0	NA	3	0.7608	0.7609	0.0001	NA
BCAS3	10.9856	5.7055	-0.9468	0.8978	NC	No	No	1	BCAS3_exon_chr17:59469337	1	1	0	NA	1	NA	NA	NA	NA
BCAT1	290.937	292.896	0.0094	1	NC	No	No	1	BCAT1_exon_chr12:24970983	1	1	0	NA	7	0.772	0.7382	-0.0338	NA
BCAT2	24.3202	12.8852	-0.9156	0.3621	NC	No	No	1	BCAT2_exon_chr19:49298721	1	1	0	NA	1	NA	NA	NA	NA
BCCIP	669.773	561.026	-0.2556	0.311	NC	No	No	4	BCCIP_exon_chr10:127512114_x000D_ BCCIP_exon_chr10:127522340_x000D_ BCCIP_exon_chr10:127524672_x000D_ BCCIP_exon_chr10:127529823	0.4926_x000D_ 0.0995_x000D_ 0.1641_x000D_ 0.2204	0.3983_x000D_ 0.1021_x000D_ 0.2275_x000D_ 0.2487	-0.0942_x000D_ 0.0026_x000D_ 0.0634_x000D_ 0.0283	NA_x000D_ NA_x000D_ NA_x000D_ NA	2_x000D_ 1_x000D_ 1_x000D_ 3	0.2138_x000D_ NA_x000D_ NA_x000D_ 0.8428	0.2339_x000D_ NA_x000D_ NA_x000D_ 0.8102	0.0201_x000D_ NA_x000D_ NA_x000D_ -0.0327	NA_x000D_ NA_x000D_ NA_x000D_ NA			BCCIP_exon_chr10:127524672	BCCIP_exon_chr10:127529823
BCDIN3D	19.0246	15.426	-0.3017	1	NC	No	No	1	BCDIN3D_exon_chr12:50232798	1	1	0	NA	2	NA	NA	NA	NA
BCKDHA	193.337	192.693	-0.0052	0.9594	NC	No	No	1	BCKDHA_exon_chr19:41930342	1	1	0	NA	1	NA	NA	NA	NA
BCKDHB	35.1769	26.8509	-0.3906	0.6951	NC	No	No	1	BCKDHB_exon_chr6:81053380	1	1	0	NA	1	NA	NA	NA	NA
BCKDK	189.428	218.83	0.2079	0.6316	NC	No	No	1	BCKDK_exon_chr16:31123189	1	1	0	NA	1	NA	NA	NA	NA
BCL10	9.5247	24.7388	1.3773	0.2224	NC	No	No	1	BCL10_exon_chr1:85733665	1	1	0	NA	3	NA	NA	NA	NA
BCL11A	45.778	7.2286	-2.6634	0.0003	DOWN	No	No	2	BCL11A_exon_chr2:60679801_x000D_ BCL11A_exon_chr2:60689559	0.6767_x000D_ 0.3233	0.9257_x000D_ 0.0743	0.249_x000D_ -0.249	Up_x000D_ NA	1_x000D_ 2	NA_x000D_ NA	NA_x000D_ NA	NA_x000D_ NA	NA_x000D_ NA
BCL2	161.761	83.1843	-0.9602	0.0174	DOWN	No	No	2	BCL2_exon_chr18:60795992_x000D_ BCL2_exon_chr18:60986185	0.9618_x000D_ 0.0382	0.8836_x000D_ 0.1164	-0.0781_x000D_ 0.0781	NA_x000D_ NA	5_x000D_ 2	0.6909_x000D_ NA	0.7434_x000D_ NA	0.0526_x000D_ NA	NA_x000D_ NA
BCL2A1	46.1477	1063.56	4.5257	0	UP	No	Yes	2	BCL2A1_exon_chr15:80253516_x000D_ BCL2A1_exon_chr15:80263538	0.928_x000D_ 0.072	0.8776_x000D_ 0.1224	-0.0504_x000D_ 0.0504	NA_x000D_ NA	2_x000D_ 1	0.8522_x000D_ NA	0.9413_x000D_ NA	0.0891_x000D_ NA	Lengthening_x000D_ NA
BCL2L1	38.1384	98.8194	1.3734	0.0115	UP	No	No	1	BCL2L1_exon_chr20:30253889	1	1	0	NA	1	NA	NA	NA	NA
BCL2L11	84.415	73.8366	-0.1931	0.7229	NC	No	No	2	BCL2L11_exon_chr2:111886203_x000D_ BCL2L11_exon_chr2:111921709	0.1298_x000D_ 0.842	0.2202_x000D_ 0.7527	0.0904_x000D_ -0.0894	NA_x000D_ NA	1_x000D_ 7	NA_x000D_ 0.6817	NA_x000D_ 0.695	NA_x000D_ 0.0133	NA_x000D_ NA
BCL2L12	160.943	357.375	1.1509	0	UP	No	No	1	BCL2L12_exon_chr19:50176954	1	1	0	NA	1	NA	NA	NA	NA
BCL2L13	90.4499	123.412	0.4479	0.3016	NC	No	No	3	BCL2L13_exon_chr22:18165979_x000D_ BCL2L13_exon_chr22:18185008_x000D_ BCL2L13_exon_chr22:18209442	0.0737_x000D_ 0.2841_x000D_ 0.6423	0.1753_x000D_ 0.2096_x000D_ 0.6151	0.1016_x000D_ -0.0744_x000D_ -0.0272	NA_x000D_ NA_x000D_ NA	1_x000D_ 3_x000D_ 4	NA_x000D_ 0.074_x000D_ 0.0987	NA_x000D_ 0.0999_x000D_ 0.0488	NA_x000D_ 0.0259_x000D_ -0.0498	NA_x000D_ NA_x000D_ NA			BCL2L13_exon_chr22:18209442
BCL2L2	8.0886	24.7528	1.6131	0.1325	NC	No	No	1	BCL2L2_exon_chr14:23778024	1	1	0	NA	1	NA	NA	NA	NA
BCL2L2-PABPN1	2318.57	2453.71	0.0818	0.7993	NC	No	No	1	BCL2L2-PABPN1_exon_chr14:23793346	1	1	0	NA	3	0.8718	0.8787	0.0069	NA
BCL3	80.4663	1264.04	3.9734	0	UP	No	No	1	BCL3_exon_chr19:45262684	1	1	0	NA	1	NA	NA	NA	NA
BCL6	18.5856	302.212	4.024	0	UP	No	No	1	BCL6_exon_chr3:187440389	1	1	0	NA	1	NA	NA	NA	NA
BCL7A	348.14	238.438	-0.5462	0.0448	NC	No	No	2	BCL7A_exon_chr12:122468605_x000D_ BCL7A_exon_chr12:122496997	0.8523_x000D_ 0.1477	0.8534_x000D_ 0.1466	0.0011_x000D_ -0.0011	NA_x000D_ NA	1_x000D_ 2	NA_x000D_ 0.4723	NA_x000D_ 0.6605	NA_x000D_ 0.1882	NA_x000D_ NA
BCL7B	221.462	363.286	0.7142	0.0092	UP	No	No	1	BCL7B_exon_chr7:72951720	1	1	0	NA	1	NA	NA	NA	NA
BCL7C	67.6204	47.4632	-0.5108	0.3395	NC	No	No	1	BCL7C_exon_chr16:30899311	1	1	0	NA	1	NA	NA	NA	NA
BCL9	5.251	4.639	-0.1777	1	NC	No	No	1	BCL9_exon_chr1:147095642	1	1	0	NA	1	NA	NA	NA	NA
BCL9L	6.6673	11.9024	0.835	0.873	NC	No	No	1	BCL9L_exon_chr11:118770217	1	1	0	NA	1	NA	NA	NA	NA
BCLAF1	3678.2	5872.94	0.6751	0.0002	UP	No	No	3	BCLAF1_exon_chr6:136582253_x000D_ BCLAF1_exon_chr6:136590750_x000D_ BCLAF1_exon_chr6:136597646	0.1221_x000D_ 0.4833_x000D_ 0.3529	0.118_x000D_ 0.5284_x000D_ 0.3163	-0.0042_x000D_ 0.0451_x000D_ -0.0366	NA_x000D_ NA_x000D_ NA	12_x000D_ 2_x000D_ 1	0.7882_x000D_ 0.2576_x000D_ NA	0.7994_x000D_ 0.2145_x000D_ NA	0.0113_x000D_ -0.0431_x000D_ NA	NA_x000D_ NA_x000D_ NA			BCLAF1_exon_chr6:136597646
BCLAF3	36.2038	57.121	0.6587	0.3056	NC	No	No	4	BCLAF3_exon_chrX:19935452_x000D_ BCLAF3_exon_chrX:19948058_x000D_ BCLAF3_exon_chrX:19968986_x000D_ BCLAF3_exon_chrX:19983824	0.3815_x000D_ 0.1182_x000D_ 0.4344_x000D_ 0.066	0.4241_x000D_ 0.0803_x000D_ 0.3787_x000D_ 0.1169	0.0426_x000D_ -0.0379_x000D_ -0.0557_x000D_ 0.051	NA_x000D_ NA_x000D_ NA_x000D_ NA	3_x000D_ 1_x000D_ 1_x000D_ 1	0.8983_x000D_ NA_x000D_ NA_x000D_ NA	0.7183_x000D_ NA_x000D_ NA_x000D_ NA	-0.1799_x000D_ NA_x000D_ NA_x000D_ NA	NA_x000D_ NA_x000D_ NA_x000D_ NA			BCLAF3_exon_chrX:19968986	BCLAF3_exon_chrX:19983824
BCOR	88.6045	155.397	0.811	0.0735	UP	Yes	No	2	BCOR_exon_chrX:39911653_x000D_ BCOR_exon_chrX:39930412	0.5758_x000D_ 0.4242	0.7994_x000D_ 0.2006	0.2236_x000D_ -0.2236	Up_x000D_ NA	1_x000D_ 2	NA_x000D_ 0.8402	NA_x000D_ 0.7818	NA_x000D_ -0.0584	NA_x000D_ NA
BCORL1	76.148	84.0138	0.1419	0.8099	NC	No	No	1	BCORL1_exon_chrX:129189828	1	1	0	NA	1	NA	NA	NA	NA
BCR	7.1212	2.5826	-1.4649	1	NC	No	No	1	BCR_exon_chr22:23657619	1	1	0	NA	1	NA	NA	NA	NA
BCRP3	10.9509	3.095	-1.8231	0.3992	NC	No	No	1	BCRP3_exon_chr22:25048972	1	1	0	NA	1	NA	NA	NA	NA
BCS1L	127.626	84.6655	-0.5924	0.1247	NC	No	No	1	BCS1L_exon_chr2:219527856	1	1	0	NA	1	NA	NA	NA	NA
BDH1	252.385	67.1134	-1.9115	0	DOWN	No	Yes	1	BDH1_exon_chr3:197239235	1	1	0	NA	4	0.4171	0.3125	-0.1046	Shortening
BDH2	12.397	11.8815	-0.0614	1	NC	No	No	1	BDH2_exon_chr4:104000912	1	1	0	NA	2	NA	NA	NA	NA
BDP1	2228.37	1970.69	-0.1773	0.441	NC	No	No	3	BDP1_exon_chr5:70754405_x000D_ BDP1_exon_chr5:70782310_x000D_ BDP1_exon_chr5:70805291	0.0945_x000D_ 0.0742_x000D_ 0.597	0.1011_x000D_ 0.085_x000D_ 0.5658	0.0066_x000D_ 0.0108_x000D_ -0.0312	NA_x000D_ NA_x000D_ NA	1_x000D_ 1_x000D_ 10	NA_x000D_ NA_x000D_ 0.5016	NA_x000D_ NA_x000D_ 0.4985	NA_x000D_ NA_x000D_ -0.0031	NA_x000D_ NA_x000D_ NA			BDP1_exon_chr5:70805291
BECN1	169.076	184.75	0.1278	0.7991	NC	No	No	1	BECN1_exon_chr17:40962946	1	1	0	NA	2	0.8392	0.8383	-0.0009	NA
BEGAIN	3.8049	10.8638	1.512	0.546	NC	No	No	1	BEGAIN_exon_chr14:101005652	1	1	0	NA	1	NA	NA	NA	NA
BEND3	17.6281	11.8815	-0.5697	0.9451	NC	No	No	1	BEND3_exon_chr6:107392154	1	1	0	NA	1	NA	NA	NA	NA
BEST1	0	0.5193	1.5648	1	NC	No	No	1	BEST1_exon_chr11:61729726	1	1	0	NA	1	NA	NA	NA	NA
BET1	92.3995	163.978	0.8277	0.0126	UP	No	No	1	BET1_exon_chr7:93623697	1	1	0	NA	4	0.7031	0.7146	0.0114	NA
BET1L	150.89	126.43	-0.2554	0.5939	NC	No	No	1	BET1L_exon_chr11:205667	1	1	0	NA	1	NA	NA	NA	NA
BEX1	8800.4	6435.47	-0.4515	0.0164	NC	No	No	1	BEX1_exon_chrX:102318207	1	1	0	NA	3	0.201	0.2135	0.0126	NA
BFAR	60.9234	54.2282	-0.1686	0.809	NC	No	No	1	BFAR_exon_chr16:14761491	1	1	0	NA	4	0.7218	0.7837	0.062	NA
BGLAP	3.8198	4.625	0.2782	1	NC	No	No	1	BGLAP_exon_chr1:156212823	1	1	0	NA	1	NA	NA	NA	NA
BHLHB9	1.9099	0	-3.3309	1	NC	No	No	1	BHLHB9_exon_chrX:102003626	1	1	0	NA	1	NA	NA	NA	NA
BHLHE40	109.663	621.977	2.5043	0	UP	No	No	1	BHLHE40_exon_chr3:5024520	1	1	0	NA	2	0.8677	0.8163	-0.0514	NA
BHLHE41	4.2935	3.6073	-0.2503	1	NC	No	No	1	BHLHE41_exon_chr12:26277970	1	1	0	NA	1	NA	NA	NA	NA
BICD1	86.6648	117.117	0.4343	0.3003	NC	No	No	2	BICD1_exon_chr12:32487449_x000D_ BICD1_exon_chr12:32530473	0.7637_x000D_ 0.165	0.8333_x000D_ 0.1085	0.0695_x000D_ -0.0564	NA_x000D_ NA	1_x000D_ 5	NA_x000D_ NA	NA_x000D_ NA	NA_x000D_ NA	NA_x000D_ NA
BICD2	290.957	282.154	-0.0443	0.9101	NC	No	No	1	BICD2_exon_chr9:95477745	1	1	0	NA	1	NA	NA	NA	NA
BICDL1	26.5898	8.2881	-1.6845	0.2099	NC	No	No	1	BICDL1_exon_chr12:120530803	1	1	0	NA	2	NA	NA	NA	NA
BICRA	15.6835	43.3017	1.4642	0.0347	UP	No	No	1	BICRA_exon_chr19:48204584	1	1	0	NA	1	NA	NA	NA	NA
BICRAL	33.835	17.5591	-0.9467	0.2306	NC	No	No	1	BICRAL_exon_chr6:42832396	1	1	0	NA	1	NA	NA	NA	NA
BID	281.837	463.89	0.7187	0.0146	UP	No	No	1	BID_exon_chr22:18218357	1	1	0	NA	3	0.228	0.2784	0.0504	NA
BIK	27.5869	20.1696	-0.4533	0.6555	NC	No	No	1	BIK_exon_chr22:43525218	1	1	0	NA	1	NA	NA	NA	NA
BIN1	43.2705	21.6857	-0.9975	0.1717	NC	No	No	1	BIN1_exon_chr2:127806209	1	1	0	NA	1	NA	NA	NA	NA
BIN2	109.504	418.086	1.9326	0	UP	No	No	2	BIN2_exon_chr12:51675312_x000D_ BIN2_exon_chr12:51686128	0.8089_x000D_ 0.1519	0.8359_x000D_ 0.1415	0.027_x000D_ -0.0104	NA_x000D_ NA	1_x000D_ 1	NA_x000D_ NA	NA_x000D_ NA	NA_x000D_ NA	NA_x000D_ NA
BIN3	126.329	481.885	1.932	0	UP	No	No	1	BIN3_exon_chr8:22479081	1	1	0	NA	1	NA	NA	NA	NA
BIRC2	19.0395	25.8402	0.4397	0.66	NC	No	No	2	BIRC2_exon_chr11:102219328_x000D_ BIRC2_exon_chr11:102248720	0.2752_x000D_ 0.7248	0.1203_x000D_ 0.8797	-0.1549_x000D_ 0.1549	NA_x000D_ NA	1_x000D_ 1	NA_x000D_ NA	NA_x000D_ NA	NA_x000D_ NA	NA_x000D_ NA
BIRC3	0.4787	9.2849	4.2842	0.2855	NC	No	No	1	BIRC3_exon_chr11:102207639	1	1	0	NA	1	NA	NA	NA	NA
BIRC5	344.878	164.563	-1.0673	0.2698	NC	No	No	1	BIRC5_exon_chr17:76219545	1	1	0	NA	6	0.2107	0.2779	0.0672	NA
BIRC6	291.776	304.677	0.0624	0.8501	NC	No	No	2	BIRC6_exon_chr2:32749954_x000D_ BIRC6_exon_chr2:32842791	0.8107_x000D_ 0.1893	0.7901_x000D_ 0.2099	-0.0206_x000D_ 0.0206	NA_x000D_ NA	1_x000D_ 4	NA_x000D_ 0.5313	NA_x000D_ 0.3586	NA_x000D_ -0.1727	NA_x000D_ NA
BIRC7	2.3837	39.548	4.0541	0.0002	UP	No	No	1	BIRC7_exon_chr20:61871607	1	1	0	NA	1	NA	NA	NA	NA
BISPR	15.7232	8.2602	-0.929	0.6957	NC	No	No	1	BISPR_exon_chr19:17525199	1	1	0	NA	1	NA	NA	NA	NA
BLACE	72.683	74.3699	0.0323	0.9784	NC	No	No	1	BLACE_exon_chr7:155151475	1	1	0	NA	1	NA	NA	NA	NA
BLCAP	75.2649	53.1896	-0.5012	0.3407	NC	No	No	1	BLCAP_exon_chr20:36147752	1	1	0	NA	1	NA	NA	NA	NA
BLM	216.704	162.218	-0.4174	0.2922	NC	No	No	4	BLM_exon_chr15:91295016_x000D_ BLM_exon_chr15:91303823_x000D_ BLM_exon_chr15:91347396_x000D_ BLM_exon_chr15:91358331	0.0969_x000D_ 0.4197_x000D_ 0.1384_x000D_ 0.2834	0.0391_x000D_ 0.4209_x000D_ 0.2077_x000D_ 0.246	-0.0578_x000D_ 0.0013_x000D_ 0.0693_x000D_ -0.0375	NA_x000D_ NA_x000D_ NA_x000D_ NA	1_x000D_ 1_x000D_ 1_x000D_ 4	NA_x000D_ NA_x000D_ NA_x000D_ 0.1344	NA_x000D_ NA_x000D_ NA_x000D_ 0.1321	NA_x000D_ NA_x000D_ NA_x000D_ -0.0023	NA_x000D_ NA_x000D_ NA_x000D_ NA			BLM_exon_chr15:91347396	BLM_exon_chr15:91358331
BLNK	26.6692	12.8783	-1.0495	0.2405	NC	No	No	1	BLNK_exon_chr10:97951848	1	1	0	NA	2	0.4645	0.3336	-0.1309	NA
BLOC1S1	313.757	258.918	-0.2772	0.3843	NC	No	No	1	BLOC1S1_exon_chr12:56113282	1	1	0	NA	1	NA	NA	NA	NA
BLOC1S2	261.15	470.603	0.8497	0.0007	UP	No	No	1	BLOC1S2_exon_chr10:102035250	1	1	0	NA	5	0.949	0.938	-0.011	NA
BLOC1S3	58.056	68.0405	0.2289	0.7202	NC	No	No	1	BLOC1S3_exon_chr19:45682545	1	1	0	NA	1	NA	NA	NA	NA
BLOC1S4	35.2959	43.8349	0.3132	0.6145	NC	No	No	1	BLOC1S4_exon_chr4:6717900	1	1	0	NA	3	0.2129	0.2355	0.0226	NA
BLOC1S5	120.026	84.5749	-0.5049	0.1915	NC	No	No	2	BLOC1S5_exon_chr6:8016061_x000D_ BLOC1S5_exon_chr6:8026658	0.8454_x000D_ 0.1546	0.8656_x000D_ 0.1344	0.0202_x000D_ -0.0202	NA_x000D_ NA	3_x000D_ 1	0.4598_x000D_ NA	0.4635_x000D_ NA	0.0037_x000D_ NA	NA_x000D_ NA
BLOC1S5-TXNDC5	505.613	505.003	-0.0019	1	NC	No	No	1	BLOC1S5-TXNDC5_exon_chr6:7883499	1	1	0	NA	1	NA	NA	NA	NA
BLOC1S6	247.523	227.599	-0.1208	0.7997	NC	No	No	2	BLOC1S6_exon_chr15:45897625_x000D_ BLOC1S6_exon_chr15:45898592	0.4059_x000D_ 0.5749	0.2782_x000D_ 0.7148	-0.1278_x000D_ 0.14	NA_x000D_ NA	2_x000D_ 4	0.7047_x000D_ 0.6604	0.6245_x000D_ 0.8128	-0.0801_x000D_ 0.1523	NA_x000D_ NA
BLVRA	240.605	182.896	-0.3959	0.3624	NC	No	No	1	BLVRA_exon_chr7:43846575	1	1	0	NA	1	NA	NA	NA	NA
BLVRB	1132.71	753.423	-0.5881	0.0089	DOWN	No	No	1	BLVRB_exon_chr19:40953953	1	1	0	NA	1	NA	NA	NA	NA
BLZF1	26.7039	44.9084	0.7503	0.2946	NC	No	No	1	BLZF1_exon_chr1:169356234	1	1	0	NA	2	0.8642	0.8359	-0.0284	NA
BMERB1	10.9559	45.8425	2.0655	0.002	UP	No	No	2	BMERB1_exon_chr16:15661839_x000D_ BMERB1_exon_chr16:15680573	0.0433_x000D_ 0.9567	0.0692_x000D_ 0.9308	0.0259_x000D_ -0.0259	NA_x000D_ NA	2_x000D_ 1	0.4933_x000D_ NA	0.4443_x000D_ NA	-0.049_x000D_ NA	NA_x000D_ NA
BMF	8.5821	26.7743	1.6427	0.1187	NC	No	No	1	BMF_exon_chr15:40384089	1	1	0	NA	1	NA	NA	NA	NA
BMI1	233.231	186.357	-0.324	0.3479	NC	No	No	1	BMI1_exon_chr10:22618141	1	1	0	NA	5	0.3517	0.2808	-0.0709	NA
BMP1	110.965	127.166	0.1961	0.7076	NC	No	No	1	BMP1_exon_chr8:22069106	1	1	0	NA	1	NA	NA	NA	NA
BMP2	3.8198	3.095	-0.3027	1	NC	No	No	1	BMP2_exon_chr20:6758891	1	1	0	NA	1	NA	NA	NA	NA
BMP2K	5.2411	12.8783	1.2977	0.5464	NC	No	No	1	BMP2K_exon_chr4:79799887	1	1	0	NA	1	NA	NA	NA	NA
BMP7	0	0.5193	1.5648	1	NC	No	No	1	BMP7_exon_chr20:55746164	1	1	0	NA	1	NA	NA	NA	NA
BMP8B	10.4821	7.7409	-0.4374	1	NC	No	No	1	BMP8B_exon_chr1:40226240	1	1	0	NA	1	NA	NA	NA	NA
BMPR1A	10.4871	9.7903	-0.0984	1	NC	No	No	1	BMPR1A_exon_chr10:88683350	1	1	0	NA	3	NA	NA	NA	NA
BMPR2	20.0366	24.8016	0.3079	0.7802	NC	No	No	1	BMPR2_exon_chr2:203424418	1	1	0	NA	7	0.4929	0.4946	0.0017	NA
BMS1	861.737	834.983	-0.0454	0.9464	NC	No	No	4	BMS1_exon_chr10:43279809_x000D_ BMS1_exon_chr10:43291921_x000D_ BMS1_exon_chr10:43312765_x000D_ BMS1_exon_chr10:43326313	0.0552_x000D_ 0.2122_x000D_ 0.542_x000D_ 0.1132	0.0763_x000D_ 0.2207_x000D_ 0.4526_x000D_ 0.1456	0.0211_x000D_ 0.0085_x000D_ -0.0894_x000D_ 0.0323	NA_x000D_ NA_x000D_ NA_x000D_ NA	2_x000D_ 4_x000D_ 2_x000D_ 1	0.4208_x000D_ 0.6902_x000D_ 0.263_x000D_ NA	0.5466_x000D_ 0.6892_x000D_ 0.2448_x000D_ NA	0.1258_x000D_ -0.001_x000D_ -0.0182_x000D_ NA	NA_x000D_ NA_x000D_ NA_x000D_ NA			BMS1_exon_chr10:43312765	BMS1_exon_chr10:43326313
BMS1P1	8.597	14.9486	0.7996	0.8344	NC	No	No	2	BMS1P1_exon_chr10:46761198_x000D_ BMS1P1_exon_chr10:48950965	0.3891_x000D_ 0.6109	0.5149_x000D_ 0.4851	0.1258_x000D_ -0.1258	NA_x000D_ NA	1_x000D_ 1	NA_x000D_ NA	NA_x000D_ NA	NA_x000D_ NA	NA_x000D_ NA
BMS1P2	105.275	132.951	0.3371	0.4107	NC	No	No	3	BMS1P2_exon_chr10:47229150_x000D_ BMS1P2_exon_chr10:47241940_x000D_ BMS1P2_exon_chr10:48187409	0.0951_x000D_ 0.3708_x000D_ 0.5206	0.0773_x000D_ 0.3413_x000D_ 0.542	-0.0177_x000D_ -0.0295_x000D_ 0.0214	NA_x000D_ NA_x000D_ NA	2_x000D_ 1_x000D_ 1	NA_x000D_ NA_x000D_ NA	NA_x000D_ NA_x000D_ NA	NA_x000D_ NA_x000D_ NA	NA_x000D_ NA_x000D_ NA			BMS1P2_exon_chr10:48187409
BMS1P20	454.018	313.554	-0.534	0.6605	NC	No	No	1	BMS1P20_exon_chr22:22658307	1	1	0	NA	1	NA	NA	NA	NA
BMS1P4	35.6953	36.4879	0.0326	1	NC	No	No	1	BMS1P4_exon_chr10:75488345	1	1	0	NA	2	0.2934	0.4165	0.1232	NA
BMT2	64.8076	69.6682	0.1044	0.8551	NC	No	No	2	BMT2_exon_chr7:112462428_x000D_ BMT2_exon_chr7:112535794	0.8677_x000D_ 0.1323	0.9283_x000D_ 0.0717	0.0606_x000D_ -0.0606	NA_x000D_ NA	1_x000D_ 1	NA_x000D_ NA	NA_x000D_ NA	NA_x000D_ NA	NA_x000D_ NA
BNC2	8.5722	6.1621	-0.4743	1	NC	No	No	1	BNC2_exon_chr9:16419647	1	1	0	NA	2	NA	NA	NA	NA
BNC2-AS1	2.3737	1.537	-0.6253	1	NC	No	No	1	BNC2-AS1_exon_chr9:16727312	1	1	0	NA	1	NA	NA	NA	NA
BNIP1	194.507	271.082	0.4793	0.1793	NC	No	No	1	BNIP1_exon_chr5:172590727	1	1	0	NA	1	NA	NA	NA	NA
BNIP2	323.401	377.663	0.2238	0.4514	NC	No	Yes	3	BNIP2_exon_chr15:59956319_x000D_ BNIP2_exon_chr15:59971967_x000D_ BNIP2_exon_chr15:59974713	0.7616_x000D_ 0.1457_x000D_ 0.0824	0.7935_x000D_ 0.1528_x000D_ 0.0347	0.032_x000D_ 0.0071_x000D_ -0.0477	NA_x000D_ NA_x000D_ NA	5_x000D_ 1_x000D_ 1	0.5389_x000D_ NA_x000D_ NA	0.3167_x000D_ NA_x000D_ NA	-0.2222_x000D_ NA_x000D_ NA	Shortening_x000D_ NA_x000D_ NA			BNIP2_exon_chr15:59974713
BNIP3	106.761	63.5479	-0.7489	0.1054	NC	No	No	3	BNIP3_exon_chr10:133782073_x000D_ BNIP3_exon_chr10:133784474_x000D_ BNIP3_exon_chr10:133787447	0.2366_x000D_ 0.7276_x000D_ 0.0358	0.2512_x000D_ 0.6662_x000D_ 0.0827	0.0145_x000D_ -0.0614_x000D_ 0.0469	NA_x000D_ NA_x000D_ NA	3_x000D_ 1_x000D_ 1	0.4501_x000D_ NA_x000D_ NA	0.3492_x000D_ NA_x000D_ NA	-0.1008_x000D_ NA_x000D_ NA	NA_x000D_ NA_x000D_ NA			BNIP3_exon_chr10:133787447
BNIP3L	148.052	169.143	0.1921	0.6927	NC	No	No	1	BNIP3L_exon_chr8:26267879	1	1	0	NA	4	0.1874	0.2162	0.0288	NA
BOD1	56.2106	40.7748	-0.4634	0.4031	NC	No	No	1	BOD1_exon_chr5:173035295	1	1	0	NA	1	NA	NA	NA	NA
BOD1L1	2145.87	3295.85	0.6191	0.0066	UP	No	No	4	BOD1L1_exon_chr4:13582831_x000D_ BOD1L1_exon_chr4:13606708_x000D_ BOD1L1_exon_chr4:13612724_x000D_ BOD1L1_exon_chr4:13616434	0.0624_x000D_ 0.3961_x000D_ 0.1177_x000D_ 0.2662	0.0542_x000D_ 0.3726_x000D_ 0.1377_x000D_ 0.2791	-0.0083_x000D_ -0.0235_x000D_ 0.02_x000D_ 0.0128	NA_x000D_ NA_x000D_ NA_x000D_ NA	2_x000D_ 17_x000D_ 2_x000D_ 1	0.7998_x000D_ 0.3322_x000D_ 0.447_x000D_ NA	0.6991_x000D_ 0.2937_x000D_ 0.4685_x000D_ NA	-0.1007_x000D_ -0.0384_x000D_ 0.0214_x000D_ NA	NA_x000D_ NA_x000D_ NA_x000D_ NA			BOD1L1_exon_chr4:13612724	BOD1L1_exon_chr4:13616434
BOLA1	5.695	3.6213	-0.6554	1	NC	No	No	1	BOLA1_exon_chr1:149871395	1	1	0	NA	1	NA	NA	NA	NA
BOLA2B	2493.59	2102.22	-0.2463	0.2321	NC	No	No	2	BOLA2B_exon_chr16:29465053_x000D_ BOLA2B_exon_chr16:30204395	0.4914_x000D_ 0.5086	0.4908_x000D_ 0.5092	-0.0005_x000D_ 0.0005	NA_x000D_ NA	1_x000D_ 1	NA_x000D_ NA	NA_x000D_ NA	NA_x000D_ NA	NA_x000D_ NA
BOLA2-SMG1P6	28.1301	28.4019	0.0139	1	NC	No	No	1	BOLA2-SMG1P6_exon_chr16:29455009	1	1	0	NA	1	NA	NA	NA	NA
BOLA3	81.0591	98.4639	0.2812	0.5741	NC	No	No	2	BOLA3_exon_chr2:74362785_x000D_ BOLA3_exon_chr2:74369487	0.8706_x000D_ 0.1294	0.9339_x000D_ 0.0661	0.0633_x000D_ -0.0633	NA_x000D_ NA	1_x000D_ 1	NA_x000D_ NA	NA_x000D_ NA	NA_x000D_ NA	NA_x000D_ NA
BOLA3-AS1	2.8574	2.0773	-0.4625	1	NC	No	No	1	BOLA3-AS1_exon_chr2:74375824	1	1	0	NA	1	NA	NA	NA	NA
BOP1	193.133	127.49	-0.5996	0.1286	NC	No	No	1	BOP1_exon_chr8:145486273	1	1	0	NA	1	NA	NA	NA	NA
BORA	34.2641	18.0296	-0.9259	0.2484	NC	No	No	1	BORA_exon_chr13:73329288	1	1	0	NA	1	NA	NA	NA	NA
BORCS5	14.7757	18.0923	0.2917	1	NC	No	No	1	BORCS5_exon_chr12:12618479	1	1	0	NA	3	0.1282	0.0669	-0.0613	NA
BORCS6	40.4824	20.1138	-1.009	0.1382	NC	No	No	1	BORCS6_exon_chr17:8093498	1	1	0	NA	1	NA	NA	NA	NA
BORCS7	51.4383	93.3544	0.86	0.0417	UP	No	No	1	BORCS7_exon_chr10:104622629	1	1	0	NA	6	0.404	0.4361	0.0321	NA
BORCS8	39.1207	61.0071	0.6411	0.3103	NC	No	No	2	BORCS8_exon_chr19:19288269_x000D_ BORCS8_exon_chr19:19293492	0.6827_x000D_ 0.3173	0.6434_x000D_ 0.3566	-0.0393_x000D_ 0.0393	NA_x000D_ NA	1_x000D_ 1	NA_x000D_ NA	NA_x000D_ NA	NA_x000D_ NA	NA_x000D_ NA
BPGM	41.43	32.9433	-0.3299	0.6846	NC	No	No	1	BPGM_exon_chr7:134363604	1	1	0	NA	2	0.875	0.8827	0.0077	NA
BPNT1	37.63	56.2776	0.5804	0.293	NC	No	No	1	BPNT1_exon_chr1:220232334	1	1	0	NA	4	0.2638	0.2058	-0.058	NA
BPNT2	185.179	255.99	0.4669	0.1289	NC	No	No	1	BPNT2_exon_chr8:57876623	1	1	0	NA	12	0.6481	0.5726	-0.0755	NA
BPTF	1753.39	1619.52	-0.1145	0.663	NC	No	No	5	BPTF_exon_chr17:65862579_x000D_ BPTF_exon_chr17:65870932_x000D_ BPTF_exon_chr17:65906992_x000D_ BPTF_exon_chr17:65944196_x000D_ BPTF_exon_chr17:65955656	0.2342_x000D_ 0.3086_x000D_ 0.142_x000D_ 0.1239_x000D_ 0.0617	0.2597_x000D_ 0.2845_x000D_ 0.1385_x000D_ 0.1273_x000D_ 0.0531	0.0255_x000D_ -0.0241_x000D_ -0.0036_x000D_ 0.0035_x000D_ -0.0086	NA_x000D_ NA_x000D_ NA_x000D_ NA_x000D_ NA	1_x000D_ 3_x000D_ 6_x000D_ 1_x000D_ 2	NA_x000D_ 0.0836_x000D_ 0.6447_x000D_ NA_x000D_ 0.8345	NA_x000D_ 0.0752_x000D_ 0.5931_x000D_ NA_x000D_ 0.8384	NA_x000D_ -0.0083_x000D_ -0.0516_x000D_ NA_x000D_ 0.0038	NA_x000D_ NA_x000D_ NA_x000D_ NA_x000D_ NA			BPTF_exon_chr17:65906992	BPTF_exon_chr17:65944196	BPTF_exon_chr17:65955656
BRAF	67.1119	138.207	1.042	0.0032	UP	No	No	2	BRAF_exon_chr7:140426316_x000D_ BRAF_exon_chr7:140434570	0.9291_x000D_ 0.0709	0.947_x000D_ 0.053	0.0179_x000D_ -0.0179	NA_x000D_ NA	8_x000D_ 2	0.7712_x000D_ NA	0.7768_x000D_ NA	0.0055_x000D_ NA	NA_x000D_ NA
BRAP	326.603	358.399	0.134	0.7356	NC	No	No	2	BRAP_exon_chr12:112082366_x000D_ BRAP_exon_chr12:112087846	0.917_x000D_ 0.083	0.9349_x000D_ 0.0651	0.018_x000D_ -0.018	NA_x000D_ NA	4_x000D_ 2	0.7176_x000D_ 0.0818	0.696_x000D_ 0.0996	-0.0216_x000D_ 0.0177	NA_x000D_ NA
BRAT1	960.712	681.873	-0.4947	0.0285	NC	No	No	1	BRAT1_exon_chr7:2578578	1	1	0	NA	1	NA	NA	NA	NA
BRCA1	258.548	119.742	-1.1108	0.0001	DOWN	No	No	3	BRCA1_exon_chr17:41197819_x000D_ BRCA1_exon_chr17:41215390_x000D_ BRCA1_exon_chr17:41256278	0.6483_x000D_ 0.2688_x000D_ 0.0552	0.5891_x000D_ 0.3467_x000D_ 0.0519	-0.0591_x000D_ 0.0778_x000D_ -0.0033	NA_x000D_ NA_x000D_ NA	2_x000D_ 1_x000D_ 1	0.8651_x000D_ NA_x000D_ NA	0.8994_x000D_ NA_x000D_ NA	0.0343_x000D_ NA_x000D_ NA	NA_x000D_ NA_x000D_ NA			BRCA1_exon_chr17:41256278
BRCA2	61.9948	29.2942	-1.0799	0.1177	NC	No	No	4	BRCA2_exon_chr13:32906408_x000D_ BRCA2_exon_chr13:32910401_x000D_ BRCA2_exon_chr13:32937315_x000D_ BRCA2_exon_chr13:32972298	0.4611_x000D_ 0.2078_x000D_ 0.0925_x000D_ 0.2386	0.4133_x000D_ 0.1544_x000D_ 0.0703_x000D_ 0.362	-0.0478_x000D_ -0.0534_x000D_ -0.0222_x000D_ 0.1233	NA_x000D_ NA_x000D_ NA_x000D_ NA	2_x000D_ 2_x000D_ 1_x000D_ 1	0.1214_x000D_ NA_x000D_ NA_x000D_ NA	0.0451_x000D_ NA_x000D_ NA_x000D_ NA	-0.0762_x000D_ NA_x000D_ NA_x000D_ NA	NA_x000D_ NA_x000D_ NA_x000D_ NA			BRCA2_exon_chr13:32937315	BRCA2_exon_chr13:32972298
BRCC3	319.102	227.769	-0.4867	0.1224	NC	No	No	2	BRCC3_exon_chrX:154348273_x000D_ BRCC3_exon_chrX:154349497	0.1148_x000D_ 0.8852	0.0741_x000D_ 0.9259	-0.0408_x000D_ 0.0408	NA_x000D_ NA	1_x000D_ 5	NA_x000D_ 0.188	NA_x000D_ 0.1186	NA_x000D_ -0.0694	NA_x000D_ NA
BRD1	170.053	168.735	-0.0113	1	NC	No	No	2	BRD1_exon_chr22:50168064_x000D_ BRD1_exon_chr22:50217979	0.7228_x000D_ 0.2772	0.7847_x000D_ 0.2153	0.0619_x000D_ -0.0619	NA_x000D_ NA	1_x000D_ 2	NA_x000D_ 0.2099	NA_x000D_ 0.1661	NA_x000D_ -0.0438	NA_x000D_ NA
BRD2	20.9593	18.0505	-0.2154	0.8647	NC	No	No	1	BRD2_exon_chr6:32948358	1	1	0	NA	2	0.0392	0.1015	0.0624	NA
BRD3	743.951	405.535	-0.8753	0.0003	DOWN	No	No	2	BRD3_exon_chr9:136901446_x000D_ BRD3_exon_chr9:136905391	0.0595_x000D_ 0.9174	0.0657_x000D_ 0.9076	0.0062_x000D_ -0.0098	NA_x000D_ NA	1_x000D_ 1	NA_x000D_ NA	NA_x000D_ NA	NA_x000D_ NA	NA_x000D_ NA
BRD3OS	19.0296	6.7302	-1.502	0.3129	NC	No	No	1	BRD3OS_exon_chr9:136891329	1	1	0	NA	2	NA	NA	NA	NA
BRD4	1334.46	1479.15	0.1485	0.6231	NC	No	No	1	BRD4_exon_chr19:15367074	1	1	0	NA	1	NA	NA	NA	NA
BRD7	983.328	1036.55	0.0761	0.7532	NC	No	No	3	BRD7_exon_chr16:50353177_x000D_ BRD7_exon_chr16:50355949_x000D_ BRD7_exon_chr16:50402209	0.0988_x000D_ 0.0687_x000D_ 0.8209	0.123_x000D_ 0.0618_x000D_ 0.8055	0.0242_x000D_ -0.0069_x000D_ -0.0154	NA_x000D_ NA_x000D_ NA	4_x000D_ 1_x000D_ 2	0.084_x000D_ NA_x000D_ 0.6899	0.1423_x000D_ NA_x000D_ 0.6977	0.0583_x000D_ NA_x000D_ 0.0077	NA_x000D_ NA_x000D_ NA			BRD7_exon_chr16:50402209
BRD8	240.442	224.187	-0.1008	0.7829	NC	No	No	2	BRD8_exon_chr5:137492956_x000D_ BRD8_exon_chr5:137506849	0.3683_x000D_ 0.6317	0.4875_x000D_ 0.5125	0.1192_x000D_ -0.1192	NA_x000D_ NA	1_x000D_ 1	NA_x000D_ NA	NA_x000D_ NA	NA_x000D_ NA	NA_x000D_ NA
BRD9	797.74	485.673	-0.7159	0.401	NC	No	No	2	BRD9_exon_chr5:864683_x000D_ BRD9_exon_chr5:891969	0.175_x000D_ 0.825	0.1985_x000D_ 0.8015	0.0235_x000D_ -0.0235	NA_x000D_ NA	1_x000D_ 1	NA_x000D_ NA	NA_x000D_ NA	NA_x000D_ NA	NA_x000D_ NA
BRF1	241.645	168.449	-0.5205	0.1909	NC	No	No	2	BRF1_exon_chr14:105676925_x000D_ BRF1_exon_chr14:105685635	0.8208_x000D_ 0.1614	0.8639_x000D_ 0.1209	0.043_x000D_ -0.0406	NA_x000D_ NA	1_x000D_ 1	NA_x000D_ NA	NA_x000D_ NA	NA_x000D_ NA	NA_x000D_ NA
BRF2	47.6582	76.9455	0.6911	0.1607	NC	No	No	1	BRF2_exon_chr8:37702731	1	1	0	NA	2	0.3265	0.3028	-0.0236	NA
BRI3	1743.69	1926.87	0.1442	0.5898	NC	No	No	1	BRI3_exon_chr7:97920422	1	1	0	NA	1	NA	NA	NA	NA
BRI3BP	379.775	208.97	-0.8618	0.0009	DOWN	No	No	1	BRI3BP_exon_chr12:125509536	1	1	0	NA	6	0.4702	0.4689	-0.0013	NA
BRICD5	10.4623	3.6143	-1.5344	0.5453	NC	No	No	1	BRICD5_exon_chr16:2259457	1	1	0	NA	1	NA	NA	NA	NA
BRIP1	20.999	8.7586	-1.2603	0.3961	NC	No	No	2	BRIP1_exon_chr17:59761501_x000D_ BRIP1_exon_chr17:59858366	0.6135_x000D_ 0.3865	0.7627_x000D_ 0.2373	0.1493_x000D_ -0.1493	NA_x000D_ NA	1_x000D_ 1	NA_x000D_ NA	NA_x000D_ NA	NA_x000D_ NA	NA_x000D_ NA
BRIX1	318.016	309.427	-0.0395	0.8937	NC	No	No	1	BRIX1_exon_chr5:34925330	1	1	0	NA	3	0.5092	0.5379	0.0287	NA
BRK1	986.33	1008.93	0.0327	0.9353	NC	No	No	1	BRK1_exon_chr3:10167952	1	1	0	NA	3	0.086	0.1137	0.0277	NA
BRMS1	55.7319	54.1794	-0.0408	0.9413	NC	No	No	1	BRMS1_exon_chr11:66105360	1	1	0	NA	1	NA	NA	NA	NA
BRMS1L	46.2121	50.0667	0.1155	0.7836	NC	No	No	2	BRMS1L_exon_chr14:36333075_x000D_ BRMS1L_exon_chr14:36339565	0.8042_x000D_ 0.1958	0.7811_x000D_ 0.2189	-0.0231_x000D_ 0.0231	NA_x000D_ NA	1_x000D_ 1	NA_x000D_ NA	NA_x000D_ NA	NA_x000D_ NA	NA_x000D_ NA
BROX	142.846	149.956	0.0703	0.9511	NC	No	No	3	BROX_exon_chr1:222886929_x000D_ BROX_exon_chr1:222903368_x000D_ BROX_exon_chr1:222905969	0.1067_x000D_ 0.2769_x000D_ 0.6164	0.1045_x000D_ 0.152_x000D_ 0.7436	-0.0022_x000D_ -0.125_x000D_ 0.1272	NA_x000D_ NA_x000D_ NA	1_x000D_ 2_x000D_ 1	NA_x000D_ 0.3026_x000D_ NA	NA_x000D_ 0.3667_x000D_ NA	NA_x000D_ 0.0641_x000D_ NA	NA_x000D_ NA_x000D_ NA			BROX_exon_chr1:222905969
BRPF1	42.8859	99.628	1.2161	0.004	UP	No	No	2	BRPF1_exon_chr3:9785261_x000D_ BRPF1_exon_chr3:9788849	0.1444_x000D_ 0.8556	0.0977_x000D_ 0.9023	-0.0467_x000D_ 0.0467	NA_x000D_ NA	1_x000D_ 1	NA_x000D_ NA	NA_x000D_ NA	NA_x000D_ NA	NA_x000D_ NA
BRPF3	114.745	141.424	0.3017	0.9073	NC	Yes	No	2	BRPF3_exon_chr6:36168073_x000D_ BRPF3_exon_chr6:36198202	0.8879_x000D_ 0.1121	0.6897_x000D_ 0.3103	-0.1982_x000D_ 0.1982	NA_x000D_ Up	1_x000D_ 1	NA_x000D_ NA	NA_x000D_ NA	NA_x000D_ NA	NA_x000D_ NA
BRWD1	91.8811	106.337	0.2104	0.6818	NC	No	No	3	BRWD1_exon_chr21:40569341_x000D_ BRWD1_exon_chr21:40571588_x000D_ BRWD1_exon_chr21:40670508	0.653_x000D_ 0.1605_x000D_ 0.1865	0.6081_x000D_ 0.2019_x000D_ 0.19	-0.0449_x000D_ 0.0415_x000D_ 0.0034	NA_x000D_ NA_x000D_ NA	11_x000D_ 1_x000D_ 4	0.4057_x000D_ NA_x000D_ 0.7714	0.3268_x000D_ NA_x000D_ 0.7953	-0.0789_x000D_ NA_x000D_ 0.0239	NA_x000D_ NA_x000D_ NA			BRWD1_exon_chr21:40670508
BRWD3	257.839	410.693	0.6719	0.0205	UP	No	No	2	BRWD3_exon_chrX:79932862_x000D_ BRWD3_exon_chrX:79971749	0.8854_x000D_ 0.1146	0.9439_x000D_ 0.0561	0.0585_x000D_ -0.0585	NA_x000D_ NA	11_x000D_ 1	0.094_x000D_ NA	0.1518_x000D_ NA	0.0577_x000D_ NA	NA_x000D_ NA
BSCL2	17.6579	22.2538	0.3335	0.8243	NC	No	No	1	BSCL2_exon_chr11:62457993	1	1	0	NA	1	NA	NA	NA	NA
BSDC1	24.7593	50.0249	1.0146	0.0912	UP	No	No	1	BSDC1_exon_chr1:32834151	1	1	0	NA	3	0.4576	0.472	0.0144	NA
BSG	42.4221	57.2744	0.4333	0.4951	NC	No	No	1	BSG_exon_chr19:582749	1	1	0	NA	3	0.1493	0.0751	-0.0742	NA
BSPRY	7.59	3.1019	-1.293	0.8213	NC	No	No	1	BSPRY_exon_chr9:116131895	1	1	0	NA	1	NA	NA	NA	NA
BST1	34.7875	41.8622	0.2667	0.7827	NC	No	No	1	BST1_exon_chr4:15733362	1	1	0	NA	2	0.2016	0.1066	-0.095	NA
BST2	664.348	431.766	-0.6218	0.0098	DOWN	No	No	1	BST2_exon_chr19:17514135	1	1	0	NA	1	NA	NA	NA	NA
BTAF1	149.533	226.145	0.5971	0.0857	UP	No	No	5	BTAF1_exon_chr10:93711159_x000D_ BTAF1_exon_chr10:93713493_x000D_ BTAF1_exon_chr10:93716284_x000D_ BTAF1_exon_chr10:93718821_x000D_ BTAF1_exon_chr10:93788546	0.0701_x000D_ 0.1877_x000D_ 0.1051_x000D_ 0.0925_x000D_ 0.535	0.0488_x000D_ 0.1995_x000D_ 0.0848_x000D_ 0.0499_x000D_ 0.6123	-0.0213_x000D_ 0.0118_x000D_ -0.0203_x000D_ -0.0425_x000D_ 0.0773	NA_x000D_ NA_x000D_ NA_x000D_ NA_x000D_ NA	1_x000D_ 1_x000D_ 1_x000D_ 1_x000D_ 3	NA_x000D_ NA_x000D_ NA_x000D_ NA_x000D_ 0.3746	NA_x000D_ NA_x000D_ NA_x000D_ NA_x000D_ 0.4183	NA_x000D_ NA_x000D_ NA_x000D_ NA_x000D_ 0.0438	NA_x000D_ NA_x000D_ NA_x000D_ NA_x000D_ NA			BTAF1_exon_chr10:93716284	BTAF1_exon_chr10:93718821	BTAF1_exon_chr10:93788546
BTBD1	69.6394	163.207	1.2295	0.0033	UP	No	No	1	BTBD1_exon_chr15:83686977	1	1	0	NA	5	0.6692	0.7546	0.0855	NA
BTBD10	9.5148	26.7464	1.4913	0.1123	NC	No	No	1	BTBD10_exon_chr11:13410688	1	1	0	NA	1	NA	NA	NA	NA
BTBD11	7.5999	0.5193	-3.88	1	NC	No	No	1	BTBD11_exon_chr12:108051285	1	1	0	NA	1	NA	NA	NA	NA
BTBD2	260.409	163.458	-0.6718	0.023	DOWN	No	No	1	BTBD2_exon_chr19:1986648	1	1	0	NA	1	NA	NA	NA	NA
BTBD6	17.1445	14.3944	-0.2509	1	NC	No	No	1	BTBD6_exon_chr14:105715976	1	1	0	NA	1	NA	NA	NA	NA
BTBD7	105.171	90.1967	-0.2215	0.6106	NC	No	No	4	BTBD7_exon_chr14:93709434_x000D_ BTBD7_exon_chr14:93723701_x000D_ BTBD7_exon_chr14:93755053_x000D_ BTBD7_exon_chr14:93761283	0.1222_x000D_ 0.1176_x000D_ 0.4208_x000D_ 0.3394	0.2069_x000D_ 0.023_x000D_ 0.5566_x000D_ 0.2135	0.0847_x000D_ -0.0946_x000D_ 0.1359_x000D_ -0.1259	NA_x000D_ NA_x000D_ NA_x000D_ NA	1_x000D_ 1_x000D_ 4_x000D_ 1	NA_x000D_ NA_x000D_ 0.8135_x000D_ NA	NA_x000D_ NA_x000D_ 0.7597_x000D_ NA	NA_x000D_ NA_x000D_ -0.0538_x000D_ NA	NA_x000D_ NA_x000D_ NA_x000D_ NA			BTBD7_exon_chr14:93755053	BTBD7_exon_chr14:93761283
BTBD9	10.9559	12.8992	0.2356	1	NC	No	No	1	BTBD9_exon_chr6:38142958	1	1	0	NA	3	0.872	0.7974	NA	NA
BTD	24.3252	26.3247	0.1143	0.9718	NC	No	No	2	BTD_exon_chr3:15683414_x000D_ BTD_exon_chr3:15685822	0.3527_x000D_ 0.6473	0.3959_x000D_ 0.6041	0.0432_x000D_ -0.0432	NA_x000D_ NA	1_x000D_ 2	NA_x000D_ 0.3616	NA_x000D_ 0.2206	NA_x000D_ -0.141	NA_x000D_ NA
BTF3	1739.27	1908.82	0.1342	0.6156	NC	No	No	1	BTF3_exon_chr5:72801016	1	1	0	NA	1	NA	NA	NA	NA
BTF3L4	115.797	108.415	-0.0951	0.8627	NC	No	No	1	BTF3L4_exon_chr1:52552383	1	1	0	NA	6	0.3605	0.3073	-0.0532	NA
BTG1	163.321	500.562	1.6157	0	UP	No	No	1	BTG1_exon_chr12:92538223	1	1	0	NA	1	NA	NA	NA	NA
BTG2	18.5459	454.528	4.6139	0	UP	No	No	1	BTG2_exon_chr1:203276231	1	1	0	NA	1	NA	NA	NA	NA
BTK	864.649	690.889	-0.3236	0.1741	NC	No	No	1	BTK_exon_chrX:100604944	1	1	0	NA	1	NA	NA	NA	NA
BTN2A1	77.1104	103.664	0.4268	0.3227	NC	No	No	3	BTN2A1_exon_chr6:26458131_x000D_ BTN2A1_exon_chr6:26465412_x000D_ BTN2A1_exon_chr6:26467946	0.1049_x000D_ 0.321_x000D_ 0.5555	0.1286_x000D_ 0.2856_x000D_ 0.5659	0.0236_x000D_ -0.0354_x000D_ 0.0104	NA_x000D_ NA_x000D_ NA	1_x000D_ 1_x000D_ 1	NA_x000D_ NA_x000D_ NA	NA_x000D_ NA_x000D_ NA	NA_x000D_ NA_x000D_ NA	NA_x000D_ NA_x000D_ NA			BTN2A1_exon_chr6:26467946
BTN2A2	5.2311	6.6814	0.3537	1	NC	No	No	1	BTN2A2_exon_chr6:26392449	1	1	0	NA	2	NA	NA	NA	NA
BTN2A3P	1.4312	3.081	1.1082	1	NC	No	No	1	BTN2A3P_exon_chr6:26428098	1	1	0	NA	1	NA	NA	NA	NA
BTN3A1	3.3411	2.0563	-0.6981	1	NC	No	No	1	BTN3A1_exon_chr6:26412639	1	1	0	NA	1	NA	NA	NA	NA
BTN3A2	10.9608	2.0703	-2.407	0.2497	NC	No	No	1	BTN3A2_exon_chr6:26375742	1	1	0	NA	1	NA	NA	NA	NA
BTRC	29.0478	35.1321	0.2737	0.7544	NC	No	No	1	BTRC_exon_chr10:103312911	1	1	0	NA	3	0.8676	0.8019	-0.0657	NA
BUB1	372.46	293.625	-0.3428	0.2915	NC	No	No	3	BUB1_exon_chr2:111395736_x000D_ BUB1_exon_chr2:111423991_x000D_ BUB1_exon_chr2:111431801	0.3926_x000D_ 0.4769_x000D_ 0.0921	0.4996_x000D_ 0.4428_x000D_ 0.0469	0.107_x000D_ -0.0341_x000D_ -0.0452	NA_x000D_ NA_x000D_ NA	3_x000D_ 2_x000D_ 1	0.4375_x000D_ 0.1634_x000D_ NA	0.4029_x000D_ 0.1888_x000D_ NA	-0.0346_x000D_ 0.0253_x000D_ NA	NA_x000D_ NA_x000D_ NA			BUB1_exon_chr2:111431801
BUB1B	395.873	225.901	-0.8089	0.0222	DOWN	No	No	3	BUB1B_exon_chr15:40488745_x000D_ BUB1B_exon_chr15:40491815_x000D_ BUB1B_exon_chr15:40512764	0.5272_x000D_ 0.3068_x000D_ 0.1443	0.4862_x000D_ 0.2395_x000D_ 0.2589	-0.041_x000D_ -0.0673_x000D_ 0.1145	NA_x000D_ NA_x000D_ NA	2_x000D_ 2_x000D_ 1	0.6969_x000D_ 0.6078_x000D_ NA	0.7791_x000D_ 0.6831_x000D_ NA	0.0822_x000D_ 0.0753_x000D_ NA	NA_x000D_ NA_x000D_ NA			BUB1B_exon_chr15:40512764
BUB1B-PAK6	0.4738	1.537	1.6935	1	NC	No	No	1	BUB1B-PAK6_exon_chr15:40568127	1	1	0	NA	1	NA	NA	NA	NA
BUB3	410.306	382.661	-0.1007	0.7779	NC	No	No	2	BUB3_exon_chr10:124921751_x000D_ BUB3_exon_chr10:124923335	0.1034_x000D_ 0.8966	0.0311_x000D_ 0.9689	-0.0723_x000D_ 0.0723	NA_x000D_ NA	1_x000D_ 6	NA_x000D_ 0.5453	NA_x000D_ 0.4727	NA_x000D_ -0.0726	NA_x000D_ NA
BUD13	270.142	242.132	-0.1576	0.6825	NC	No	No	3	BUD13_exon_chr11:116619291_x000D_ BUD13_exon_chr11:116629123_x000D_ BUD13_exon_chr11:116640938	0.7725_x000D_ 0.1145_x000D_ 0.113	0.9029_x000D_ 0.0495_x000D_ 0.0476	0.1304_x000D_ -0.065_x000D_ -0.0654	NA_x000D_ NA_x000D_ NA	1_x000D_ 1_x000D_ 1	NA_x000D_ NA_x000D_ NA	NA_x000D_ NA_x000D_ NA	NA_x000D_ NA_x000D_ NA	NA_x000D_ NA_x000D_ NA			BUD13_exon_chr11:116640938
BUD23	68.5035	102.577	0.5823	0.1984	NC	No	No	1	BUD23_exon_chr7:73112161	1	1	0	NA	2	0.8678	0.8656	-0.0022	NA
BUD31	656.247	732.375	0.1584	0.6301	NC	No	No	1	BUD31_exon_chr7:99017013	1	1	0	NA	1	NA	NA	NA	NA
BYSL	387.043	338.655	-0.1929	0.5792	NC	No	No	1	BYSL_exon_chr6:41900098	1	1	0	NA	1	NA	NA	NA	NA
BZW1	462.555	1183.12	1.355	0	UP	No	No	2	BZW1_exon_chr2:201677930_x000D_ BZW1_exon_chr2:201686869	0.4664_x000D_ 0.5336	0.3947_x000D_ 0.6053	-0.0717_x000D_ 0.0717	NA_x000D_ NA	1_x000D_ 8	NA_x000D_ 0.9134	NA_x000D_ 0.8854	NA_x000D_ -0.028	NA_x000D_ NA
BZW2	664.888	613.114	-0.1169	0.6475	NC	No	No	3	BZW2_exon_chr7:16705061_x000D_ BZW2_exon_chr7:16736539_x000D_ BZW2_exon_chr7:16745684	0.0831_x000D_ 0.2071_x000D_ 0.6576	0.0552_x000D_ 0.1667_x000D_ 0.7354	-0.0278_x000D_ -0.0404_x000D_ 0.0779	NA_x000D_ NA_x000D_ NA	1_x000D_ 1_x000D_ 1	NA_x000D_ NA_x000D_ NA	NA_x000D_ NA_x000D_ NA	NA_x000D_ NA_x000D_ NA	NA_x000D_ NA_x000D_ NA			BZW2_exon_chr7:16745684
C10orf143	6.2084	3.1089	-0.9992	1	NC	No	No	1	C10orf143_exon_chr10:131862647	1	1	0	NA	1	NA	NA	NA	NA
C10orf88	8.5574	9.3058	0.1194	1	NC	No	No	1	C10orf88_exon_chr10:124692177	1	1	0	NA	1	NA	NA	NA	NA
C10orf95	0.4787	1.544	1.6935	1	NC	No	No	1	C10orf95_exon_chr10:104210904	1	1	0	NA	1	NA	NA	NA	NA
C11orf1	160.563	195.889	0.2872	0.4282	NC	No	No	1	C11orf1_exon_chr11:111754494	1	1	0	NA	1	NA	NA	NA	NA
C11orf21	28.6237	13.9587	-1.0367	0.2781	NC	No	No	1	C11orf21_exon_chr11:2319151	1	1	0	NA	2	NA	NA	NA	NA
C11orf24	37.5457	36.5855	-0.0377	1	NC	No	No	1	C11orf24_exon_chr11:68030386	1	1	0	NA	2	0.3746	0.3017	-0.073	NA
C11orf45	24.7493	26.83	0.1161	0.913	NC	No	No	1	C11orf45_exon_chr11:128772608	1	1	0	NA	2	0.8272	0.8307	0.0035	NA
C11orf49	24.7543	25.3	0.0309	0.9991	NC	No	No	2	C11orf49_exon_chr11:47182677_x000D_ C11orf49_exon_chr11:47185643	0.8848_x000D_ 0.1152	0.8996_x000D_ 0.1004	0.0148_x000D_ -0.0148	NA_x000D_ NA	1_x000D_ 1	NA_x000D_ NA	NA_x000D_ NA	NA_x000D_ NA	NA_x000D_ NA
C11orf54	18.5608	28.3392	0.6106	0.4949	NC	No	No	2	C11orf54_exon_chr11:93476183_x000D_ C11orf54_exon_chr11:93494680	0.1544_x000D_ 0.8456	0.2828_x000D_ 0.7172	0.1284_x000D_ -0.1284	NA_x000D_ NA	1_x000D_ 3	NA_x000D_ 0.6254	NA_x000D_ 0.6402	NA_x000D_ 0.0148	NA_x000D_ NA
C11orf58	235.734	246.58	0.0649	0.8902	NC	No	No	2	C11orf58_exon_chr11:16774331_x000D_ C11orf58_exon_chr11:16776417	0.1231_x000D_ 0.8769	0.0924_x000D_ 0.9076	-0.0307_x000D_ 0.0307	NA_x000D_ NA	1_x000D_ 11	NA_x000D_ 0.3531	NA_x000D_ 0.3155	NA_x000D_ -0.0376	NA_x000D_ NA
C11orf68	21.9018	18.0993	-0.2763	0.8133	NC	No	No	1	C11orf68_exon_chr11:65685689	1	1	0	NA	1	NA	NA	NA	NA
C11orf71	4.2886	5.1443	0.2637	1	NC	No	No	1	C11orf71_exon_chr11:114271233	1	1	0	NA	3	NA	NA	NA	NA
C11orf80	6.1886	8.2393	0.4134	1	NC	No	No	1	C11orf80_exon_chr11:66610639	1	1	0	NA	1	NA	NA	NA	NA
C11orf95	58.6042	67.0367	0.1942	0.6759	NC	No	No	1	C11orf95_exon_chr11:63531341	1	1	0	NA	1	NA	NA	NA	NA
C11orf96	13.7687	2.5896	-2.4142	0.2038	NC	No	No	1	C11orf96_exon_chr11:43964186	1	1	0	NA	1	NA	NA	NA	NA
C11orf98	670.1	554.648	-0.2727	0.2815	NC	No	No	1	C11orf98_exon_chr11:62430631	1	1	0	NA	1	NA	NA	NA	NA
C12orf29	82.4853	71.6897	-0.202	0.7202	NC	No	No	2	C12orf29_exon_chr12:88436601_x000D_ C12orf29_exon_chr12:88442010	0.0635_x000D_ 0.9365	0.1927_x000D_ 0.8073	0.1292_x000D_ -0.1292	NA_x000D_ NA	1_x000D_ 2	NA_x000D_ 0.7924	NA_x000D_ 0.6088	NA_x000D_ -0.1836	NA_x000D_ NA
C12orf4	71.904	77.9423	0.116	0.8468	NC	No	No	1	C12orf4_exon_chr12:4599065	1	1	0	NA	5	0.8172	0.7701	-0.047	NA
C12orf43	166.677	112.921	-0.5616	0.1093	NC	No	No	1	C12orf43_exon_chr12:121442295	1	1	0	NA	7	0.165	0.1829	0.0179	NA
C12orf45	506.293	743.235	0.5537	0.0249	NC	No	No	1	C12orf45_exon_chr12:105388255	1	1	0	NA	1	NA	NA	NA	NA
C12orf49	89.0287	95.4456	0.1002	0.8337	NC	No	No	1	C12orf49_exon_chr12:117155698	1	1	0	NA	11	0.5722	0.5425	-0.0297	NA
C12orf57	308.141	242.077	-0.3478	0.3149	NC	No	No	1	C12orf57_exon_chr12:7054933	1	1	0	NA	1	NA	NA	NA	NA
C12orf60	0.9574	2.0773	1.1179	1	NC	No	No	1	C12orf60_exon_chr12:14975845	1	1	0	NA	1	NA	NA	NA	NA
C12orf65	181.478	57.3162	-1.6633	0	DOWN	No	Yes	1	C12orf65_exon_chr12:123741359	1	1	0	NA	4	0.5958	0.7068	0.111	Lengthening
C12orf66	21.3983	7.7339	-1.4684	0.2584	NC	No	No	1	C12orf66_exon_chr12:64588438	1	1	0	NA	3	NA	NA	NA	NA
C12orf73	58.1601	55.7094	-0.0618	0.8361	NC	No	No	1	C12orf73_exon_chr12:104345408	1	1	0	NA	4	0.5928	0.5317	-0.0611	NA
C12orf75	121.043	144.024	0.2508	0.6128	NC	No	No	2	C12orf75_exon_chr12:105760394_x000D_ C12orf75_exon_chr12:105764411	0.5434_x000D_ 0.4566	0.4832_x000D_ 0.5168	-0.0601_x000D_ 0.0601	NA_x000D_ NA	1_x000D_ 3	NA_x000D_ 0.4834	NA_x000D_ 0.5226	NA_x000D_ 0.0392	NA_x000D_ NA
C12orf76	6.2084	4.6529	-0.4161	1	NC	No	No	1	C12orf76_exon_chr12:110480264	1	1	0	NA	1	NA	NA	NA	NA
C14orf119	133.884	166.644	0.3159	0.4871	NC	No	No	1	C14orf119_exon_chr14:23566866	1	1	0	NA	4	0.2268	0.2057	-0.021	NA
C14orf28	4.2688	1.0317	-2.0497	1	NC	No	No	1	C14orf28_exon_chr14:45374569	1	1	0	NA	2	NA	NA	NA	NA
C14orf93	21.9167	14.4711	-0.5996	0.5733	NC	No	No	1	C14orf93_exon_chr14:23456843	1	1	0	NA	3	NA	NA	NA	NA
C15orf39	97.1519	212.002	1.1258	0.0001	UP	No	No	1	C15orf39_exon_chr15:75503089	1	1	0	NA	3	0.3368	0.3477	0.0109	NA
C15orf40	124.694	89.2766	-0.4824	0.2494	NC	No	No	1	C15orf40_exon_chr15:83674444	1	1	0	NA	1	NA	NA	NA	NA
C15orf41	19.987	30.4722	0.6077	0.4832	NC	No	No	1	C15orf41_exon_chr15:37100524	1	1	0	NA	2	0.869	0.905	0.036	NA
C15orf61	128.663	82.4001	-0.6422	0.1359	NC	No	No	1	C15orf61_exon_chr15:67818755	1	1	0	NA	3	0.3178	0.3279	0.0101	NA
C15orf62	4.2985	1.5579	-1.467	1	NC	No	No	1	C15orf62_exon_chr15:41062177	1	1	0	NA	1	NA	NA	NA	NA
C15orf65	21.8324	21.1106	-0.0489	0.9871	NC	No	No	1	C15orf65_exon_chr15:55710420	1	1	0	NA	2	NA	NA	NA	NA
C16orf46	16.2168	10.3166	-0.652	0.8998	NC	No	No	1	C16orf46_exon_chr16:81087699	1	1	0	NA	1	NA	NA	NA	NA
C16orf54	17.1246	8.2811	-1.0502	0.6164	NC	No	No	1	C16orf54_exon_chr16:29756272	1	1	0	NA	1	NA	NA	NA	NA
C16orf70	17.1692	16.029	-0.0996	1	NC	No	No	1	C16orf70_exon_chr16:67180947	1	1	0	NA	3	NA	NA	NA	NA
C16orf72	56.7091	110.886	0.9678	0.0146	UP	No	Yes	1	C16orf72_exon_chr16:9210524	1	1	0	NA	5	0.7495	0.8054	0.0559	Lengthening
C16orf74	189.527	116.093	-0.7073	0.03	DOWN	No	No	1	C16orf74_exon_chr16:85741672	1	1	0	NA	1	NA	NA	NA	NA
C16orf87	80.0422	124.531	0.6383	0.1939	NC	No	No	2	C16orf87_exon_chr16:46836982_x000D_ C16orf87_exon_chr16:46843697	0.1786_x000D_ 0.8214	0.3046_x000D_ 0.6954	0.126_x000D_ -0.126	NA_x000D_ NA	2_x000D_ 1	0.1701_x000D_ NA	0.12_x000D_ NA	-0.0501_x000D_ NA	NA_x000D_ NA
C16orf91	25.6919	25.3209	-0.022	1	NC	No	No	1	C16orf91_exon_chr16:1470613	1	1	0	NA	1	NA	NA	NA	NA
C16orf95	19.5182	12.4496	-0.6508	0.9511	NC	No	No	1	C16orf95_exon_chr16:87336681	1	1	0	NA	1	NA	NA	NA	NA
C17orf100	0.9475	3.0741	1.6969	1	NC	No	No	1	C17orf100_exon_chr17:6555081	1	1	0	NA	1	NA	NA	NA	NA
C17orf49	728.052	660.288	-0.141	0.6199	NC	No	No	2	C17orf49_exon_chr17:6917463_x000D_ C17orf49_exon_chr17:6920575	0.8712_x000D_ 0.1288	0.8595_x000D_ 0.1405	-0.0117_x000D_ 0.0117	NA_x000D_ NA	1_x000D_ 1	NA_x000D_ NA	NA_x000D_ NA	NA_x000D_ NA	NA_x000D_ NA
C17orf58	44.327	39.2029	-0.1769	0.7339	NC	No	No	1	C17orf58_exon_chr17:65988219	1	1	0	NA	1	NA	NA	NA	NA
C17orf64	9.0509	7.2564	-0.3206	1	NC	No	No	1	C17orf64_exon_chr17:58508541	1	1	0	NA	1	NA	NA	NA	NA
C17orf67	53.8567	17.0258	-1.6613	0.0055	DOWN	No	No	1	C17orf67_exon_chr17:54910703	1	1	0	NA	3	0.257	0.2909	0.0339	NA
C17orf75	9.5197	8.2393	-0.2079	1	NC	No	No	1	C17orf75_exon_chr17:30658997	1	1	0	NA	2	NA	NA	NA	NA
C17orf80	20.0167	19.6084	-0.0296	1	NC	No	No	2	C17orf80_exon_chr17:71241306_x000D_ C17orf80_exon_chr17:71243379	0.1671_x000D_ 0.8329	0.125_x000D_ 0.875	-0.042_x000D_ 0.042	NA_x000D_ NA	1_x000D_ 2	NA_x000D_ 0.2375	NA_x000D_ 0.0234	NA_x000D_ -0.214	NA_x000D_ NA
C18orf21	55.7517	65.4927	0.2326	0.7145	NC	No	No	1	C18orf21_exon_chr18:33558797	1	1	0	NA	3	0.5284	0.5148	-0.0136	NA
C18orf25	40.4577	75.3318	0.8965	0.064	UP	No	No	1	C18orf25_exon_chr18:43842891	1	1	0	NA	1	NA	NA	NA	NA
C18orf32	87.2774	79.9499	-0.1261	0.7689	NC	No	No	1	C18orf32_exon_chr18:47008780	1	1	0	NA	7	0.114	0.112	-0.002	NA
C18orf54	18.6054	5.6846	-1.7113	0.2284	NC	No	No	1	C18orf54_exon_chr18:51904543	1	1	0	NA	2	NA	NA	NA	NA
C19orf12	35.2216	84.195	1.2566	0.0071	UP	No	No	1	C19orf12_exon_chr19:30193884	1	1	0	NA	4	0.3567	0.4136	0.0569	NA
C19orf18	0.9574	4.1127	2.1067	1	NC	No	No	1	C19orf18_exon_chr19:58470085	1	1	0	NA	1	NA	NA	NA	NA
C19orf25	48.0774	74.7219	0.6363	0.2155	NC	No	No	1	C19orf25_exon_chr19:1475257	1	1	0	NA	2	0.5244	0.3347	-0.1897	NA
C19orf38	51.0092	42.859	-0.2512	0.7362	NC	No	No	1	C19orf38_exon_chr19:10979893	1	1	0	NA	1	NA	NA	NA	NA
C19orf47	215.593	161.935	-0.413	0.2513	NC	No	No	1	C19orf47_exon_chr19:40828283	1	1	0	NA	1	NA	NA	NA	NA
C19orf48	886.931	417.723	-1.0863	0	DOWN	No	No	1	C19orf48_exon_chr19:51302382	1	1	0	NA	1	NA	NA	NA	NA
C19orf53	385.1	399.805	0.0542	0.8929	NC	No	No	3	C19orf53_exon_chr19:13882934_x000D_ C19orf53_exon_chr19:13885465_x000D_ C19orf53_exon_chr19:13888865	0.0705_x000D_ 0.213_x000D_ 0.7165	0.0799_x000D_ 0.183_x000D_ 0.7371	0.0094_x000D_ -0.03_x000D_ 0.0206	NA_x000D_ NA_x000D_ NA	2_x000D_ 1_x000D_ 1	0.8752_x000D_ NA_x000D_ NA	0.7891_x000D_ NA_x000D_ NA	-0.0861_x000D_ NA_x000D_ NA	NA_x000D_ NA_x000D_ NA			C19orf53_exon_chr19:13888865
C19orf54	83.3337	37.0978	-1.167	0.0112	DOWN	No	No	1	C19orf54_exon_chr19:41248675	1	1	0	NA	1	NA	NA	NA	NA
C19orf57	1.4213	0	-2.9053	1	NC	No	No	1	C19orf57_exon_chr19:13993765	1	1	0	NA	1	NA	NA	NA	NA
C19orf73	15.2048	5.1513	-1.5613	0.3776	NC	No	No	1	C19orf73_exon_chr19:49622400	1	1	0	NA	1	NA	NA	NA	NA
C19orf81	176.227	146.244	-0.2686	0.5945	NC	No	No	1	C19orf81_exon_chr19:51162203	1	1	0	NA	1	NA	NA	NA	NA
C1D	241.384	369.221	0.6131	0.0169	UP	No	No	1	C1D_exon_chr2:68270185	1	1	0	NA	4	0.9086	0.9226	0.0141	NA
C1GALT1	71.4699	60.8886	-0.2311	0.6255	NC	No	No	1	C1GALT1_exon_chr7:7283154	1	1	0	NA	4	0.3248	0.2722	-0.0526	NA
C1GALT1C1	50.91	63.0007	0.3067	0.6424	NC	No	No	1	C1GALT1C1_exon_chrX:119761026	1	1	0	NA	4	0.3018	0.2904	-0.0114	NA
C1orf109	55.2482	26.3316	-1.0696	0.0631	DOWN	No	No	1	C1orf109_exon_chr1:38148832	1	1	0	NA	1	NA	NA	NA	NA
C1orf112	89.0485	74.7777	-0.2519	0.6332	NC	No	No	1	C1orf112_exon_chr1:169820957	1	1	0	NA	4	0.1495	0.1395	-0.0101	NA
C1orf122	257.906	310.225	0.2662	0.475	NC	No	No	1	C1orf122_exon_chr1:38274649	1	1	0	NA	1	NA	NA	NA	NA
C1orf131	649.116	411.063	-0.6591	0.0021	DOWN	No	No	4	C1orf131_exon_chr1:231360160_x000D_ C1orf131_exon_chr1:231361269_x000D_ C1orf131_exon_chr1:231362571_x000D_ C1orf131_exon_chr1:231374934	0.121_x000D_ 0.4569_x000D_ 0.1893_x000D_ 0.2327	0.1114_x000D_ 0.4376_x000D_ 0.1671_x000D_ 0.2839	-0.0097_x000D_ -0.0192_x000D_ -0.0223_x000D_ 0.0512	NA_x000D_ NA_x000D_ NA_x000D_ NA	4_x000D_ 1_x000D_ 1_x000D_ 1	0.7836_x000D_ NA_x000D_ NA_x000D_ NA	0.9201_x000D_ NA_x000D_ NA_x000D_ NA	0.1365_x000D_ NA_x000D_ NA_x000D_ NA	NA_x000D_ NA_x000D_ NA_x000D_ NA			C1orf131_exon_chr1:231362571	C1orf131_exon_chr1:231374934
C1orf159	150.969	110.394	-0.4516	0.2244	NC	No	No	1	C1orf159_exon_chr1:1018367	1	1	0	NA	1	NA	NA	NA	NA
C1orf162	300.477	138.374	-1.1191	0	DOWN	No	No	1	C1orf162_exon_chr1:112020604	1	1	0	NA	1	NA	NA	NA	NA
C1orf174	71.3559	36.6761	-0.9611	0.0658	DOWN	No	No	1	C1orf174_exon_chr1:3806637	1	1	0	NA	1	NA	NA	NA	NA
C1orf198	32.823	30.9427	-0.0854	0.938	NC	No	No	1	C1orf198_exon_chr1:230975654	1	1	0	NA	3	0.8984	0.9562	0.0577	NA
C1orf21	318.522	289.561	-0.1372	0.7838	NC	Yes	No	4	C1orf21_exon_chr1:184356162_x000D_ C1orf21_exon_chr1:184476721_x000D_ C1orf21_exon_chr1:184559872_x000D_ C1orf21_exon_chr1:184588651	0.0959_x000D_ 0.3948_x000D_ 0.1543_x000D_ 0.3027	0.0733_x000D_ 0.2559_x000D_ 0.3622_x000D_ 0.2764	-0.0226_x000D_ -0.1388_x000D_ 0.2079_x000D_ -0.0263	NA_x000D_ NA_x000D_ Up_x000D_ NA	1_x000D_ 2_x000D_ 1_x000D_ 7	NA_x000D_ 0.446_x000D_ NA_x000D_ 0.1363	NA_x000D_ 0.3728_x000D_ NA_x000D_ 0.1266	NA_x000D_ -0.0732_x000D_ NA_x000D_ -0.0097	NA_x000D_ NA_x000D_ NA_x000D_ NA			C1orf21_exon_chr1:184559872	C1orf21_exon_chr1:184588651
C1orf216	161.441	191.376	0.2454	0.5567	NC	No	No	1	C1orf216_exon_chr1:36181927	1	1	0	NA	1	NA	NA	NA	NA
C1orf226	26.6939	21.6718	-0.3005	0.7763	NC	No	No	1	C1orf226_exon_chr1:162352971	1	1	0	NA	1	NA	NA	NA	NA
C1orf35	101.47	39.189	-1.3723	0.0008	DOWN	No	No	1	C1orf35_exon_chr1:228288955	1	1	0	NA	1	NA	NA	NA	NA
C1orf43	541.402	566.526	0.0654	0.8753	NC	No	No	1	C1orf43_exon_chr1:154180124	1	1	0	NA	1	NA	NA	NA	NA
C1orf50	45.1605	42.88	-0.0758	0.8359	NC	No	No	1	C1orf50_exon_chr1:43240879	1	1	0	NA	6	0.2881	0.1681	-0.1201	NA
C1orf52	30.0152	49.0002	0.7073	0.2619	NC	No	No	1	C1orf52_exon_chr1:85718385	1	1	0	NA	5	0.2419	0.182	-0.0599	NA
C1orf53	18.1019	20.6471	0.1896	0.8877	NC	No	No	1	C1orf53_exon_chr1:197876278	1	1	0	NA	2	0.7944	0.8522	0.0578	NA
C1orf54	58.1403	60.7701	0.0646	0.8369	NC	No	No	1	C1orf54_exon_chr1:150253245	1	1	0	NA	1	NA	NA	NA	NA
C1orf61	1.9	7.2355	1.9269	1	NC	No	No	1	C1orf61_exon_chr1:156374393	1	1	0	NA	1	NA	NA	NA	NA
C1orf74	16.192	23.7699	0.5532	0.6163	NC	No	No	1	C1orf74_exon_chr1:209957054	1	1	0	NA	4	0.7085	0.4704	-0.2382	NA
C1QB	2.8425	0.5123	-2.4652	1	NC	No	No	1	C1QB_exon_chr1:22987304	1	1	0	NA	1	NA	NA	NA	NA
C1QBP	757.107	826.43	0.1264	0.6998	NC	No	No	1	C1QBP_exon_chr17:5336484	1	1	0	NA	3	0.4297	0.406	-0.0238	NA
C1QTNF12	4.2688	3.081	-0.4698	1	NC	No	No	1	C1QTNF12_exon_chr1:1178026	1	1	0	NA	1	NA	NA	NA	NA
C1QTNF3-AMACR	16.6608	6.1969	-1.4277	0.3634	NC	No	No	1	C1QTNF3-AMACR_exon_chr5:34020847	1	1	0	NA	1	NA	NA	NA	NA
C1QTNF4	2.3737	1.551	-0.6158	1	NC	No	No	1	C1QTNF4_exon_chr11:47612367	1	1	0	NA	1	NA	NA	NA	NA
C1QTNF6	1.9149	0.5123	-1.8939	1	NC	No	No	1	C1QTNF6_exon_chr22:37578775	1	1	0	NA	2	NA	NA	NA	NA
C1QTNF9	33.8052	42.8451	0.3415	0.6529	NC	No	No	1	C1QTNF9_exon_chr13:24876735	1	1	0	NA	2	0.5358	0.5737	0.0378	NA
C1RL	37.6052	29.4057	-0.3551	0.6933	NC	No	No	1	C1RL_exon_chr12:7249759	1	1	0	NA	5	0.4181	0.4593	0.0412	NA
C20orf194	10.0034	21.6857	1.1161	0.4248	NC	No	No	1	C20orf194_exon_chr20:3233330	1	1	0	NA	1	NA	NA	NA	NA
C20orf197	27.6266	36.5227	0.4037	0.6529	NC	No	No	2	C20orf197_exon_chr20:58632384_x000D_ C20orf197_exon_chr20:58645651	0.6727_x000D_ 0.3273	0.7319_x000D_ 0.2681	0.0592_x000D_ -0.0592	NA_x000D_ NA	1_x000D_ 2	NA_x000D_ NA	NA_x000D_ NA	NA_x000D_ NA	NA_x000D_ NA
C20orf204	3.8198	0.5193	-2.8852	1	NC	No	No	1	C20orf204_exon_chr20:62669974	1	1	0	NA	1	NA	NA	NA	NA
C20orf27	421.858	196.722	-1.1009	0.0004	DOWN	No	No	1	C20orf27_exon_chr20:3734805	1	1	0	NA	1	NA	NA	NA	NA
C20orf96	53.4176	32.0023	-0.739	0.2233	NC	No	No	1	C20orf96_exon_chr20:251908	1	1	0	NA	1	NA	NA	NA	NA
C21orf58	125.089	45.9819	-1.4448	0.0007	DOWN	No	No	1	C21orf58_exon_chr21:47722068	1	1	0	NA	1	NA	NA	NA	NA
C21orf91-OT1	8.5772	22.6825	1.4035	0.2405	NC	No	No	1	C21orf91-OT1_exon_chr21:19165898	1	1	0	NA	1	NA	NA	NA	NA
C22orf34	3.8148	15.9454	2.0651	0.1889	NC	No	No	2	C22orf34_exon_chr22:49809684_x000D_ C22orf34_exon_chr22:50014308	0.6262_x000D_ 0.3738	0.6991_x000D_ 0.3009	0.073_x000D_ -0.073	NA_x000D_ NA	1_x000D_ 1	NA_x000D_ NA	NA_x000D_ NA	NA_x000D_ NA	NA_x000D_ NA
C22orf39	110.072	104.169	-0.0793	0.8828	NC	No	No	2	C22orf39_exon_chr22:19429217_x000D_ C22orf39_exon_chr22:19431913	0.9091_x000D_ 0.0909	0.9443_x000D_ 0.0557	0.0351_x000D_ -0.0351	NA_x000D_ NA	2_x000D_ 2	0.486_x000D_ NA	0.4595_x000D_ NA	-0.0265_x000D_ NA	NA_x000D_ NA
C22orf42	0	5.6637	5.015	0.3046	NC	No	No	1	C22orf42_exon_chr22:32545600	1	1	0	NA	1	NA	NA	NA	NA
C22orf46	65.3458	65.4579	0.0032	0.9917	NC	No	No	1	C22orf46_exon_chr22:42089941	1	1	0	NA	4	0.1401	0.1492	0.0091	NA
C2CD2	36.1244	15.4818	-1.2232	0.1289	NC	No	No	1	C2CD2_exon_chr21:43309453	1	1	0	NA	1	NA	NA	NA	NA
C2CD2L	20.4607	40.8306	0.9958	0.1853	NC	No	No	1	C2CD2L_exon_chr11:118986754	1	1	0	NA	1	NA	NA	NA	NA
C2CD3	7.6049	12.4147	0.7053	0.9731	NC	No	No	1	C2CD3_exon_chr11:73724570	1	1	0	NA	1	NA	NA	NA	NA
C2CD5	41.4647	28.9212	-0.5201	0.5196	NC	No	No	1	C2CD5_exon_chr12:22602825	1	1	0	NA	2	0.8755	0.9697	0.0942	NA
C2orf27A	1.4312	3.095	1.1135	1	NC	No	No	1	C2orf27A_exon_chr2:132524191	1	1	0	NA	1	NA	NA	NA	NA
C2orf27B	1.4262	3.095	1.1169	1	NC	No	No	1	C2orf27B_exon_chr2:132553319	1	1	0	NA	1	NA	NA	NA	NA
C2orf42	14.7658	22.1771	0.587	0.5942	NC	No	No	1	C2orf42_exon_chr2:70377696	1	1	0	NA	1	NA	NA	NA	NA
C2orf49	80.4465	80.3437	-0.0015	1	NC	No	No	3	C2orf49_exon_chr2:105956039_x000D_ C2orf49_exon_chr2:105959304_x000D_ C2orf49_exon_chr2:105961771	0.6982_x000D_ 0.1541_x000D_ 0.1478	0.6988_x000D_ 0.0809_x000D_ 0.2204	0.0006_x000D_ -0.0732_x000D_ 0.0726	NA_x000D_ NA_x000D_ NA	1_x000D_ 1_x000D_ 2	NA_x000D_ NA_x000D_ NA	NA_x000D_ NA_x000D_ NA	NA_x000D_ NA_x000D_ NA	NA_x000D_ NA_x000D_ NA			C2orf49_exon_chr2:105961771
C2orf68	65.2417	29.4266	-1.1492	0.0235	DOWN	No	No	1	C2orf68_exon_chr2:85836190	1	1	0	NA	3	0.416	0.3053	-0.1107	NA
C2orf69	98.5682	92.5459	-0.0916	0.8419	NC	No	No	1	C2orf69_exon_chr2:200789784	1	1	0	NA	1	NA	NA	NA	NA
C2orf76	10.9757	10.2887	-0.0915	1	NC	No	No	1	C2orf76_exon_chr2:120060124	1	1	0	NA	1	NA	NA	NA	NA
C2orf92	5.7049	14.9764	1.3911	0.4425	NC	No	No	1	C2orf92_exon_chr2:98319131	1	1	0	NA	2	NA	NA	NA	NA
C3	0.9525	10.3235	3.438	0.1248	NC	No	No	1	C3_exon_chr19:6678034	1	1	0	NA	1	NA	NA	NA	NA
C3AR1	0	8.7865	5.6478	0.0769	UP	No	No	1	C3AR1_exon_chr12:8212791	1	1	0	NA	2	NA	NA	NA	NA
C3orf18	15.7034	4.6599	-1.7554	0.2851	NC	No	No	1	C3orf18_exon_chr3:50597168	1	1	0	NA	1	NA	NA	NA	NA
C3orf33	50.4759	45.372	-0.1536	0.7459	NC	No	No	1	C3orf33_exon_chr3:155481707	1	1	0	NA	4	0.3446	0.5091	0.1645	NA
C3orf35	2.3936	1.5579	-0.6206	1	NC	No	No	1	C3orf35_exon_chr3:37458044	1	1	0	NA	1	NA	NA	NA	NA
C3orf38	49.0795	93.9923	0.9373	0.0394	UP	No	No	1	C3orf38_exon_chr3:88205170	1	1	0	NA	4	0.7186	0.7307	0.0122	NA
C3orf62	181.723	326.721	0.8462	0.0063	UP	No	Yes	2	C3orf62_exon_chr3:49308878_x000D_ C3orf62_exon_chr3:49315884	0.5736_x000D_ 0.4264	0.4762_x000D_ 0.5238	-0.0973_x000D_ 0.0973	NA_x000D_ NA	2_x000D_ 6	0.8058_x000D_ 0.3196	0.796_x000D_ 0.5002	-0.0098_x000D_ 0.1806	NA_x000D_ Lengthening
C3orf80	27.1528	66.1863	1.285	0.0279	UP	No	Yes	1	C3orf80_exon_chr3:159943422	1	1	0	NA	3	0.458	0.6127	0.1547	Lengthening
C3orf86	40.9265	26.8231	-0.6098	0.3982	NC	No	No	1	C3orf86_exon_chr3:44490231	1	1	0	NA	7	0.3314	0.3774	0.0461	NA
C4orf3	169.614	176.863	0.0606	0.9402	NC	No	No	1	C4orf3_exon_chr4:120219934	1	1	0	NA	3	0.3467	0.3336	-0.0131	NA
C4orf33	4.2836	3.1019	-0.4669	1	NC	No	No	1	C4orf33_exon_chr4:130032840	1	1	0	NA	1	NA	NA	NA	NA
C4orf46	110.057	36.1498	-1.6068	0.0001	DOWN	No	No	1	C4orf46_exon_chr4:159590920	1	1	0	NA	3	0.7885	0.7491	-0.0394	NA
C4orf48	303.892	235.371	-0.3688	0.2529	NC	No	No	1	C4orf48_exon_chr4:2045587	1	1	0	NA	1	NA	NA	NA	NA
C5AR1	4.3035	18.0644	2.072	0.1598	NC	No	No	1	C5AR1_exon_chr19:47823037	1	1	0	NA	2	NA	NA	NA	NA
C5AR2	0.4738	27.2936	5.8415	0.0038	UP	No	No	1	C5AR2_exon_chr19:47844041	1	1	0	NA	5	NA	NA	NA	NA
C5orf15	227.291	331.28	0.5436	0.0618	NC	No	No	1	C5orf15_exon_chr5:133292681	1	1	0	NA	1	NA	NA	NA	NA
C5orf22	42.3775	42.8521	0.0156	0.977	NC	No	No	2	C5orf22_exon_chr5:31538366_x000D_ C5orf22_exon_chr5:31552879	0.0787_x000D_ 0.9213	0.0468_x000D_ 0.9532	-0.0319_x000D_ 0.0319	NA_x000D_ NA	1_x000D_ 3	NA_x000D_ 0.262	NA_x000D_ 0.2196	NA_x000D_ -0.0424	NA_x000D_ NA
C5orf24	31.9003	31.0403	-0.0405	0.9888	NC	No	No	1	C5orf24_exon_chr5:134190587	1	1	0	NA	5	0.7189	0.7216	0.0028	NA
C5orf34	18.1118	27.3842	0.5962	0.5547	NC	No	No	2	C5orf34_exon_chr5:43487213_x000D_ C5orf34_exon_chr5:43506496	0.9476_x000D_ 0.0524	0.9414_x000D_ 0.0586	-0.0062_x000D_ 0.0062	NA_x000D_ NA	1_x000D_ 1	NA_x000D_ NA	NA_x000D_ NA	NA_x000D_ NA	NA_x000D_ NA
C5orf51	43.3299	34.0516	-0.3478	0.6237	NC	No	No	1	C5orf51_exon_chr5:41917117	1	1	0	NA	1	NA	NA	NA	NA
C5orf66	0.9475	2.0773	1.1293	1	NC	No	No	1	C5orf66_exon_chr5:134678844	1	1	0	NA	1	NA	NA	NA	NA
C5-OT1	9.5297	9.7833	0.0388	1	NC	No	No	1	C5-OT1_exon_chr9:123715146	1	1	0	NA	1	NA	NA	NA	NA
C6orf120	35.2166	44.8666	0.3492	0.62	NC	No	No	1	C6orf120_exon_chr6:170102207	1	1	0	NA	10	0.5713	0.5377	-0.0336	NA
C6orf136	3.351	3.095	-0.1132	1	NC	No	No	1	C6orf136_exon_chr6:30620578	1	1	0	NA	1	NA	NA	NA	NA
C6orf163	5.7049	6.6674	0.2261	1	NC	No	No	2	C6orf163_exon_chr6:88066018_x000D_ C6orf163_exon_chr6:88074678	0.3336_x000D_ 0.6664	0.771_x000D_ 0.229	0.4374_x000D_ -0.4374	NA_x000D_ NA	1_x000D_ 1	NA_x000D_ NA	NA_x000D_ NA	NA_x000D_ NA	NA_x000D_ NA
C6orf223	10.492	5.1443	-1.0264	0.8101	NC	No	No	1	C6orf223_exon_chr6:43970417	1	1	0	NA	2	NA	NA	NA	NA
C6orf47	14.2771	12.8922	-0.1474	1	NC	No	No	1	C6orf47_exon_chr6:31628555	1	1	0	NA	1	NA	NA	NA	NA
C6orf52	0.4738	1.0386	1.1259	1	NC	No	No	1	C6orf52_exon_chr6:10671831	1	1	0	NA	1	NA	NA	NA	NA
C6orf62	226.318	191.449	-0.2409	0.6265	NC	No	No	2	C6orf62_exon_chr6:24706490_x000D_ C6orf62_exon_chr6:24716552	0.9095_x000D_ 0.0905	0.9388_x000D_ 0.0612	0.0293_x000D_ -0.0293	NA_x000D_ NA	10_x000D_ 1	0.5334_x000D_ NA	0.5633_x000D_ NA	0.0298_x000D_ NA	NA_x000D_ NA
C6orf89	443.643	427.168	-0.0547	0.8796	NC	No	No	1	C6orf89_exon_chr6:36891122	1	1	0	NA	8	0.65	0.5361	-0.114	NA
C7orf25	15.2296	10.8568	-0.4896	1	NC	No	No	1	C7orf25_exon_chr7:42950520	1	1	0	NA	3	NA	NA	NA	NA
C7orf26	87.1733	113.51	0.3809	0.3865	NC	No	No	1	C7orf26_exon_chr7:6647590	1	1	0	NA	1	NA	NA	NA	NA
C7orf31	20.9295	40.1579	0.9402	0.2113	NC	No	No	1	C7orf31_exon_chr7:25176412	1	1	0	NA	1	NA	NA	NA	NA
C7orf50	700.874	358.57	-0.9667	0	DOWN	No	No	2	C7orf50_exon_chr7:1037440_x000D_ C7orf50_exon_chr7:1049779	0.563_x000D_ 0.3731	0.6332_x000D_ 0.2463	0.0702_x000D_ -0.1268	NA_x000D_ NA	1_x000D_ 1	NA_x000D_ NA	NA_x000D_ NA	NA_x000D_ NA	NA_x000D_ NA
C7orf61	21.443	24.2335	0.1769	0.9136	NC	No	No	1	C7orf61_exon_chr7:100054608	1	1	0	NA	1	NA	NA	NA	NA
C8B	3.3411	1.0386	-1.6888	1	NC	No	No	1	C8B_exon_chr1:57395231	1	1	0	NA	1	NA	NA	NA	NA
C8G	16.641	4.6459	-1.8417	0.2259	NC	No	No	1	C8G_exon_chr9:139841219	1	1	0	NA	1	NA	NA	NA	NA
C8orf33	243.718	210.59	-0.2111	0.5798	NC	No	No	1	C8orf33_exon_chr8:146279403	1	1	0	NA	2	0.3263	0.264	-0.0623	NA
C8orf37	3.3411	1.0386	-1.6888	1	NC	No	No	1	C8orf37_exon_chr8:96259998	1	1	0	NA	1	NA	NA	NA	NA
C8orf44	27.1578	24.7598	-0.1332	0.9453	NC	No	No	1	C8orf44_exon_chr8:67590453	1	1	0	NA	1	NA	NA	NA	NA
C8orf44-SGK3	0.9574	4.1336	2.113	1	NC	No	No	1	C8orf44-SGK3_exon_chr8:67591955	1	1	0	NA	2	NA	NA	NA	NA
C8orf58	2.8574	8.7935	1.6209	0.5855	NC	No	No	1	C8orf58_exon_chr8:22460707	1	1	0	NA	1	NA	NA	NA	NA
C8orf76	78.1124	82.4767	0.0787	0.8729	NC	No	No	2	C8orf76_exon_chr8:124232537_x000D_ C8orf76_exon_chr8:124238872	0.7804_x000D_ 0.2196	0.8242_x000D_ 0.1758	0.0438_x000D_ -0.0438	NA_x000D_ NA	3_x000D_ 1	0.7674_x000D_ NA	0.891_x000D_ NA	0.1236_x000D_ NA	NA_x000D_ NA
C8orf82	53.8269	35.0693	-0.618	0.2672	NC	No	No	1	C8orf82_exon_chr8:145753171	1	1	0	NA	1	NA	NA	NA	NA
C8orf88	0.4738	0	-1.3253	1	NC	No	No	1	C8orf88_exon_chr8:91971258	1	1	0	NA	1	NA	NA	NA	NA
C9orf116	7.6297	1.551	-2.2998	0.8127	NC	No	No	1	C9orf116_exon_chr9:138387461	1	1	0	NA	1	NA	NA	NA	NA
C9orf16	140.541	245.897	0.8069	0.0153	UP	No	No	1	C9orf16_exon_chr9:130925721	1	1	0	NA	1	NA	NA	NA	NA
C9orf40	36.6676	60.4809	0.7213	0.2157	NC	No	No	1	C9orf40_exon_chr9:77563122	1	1	0	NA	3	0.314	0.3085	-0.0055	NA
C9orf64	19.5529	18.5628	-0.0743	0.9836	NC	No	No	1	C9orf64_exon_chr9:86554658	1	1	0	NA	1	NA	NA	NA	NA
C9orf72	32.8181	8.7726	-1.9041	0.019	DOWN	No	No	1	C9orf72_exon_chr9:27548420	1	1	0	NA	1	NA	NA	NA	NA
C9orf78	785.696	597.531	-0.3948	0.1872	NC	No	Yes	3	C9orf78_exon_chr9:132590531_x000D_ C9orf78_exon_chr9:132593347_x000D_ C9orf78_exon_chr9:132595796	0.3148_x000D_ 0.1334_x000D_ 0.5482	0.3624_x000D_ 0.0538_x000D_ 0.5701	0.0475_x000D_ -0.0796_x000D_ 0.022	NA_x000D_ NA_x000D_ NA	4_x000D_ 3_x000D_ 1	0.8005_x000D_ 0.3167_x000D_ NA	0.7841_x000D_ 0.4392_x000D_ NA	-0.0164_x000D_ 0.1225_x000D_ NA	NA_x000D_ Both_x000D_ NA			C9orf78_exon_chr9:132595796
C9orf85	17.6033	17.0188	-0.049	1	NC	No	No	3	C9orf85_exon_chr9:74561921_x000D_ C9orf85_exon_chr9:74587607_x000D_ C9orf85_exon_chr9:74597572	0.0_x000D_ 0.8646_x000D_ 0.1354	0.1474_x000D_ 0.763_x000D_ 0.0896	0.1474_x000D_ -0.1017_x000D_ -0.0458	NA_x000D_ NA_x000D_ NA	3_x000D_ 1_x000D_ 1	0.7098_x000D_ NA_x000D_ NA	0.8125_x000D_ NA_x000D_ NA	0.1027_x000D_ NA_x000D_ NA	NA_x000D_ NA_x000D_ NA			C9orf85_exon_chr9:74597572
CA11	81.4634	54.5593	-0.5774	0.2571	NC	No	No	2	CA11_exon_chr19:49141401_x000D_ CA11_exon_chr19:49149444	0.5966_x000D_ 0.4034	0.6551_x000D_ 0.3449	0.0585_x000D_ -0.0585	NA_x000D_ NA	1_x000D_ 1	NA_x000D_ NA	NA_x000D_ NA	NA_x000D_ NA	NA_x000D_ NA
CA13	0.9574	3.095	1.6954	1	NC	No	No	1	CA13_exon_chr8:86193458	1	1	0	NA	1	NA	NA	NA	NA
CA5B	51.8675	32.0511	-0.6956	0.2661	NC	No	No	1	CA5B_exon_chrX:15800607	1	1	0	NA	6	0.3823	0.3444	-0.0379	NA
CA5BP1	43.8434	36.5715	-0.2608	0.6594	NC	No	No	2	CA5BP1_exon_chrX:15715362_x000D_ CA5BP1_exon_chrX:15720904	0.3041_x000D_ 0.6959	0.3469_x000D_ 0.6531	0.0429_x000D_ -0.0429	NA_x000D_ NA	2_x000D_ 1	NA_x000D_ NA	NA_x000D_ NA	NA_x000D_ NA	NA_x000D_ NA
CAAP1	85.6479	102.563	0.26	0.6214	NC	No	No	4	CAAP1_exon_chr9:26842645_x000D_ CAAP1_exon_chr9:26861137_x000D_ CAAP1_exon_chr9:26886186_x000D_ CAAP1_exon_chr9:26887511	0.3443_x000D_ 0.3555_x000D_ 0.2223_x000D_ 0.0778	0.3991_x000D_ 0.2143_x000D_ 0.3028_x000D_ 0.0838	0.0548_x000D_ -0.1413_x000D_ 0.0805_x000D_ 0.006	NA_x000D_ NA_x000D_ NA_x000D_ NA	5_x000D_ 1_x000D_ 2_x000D_ 2	0.3734_x000D_ NA_x000D_ 0.6105_x000D_ NA	0.2853_x000D_ NA_x000D_ 0.694_x000D_ NA	-0.0882_x000D_ NA_x000D_ 0.0835_x000D_ NA	NA_x000D_ NA_x000D_ NA_x000D_ NA			CAAP1_exon_chr9:26886186	CAAP1_exon_chr9:26887511
CAB39	171.948	535.872	1.64	0	UP	No	No	2	CAB39_exon_chr2:231655586_x000D_ CAB39_exon_chr2:231683230	0.0608_x000D_ 0.9254	0.0581_x000D_ 0.9269	-0.0028_x000D_ 0.0015	NA_x000D_ NA	1_x000D_ 1	NA_x000D_ NA	NA_x000D_ NA	NA_x000D_ NA	NA_x000D_ NA
CAB39L	121.772	65.5555	-0.894	0.0335	DOWN	No	Yes	2	CAB39L_exon_chr13:49885129_x000D_ CAB39L_exon_chr13:49957077	0.9222_x000D_ 0.0778	0.9381_x000D_ 0.0619	0.0159_x000D_ -0.0159	NA_x000D_ NA	4_x000D_ 1	0.6855_x000D_ NA	0.5549_x000D_ NA	-0.1307_x000D_ NA	Shortening_x000D_ NA
CABIN1	99.4959	140.922	0.5018	0.1938	NC	No	No	1	CABIN1_exon_chr22:24574020	1	1	0	NA	1	NA	NA	NA	NA
CABLES1	31.0172	15.4121	-1.0069	0.3061	NC	No	No	1	CABLES1_exon_chr18:20837190	1	1	0	NA	3	NA	NA	NA	NA
CABLES2	21.4182	18.5559	-0.2069	0.8991	NC	No	No	1	CABLES2_exon_chr20:60966167	1	1	0	NA	3	0.7191	0.7821	0.063	NA
CABYR	0.9574	9.2501	3.2776	1	NC	No	No	1	CABYR_exon_chr18:21741479	1	1	0	NA	1	NA	NA	NA	NA
CACFD1	0.9525	0	-2.3275	1	NC	No	No	1	CACFD1_exon_chr9:136333684	1	1	0	NA	1	NA	NA	NA	NA
CACNA1E	5.251	3.081	-0.7665	1	NC	No	No	1	CACNA1E_exon_chr1:181767427	1	1	0	NA	1	NA	NA	NA	NA
CACNA1G	0	0.5193	1.5648	1	NC	No	No	1	CACNA1G_exon_chr17:48703377	1	1	0	NA	1	NA	NA	NA	NA
CACNA2D3	58.9936	12.3868	-2.2524	0.0002	DOWN	No	No	1	CACNA2D3_exon_chr3:55108140	1	1	0	NA	1	NA	NA	NA	NA
CACNA2D4	37.1463	105.574	1.5074	0.0004	UP	No	No	1	CACNA2D4_exon_chr12:1902925	1	1	0	NA	3	0.7733	0.7617	-0.0116	NA
CACNB3	25.7266	20.1278	-0.3542	0.7349	NC	No	No	1	CACNB3_exon_chr12:49221367	1	1	0	NA	1	NA	NA	NA	NA
CACNB4	22.3806	36.6064	0.71	0.345	NC	No	No	1	CACNB4_exon_chr2:152695893	1	1	0	NA	6	0.7102	0.6833	-0.0269	NA
CACTIN	61.4269	50.4884	-0.2825	0.5956	NC	No	No	1	CACTIN_exon_chr19:3612411	1	1	0	NA	1	NA	NA	NA	NA
CACUL1	97.5662	116.501	0.2559	0.5623	NC	No	No	1	CACUL1_exon_chr10:120445680	1	1	0	NA	6	0.7535	0.7249	-0.0285	NA
CACYBP	514.857	375.3	-0.456	0.0702	NC	No	Yes	4	CACYBP_exon_chr1:174973749_x000D_ CACYBP_exon_chr1:174976233_x000D_ CACYBP_exon_chr1:174977744_x000D_ CACYBP_exon_chr1:174979058	0.0573_x000D_ 0.2268_x000D_ 0.1146_x000D_ 0.6013	0.0482_x000D_ 0.132_x000D_ 0.1176_x000D_ 0.7022	-0.0091_x000D_ -0.0947_x000D_ 0.003_x000D_ 0.1009	NA_x000D_ NA_x000D_ NA_x000D_ NA	1_x000D_ 1_x000D_ 1_x000D_ 6	NA_x000D_ NA_x000D_ NA_x000D_ 0.3593	NA_x000D_ NA_x000D_ NA_x000D_ 0.4033	NA_x000D_ NA_x000D_ NA_x000D_ 0.044	NA_x000D_ NA_x000D_ NA_x000D_ Lengthening			CACYBP_exon_chr1:174977744	CACYBP_exon_chr1:174979058
CAD	169.106	81.0931	-1.0608	0.0027	DOWN	No	No	1	CAD_exon_chr2:27466283	1	1	0	NA	1	NA	NA	NA	NA
CADM1	1.4361	1.5579	0.1171	1	NC	No	No	1	CADM1_exon_chr11:115047312	1	1	0	NA	1	NA	NA	NA	NA
CADM4	0.9525	1.551	0.7028	1	NC	No	No	1	CADM4_exon_chr19:44127591	1	1	0	NA	1	NA	NA	NA	NA
CAGE1	0.9574	0	-2.3343	1	NC	No	No	1	CAGE1_exon_chr6:7386105	1	1	0	NA	1	NA	NA	NA	NA
CAHM	2.8723	2.0633	-0.4759	1	NC	No	No	1	CAHM_exon_chr6:163834982	1	1	0	NA	1	NA	NA	NA	NA
CALCOCO1	5.246	3.095	-0.7609	1	NC	No	No	1	CALCOCO1_exon_chr12:54105905	1	1	0	NA	1	NA	NA	NA	NA
CALCOCO2	568.27	372.829	-0.608	0.5553	NC	No	No	4	CALCOCO2_exon_chr17:46928450_x000D_ CALCOCO2_exon_chr17:46929867_x000D_ CALCOCO2_exon_chr17:46930287_x000D_ CALCOCO2_exon_chr17:46940199	0.2079_x000D_ 0.3956_x000D_ 0.1417_x000D_ 0.2063	0.1617_x000D_ 0.337_x000D_ 0.1384_x000D_ 0.3139	-0.0462_x000D_ -0.0586_x000D_ -0.0033_x000D_ 0.1076	NA_x000D_ NA_x000D_ NA_x000D_ NA	1_x000D_ 2_x000D_ 1_x000D_ 5	NA_x000D_ 0.4458_x000D_ NA_x000D_ 0.7851	NA_x000D_ 0.5188_x000D_ NA_x000D_ 0.7763	NA_x000D_ 0.073_x000D_ NA_x000D_ -0.0088	NA_x000D_ NA_x000D_ NA_x000D_ NA			CALCOCO2_exon_chr17:46930287	CALCOCO2_exon_chr17:46940199
CALHM1	0	1.537	3.1337	1	NC	No	No	1	CALHM1_exon_chr10:105215504	1	1	0	NA	1	NA	NA	NA	NA
CALHM2	30.4939	57.2953	0.9099	0.0937	UP	No	No	1	CALHM2_exon_chr10:105207325	1	1	0	NA	1	NA	NA	NA	NA
CALM1	476.071	466.455	-0.0296	0.9376	NC	No	No	2	CALM1_exon_chr14:90870722_x000D_ CALM1_exon_chr14:90871032	0.2892_x000D_ 0.7108	0.2273_x000D_ 0.7727	-0.0619_x000D_ 0.0619	NA_x000D_ NA	1_x000D_ 8	NA_x000D_ 0.2502	NA_x000D_ 0.2936	NA_x000D_ 0.0435	NA_x000D_ NA
CALM2	1077.57	1382.28	0.3592	0.0903	NC	Yes	No	2	CALM2_exon_chr2:47387943_x000D_ CALM2_exon_chr2:47389531	0.6375_x000D_ 0.3541	0.8089_x000D_ 0.1862	0.1713_x000D_ -0.1679	Up_x000D_ NA	1_x000D_ 1	NA_x000D_ NA	NA_x000D_ NA	NA_x000D_ NA	NA_x000D_ NA
CALM3	925.153	894.662	-0.0485	0.9207	NC	No	No	1	CALM3_exon_chr19:47112381	1	1	0	NA	2	0.8251	0.7946	-0.0305	NA
CALML4	207.373	144.888	-0.517	0.1869	NC	No	No	2	CALML4_exon_chr15:68486450_x000D_ CALML4_exon_chr15:68489966	0.922_x000D_ 0.078	0.8864_x000D_ 0.1136	-0.0356_x000D_ 0.0356	NA_x000D_ NA	1_x000D_ 1	NA_x000D_ NA	NA_x000D_ NA	NA_x000D_ NA	NA_x000D_ NA
CALR	10505.3	5327.56	-0.9796	0	DOWN	No	Yes	1	CALR_exon_chr19:13054526	1	1	0	NA	4	0.5573	0.6795	0.1222	Lengthening
CALU	136.079	210.05	0.6259	0.0714	UP	No	No	2	CALU_exon_chr7:128388626_x000D_ CALU_exon_chr7:128409116	0.1013_x000D_ 0.8987	0.0709_x000D_ 0.9291	-0.0304_x000D_ 0.0304	NA_x000D_ NA	1_x000D_ 8	NA_x000D_ 0.4858	NA_x000D_ 0.4736	NA_x000D_ -0.0122	NA_x000D_ NA
CAMK1	105.24	129.441	0.2987	0.4541	NC	No	No	1	CAMK1_exon_chr3:9799305	1	1	0	NA	1	NA	NA	NA	NA
CAMK1D	14.3366	18.0923	0.3362	1	NC	No	No	2	CAMK1D_exon_chr10:12867571_x000D_ CAMK1D_exon_chr10:12870767	0.2_x000D_ 0.8	0.2279_x000D_ 0.7721	0.0279_x000D_ -0.0279	NA_x000D_ NA	1_x000D_ 2	NA_x000D_ NA	NA_x000D_ NA	NA_x000D_ NA	NA_x000D_ NA
CAMK2D	12.3672	10.3166	-0.262	1	NC	No	No	2	CAMK2D_exon_chr4:114375671_x000D_ CAMK2D_exon_chr4:114378719	0.8846_x000D_ 0.1154	0.9476_x000D_ 0.0524	0.0631_x000D_ -0.0631	NA_x000D_ NA	2_x000D_ 1	NA_x000D_ NA	NA_x000D_ NA	NA_x000D_ NA	NA_x000D_ NA
CAMK2G	90.5491	25.8053	-1.8112	0.0001	DOWN	No	No	1	CAMK2G_exon_chr10:75574263	1	1	0	NA	2	0.8167	0.7965	-0.0202	NA
CAMK2N1	100.932	190.386	0.9154	0.0033	UP	No	No	1	CAMK2N1_exon_chr1:20810212	1	1	0	NA	2	0.2187	0.2337	0.015	NA
CAMKK1	13.8133	12.345	-0.1609	1	NC	No	No	1	CAMKK1_exon_chr17:3765577	1	1	0	NA	1	NA	NA	NA	NA
CAMKK2	153.258	97.6135	-0.6514	0.1098	NC	No	No	1	CAMKK2_exon_chr12:121678672	1	1	0	NA	3	0.8331	0.8032	-0.0299	NA
CAMKMT	10.9261	12.8992	0.2384	1	NC	No	No	1	CAMKMT_exon_chr2:44999174	1	1	0	NA	1	NA	NA	NA	NA
CAMKV	9.0311	0.5193	-4.129	1	NC	No	No	1	CAMKV_exon_chr3:49897314	1	1	0	NA	1	NA	NA	NA	NA
CAMLG	211.537	191.222	-0.1454	0.7311	NC	No	No	1	CAMLG_exon_chr5:134086448	1	1	0	NA	1	NA	NA	NA	NA
CAMSAP1	52.8745	72.7074	0.4597	0.3812	NC	No	No	2	CAMSAP1_exon_chr9:138703457_x000D_ CAMSAP1_exon_chr9:138758382	0.4228_x000D_ 0.5323	0.5579_x000D_ 0.4421	0.1351_x000D_ -0.0901	NA_x000D_ NA	3_x000D_ 1	0.5859_x000D_ NA	0.5441_x000D_ NA	-0.0418_x000D_ NA	NA_x000D_ NA
CAMSAP2	40.9661	51.5619	0.3321	0.5595	NC	No	No	5	CAMSAP2_exon_chr1:200817159_x000D_ CAMSAP2_exon_chr1:200821668_x000D_ CAMSAP2_exon_chr1:200822402_x000D_ CAMSAP2_exon_chr1:200826433_x000D_ CAMSAP2_exon_chr1:200826881	0.0463_x000D_ 0.1394_x000D_ 0.1981_x000D_ 0.1395_x000D_ 0.4768	0.1805_x000D_ 0.0888_x000D_ 0.2273_x000D_ 0.0783_x000D_ 0.425	0.1342_x000D_ -0.0505_x000D_ 0.0293_x000D_ -0.0611_x000D_ -0.0518	NA_x000D_ NA_x000D_ NA_x000D_ NA_x000D_ NA	1_x000D_ 2_x000D_ 1_x000D_ 2_x000D_ 2	NA_x000D_ NA_x000D_ NA_x000D_ 0.9193_x000D_ NA	NA_x000D_ NA_x000D_ NA_x000D_ 0.8653_x000D_ NA	NA_x000D_ NA_x000D_ NA_x000D_ -0.054_x000D_ NA	NA_x000D_ NA_x000D_ NA_x000D_ NA_x000D_ NA			CAMSAP2_exon_chr1:200822402	CAMSAP2_exon_chr1:200826433	CAMSAP2_exon_chr1:200826881
CAMTA1	210.411	273.521	0.3782	0.2259	NC	No	No	2	CAMTA1_exon_chr1:6931816_x000D_ CAMTA1_exon_chr1:6946299	0.2645_x000D_ 0.688	0.2969_x000D_ 0.6811	0.0324_x000D_ -0.007	NA_x000D_ NA	2_x000D_ 1	0.542_x000D_ NA	0.5485_x000D_ NA	0.0065_x000D_ NA	NA_x000D_ NA
CAMTA1-DT	3.8049	5.6706	0.5753	1	NC	No	No	1	CAMTA1-DT_exon_chr1:6844105	1	1	0	NA	1	NA	NA	NA	NA
CAMTA2	41.0008	24.2474	-0.7576	0.2908	NC	No	No	1	CAMTA2_exon_chr17:4872114	1	1	0	NA	1	NA	NA	NA	NA
CAND1	304.991	315.764	0.0499	0.8816	NC	No	No	1	CAND1_exon_chr12:67706385	1	1	0	NA	11	0.2106	0.2347	0.0241	NA
CANT1	80.4763	74.7428	-0.1064	0.8614	NC	No	No	1	CANT1_exon_chr17:76990002	1	1	0	NA	1	NA	NA	NA	NA
CANX	3000.24	1632.46	-0.878	0.4996	NC	No	No	3	CANX_exon_chr5:179151657_x000D_ CANX_exon_chr5:179153680_x000D_ CANX_exon_chr5:179155591	0.5954_x000D_ 0.2156_x000D_ 0.1815	0.4865_x000D_ 0.1402_x000D_ 0.3539	-0.109_x000D_ -0.0754_x000D_ 0.1724	NA_x000D_ NA_x000D_ NA	1_x000D_ 2_x000D_ 12	NA_x000D_ 0.2308_x000D_ 0.5077	NA_x000D_ 0.244_x000D_ 0.5155	NA_x000D_ 0.0132_x000D_ 0.0078	NA_x000D_ NA_x000D_ NA			CANX_exon_chr5:179155591
CAP1	1373.99	2283.1	0.7326	0.0002	UP	No	No	1	CAP1_exon_chr1:40537121	1	1	0	NA	1	NA	NA	NA	NA
CAPG	209.119	204.794	-0.0301	0.9096	NC	No	No	1	CAPG_exon_chr2:85622081	1	1	0	NA	1	NA	NA	NA	NA
CAPN1	174.153	162.594	-0.0995	0.8002	NC	No	No	1	CAPN1_exon_chr11:64978730	1	1	0	NA	1	NA	NA	NA	NA
CAPN10	100.892	117.076	0.2144	0.6426	NC	No	No	1	CAPN10_exon_chr2:241538067	1	1	0	NA	1	NA	NA	NA	NA
CAPN15	36.1839	75.7954	1.0668	0.0217	UP	No	No	1	CAPN15_exon_chr16:603338	1	1	0	NA	1	NA	NA	NA	NA
CAPN2	149.533	231.959	0.6331	0.0846	UP	No	No	2	CAPN2_exon_chr1:223957542_x000D_ CAPN2_exon_chr1:223962535	0.236_x000D_ 0.764	0.1656_x000D_ 0.8344	-0.0704_x000D_ 0.0704	NA_x000D_ NA	1_x000D_ 4	NA_x000D_ 0.0502	NA_x000D_ 0.0697	NA_x000D_ 0.0194	NA_x000D_ NA
CAPN3	5.7049	5.6915	-0.0052	1	NC	No	No	1	CAPN3_exon_chr15:42703944	1	1	0	NA	1	NA	NA	NA	NA
CAPN7	59.5418	89.7402	0.592	0.1764	NC	No	No	1	CAPN7_exon_chr3:15292622	1	1	0	NA	3	0.8934	0.921	0.0276	NA
CAPNS1	399.568	426.726	0.0948	0.7794	NC	No	No	1	CAPNS1_exon_chr19:36640714	1	1	0	NA	1	NA	NA	NA	NA
CAPRIN1	1801.62	1546.47	-0.2203	0.3163	NC	No	No	3	CAPRIN1_exon_chr11:34093272_x000D_ CAPRIN1_exon_chr11:34093447_x000D_ CAPRIN1_exon_chr11:34119244	0.111_x000D_ 0.1513_x000D_ 0.7332	0.0618_x000D_ 0.1548_x000D_ 0.7792	-0.0492_x000D_ 0.0035_x000D_ 0.046	NA_x000D_ NA_x000D_ NA	1_x000D_ 2_x000D_ 11	NA_x000D_ 0.3969_x000D_ 0.839	NA_x000D_ 0.4637_x000D_ 0.8259	NA_x000D_ 0.0668_x000D_ -0.0131	NA_x000D_ NA_x000D_ NA			CAPRIN1_exon_chr11:34119244
CAPRIN2	20.0465	15.9802	-0.3261	0.7882	NC	No	No	3	CAPRIN2_exon_chr12:30863448_x000D_ CAPRIN2_exon_chr12:30882259_x000D_ CAPRIN2_exon_chr12:30884444	0.1906_x000D_ 0.6429_x000D_ 0.1665	0.3766_x000D_ 0.4907_x000D_ 0.1327	0.186_x000D_ -0.1522_x000D_ -0.0338	NA_x000D_ NA_x000D_ NA	1_x000D_ 1_x000D_ 1	NA_x000D_ NA_x000D_ NA	NA_x000D_ NA_x000D_ NA	NA_x000D_ NA_x000D_ NA	NA_x000D_ NA_x000D_ NA			CAPRIN2_exon_chr12:30884444
CAPS	14.7806	17.5033	0.2451	1	NC	No	No	1	CAPS_exon_chr19:5915231	1	1	0	NA	1	NA	NA	NA	NA
CAPZA1	303.808	494.927	0.7039	0.0032	UP	No	No	1	CAPZA1_exon_chr1:113212613	1	1	0	NA	3	0.4134	0.427	0.0136	NA
CAPZA2	276.286	451.419	0.7085	0.0072	UP	No	No	1	CAPZA2_exon_chr7:116557780	1	1	0	NA	8	0.5769	0.5298	-0.0471	NA
CAPZB	963.433	960.381	-0.0046	1	NC	No	No	1	CAPZB_exon_chr1:19666111	1	1	0	NA	4	0.6769	0.7031	0.0262	NA
CARD16	71.3857	52.4611	-0.4436	0.4522	NC	No	No	1	CARD16_exon_chr11:104912446	1	1	0	NA	1	NA	NA	NA	NA
CARD19	34.279	157.213	2.1973	0	UP	No	No	1	CARD19_exon_chr9:95875273	1	1	0	NA	1	NA	NA	NA	NA
CARD6	50.5404	96.9687	0.9406	0.034	UP	Yes	No	2	CARD6_exon_chr5:40843253_x000D_ CARD6_exon_chr5:40852275	0.6511_x000D_ 0.3489	0.5018_x000D_ 0.4982	-0.1493_x000D_ 0.1493	NA_x000D_ Up	1_x000D_ 1	NA_x000D_ NA	NA_x000D_ NA	NA_x000D_ NA	NA_x000D_ NA
CARD8	221.471	545.035	1.2994	0	UP	No	No	3	CARD8_exon_chr19:48715232_x000D_ CARD8_exon_chr19:48741789_x000D_ CARD8_exon_chr19:48744320	0.2432_x000D_ 0.23_x000D_ 0.4237	0.2741_x000D_ 0.2397_x000D_ 0.4275	0.0309_x000D_ 0.0097_x000D_ 0.0038	NA_x000D_ NA_x000D_ NA	9_x000D_ 2_x000D_ 1	0.4369_x000D_ 0.1677_x000D_ NA	0.4712_x000D_ 0.1408_x000D_ NA	0.0343_x000D_ -0.0269_x000D_ NA	NA_x000D_ NA_x000D_ NA			CARD8_exon_chr19:48744320
CARD8-AS1	42.7917	86.084	1.0079	0.0357	UP	No	Yes	1	CARD8-AS1_exon_chr19:48759607	1	1	0	NA	2	0.5151	0.566	0.0509	Lengthening
CARD9	29.0627	14.9486	-0.9587	0.2593	NC	No	No	1	CARD9_exon_chr9:139258853	1	1	0	NA	2	0.899	0.8585	-0.0406	NA
CARF	1.9149	1.537	-0.314	1	NC	No	No	1	CARF_exon_chr2:203848228	1	1	0	NA	1	NA	NA	NA	NA
CARHSP1	523.734	409.174	-0.3562	0.1739	NC	No	No	1	CARHSP1_exon_chr16:8949183	1	1	0	NA	2	0.0713	0.0605	-0.0108	NA
CARM1	136.188	146.994	0.1101	0.7765	NC	No	No	1	CARM1_exon_chr19:11032290	1	1	0	NA	2	0.8822	0.8886	0.0064	NA
CARMIL1	15.6637	9.7972	-0.6778	0.9317	NC	No	No	2	CARMIL1_exon_chr6:25285039_x000D_ CARMIL1_exon_chr6:25619674	0.9699_x000D_ 0.0301	0.6684_x000D_ 0.3316	-0.3015_x000D_ 0.3015	NA_x000D_ NA	1_x000D_ 1	NA_x000D_ NA	NA_x000D_ NA	NA_x000D_ NA	NA_x000D_ NA
CARMIL2	0.9574	1.544	0.6917	1	NC	No	No	1	CARMIL2_exon_chr16:67691308	1	1	0	NA	1	NA	NA	NA	NA
CARNMT1	117.159	83.0727	-0.4961	0.2228	NC	No	No	3	CARNMT1_exon_chr9:77598784_x000D_ CARNMT1_exon_chr9:77631347_x000D_ CARNMT1_exon_chr9:77632364	0.614_x000D_ 0.2886_x000D_ 0.0974	0.6464_x000D_ 0.2255_x000D_ 0.1281	0.0324_x000D_ -0.0631_x000D_ 0.0308	NA_x000D_ NA_x000D_ NA	1_x000D_ 1_x000D_ 1	NA_x000D_ NA_x000D_ NA	NA_x000D_ NA_x000D_ NA	NA_x000D_ NA_x000D_ NA	NA_x000D_ NA_x000D_ NA			CARNMT1_exon_chr9:77632364
CARS1	167.61	270.921	0.693	0.0324	UP	Yes	No	2	CARS1_exon_chr11:3022478_x000D_ CARS1_exon_chr11:3023830	0.1904_x000D_ 0.8096	0.3206_x000D_ 0.6794	0.1302_x000D_ -0.1302	Up_x000D_ NA	1_x000D_ 1	NA_x000D_ NA	NA_x000D_ NA	NA_x000D_ NA	NA_x000D_ NA
CARS2	318.733	260.026	-0.2937	0.3622	NC	No	No	1	CARS2_exon_chr13:111293955	1	1	0	NA	2	0.7969	0.7807	-0.0162	NA
CASC3	384.073	328.412	-0.2257	0.5039	NC	No	No	2	CASC3_exon_chr17:38318005_x000D_ CASC3_exon_chr17:38326699	0.768_x000D_ 0.232	0.7155_x000D_ 0.2845	-0.0525_x000D_ 0.0525	NA_x000D_ NA	1_x000D_ 1	NA_x000D_ NA	NA_x000D_ NA	NA_x000D_ NA	NA_x000D_ NA
CASD1	31.4513	36.0173	0.1966	0.8722	NC	No	No	2	CASD1_exon_chr7:94147514_x000D_ CASD1_exon_chr7:94184803	0.1209_x000D_ 0.8791	0.0305_x000D_ 0.9695	-0.0904_x000D_ 0.0904	NA_x000D_ NA	1_x000D_ 4	NA_x000D_ 0.663	NA_x000D_ 0.7056	NA_x000D_ 0.0426	NA_x000D_ NA
CASK	44.332	38.7185	-0.1953	0.7224	NC	No	No	3	CASK_exon_chrX:41379849_x000D_ CASK_exon_chrX:41390462_x000D_ CASK_exon_chrX:41524705	0.366_x000D_ 0.4512_x000D_ 0.1829	0.4369_x000D_ 0.2929_x000D_ 0.2702	0.0709_x000D_ -0.1582_x000D_ 0.0873	NA_x000D_ NA_x000D_ NA	5_x000D_ 1_x000D_ 1	0.624_x000D_ NA_x000D_ NA	0.3914_x000D_ NA_x000D_ NA	-0.2326_x000D_ NA_x000D_ NA	NA_x000D_ NA_x000D_ NA			CASK_exon_chrX:41524705
CASKIN1	5.7148	3.6352	-0.6553	1	NC	No	No	1	CASKIN1_exon_chr16:2228647	1	1	0	NA	1	NA	NA	NA	NA
CASKIN2	1.4213	1.544	0.1186	1	NC	No	No	1	CASKIN2_exon_chr17:73497251	1	1	0	NA	1	NA	NA	NA	NA
CASP1	85.2039	49.983	-0.7692	0.091	DOWN	No	No	1	CASP1_exon_chr11:104897083	1	1	0	NA	1	NA	NA	NA	NA
CASP10	21.4479	32.5634	0.6021	0.4893	NC	No	No	2	CASP10_exon_chr2:202065165_x000D_ CASP10_exon_chr2:202082310	0.2897_x000D_ 0.7103	0.3935_x000D_ 0.6065	0.1037_x000D_ -0.1037	NA_x000D_ NA	1_x000D_ 2	NA_x000D_ NA	NA_x000D_ NA	NA_x000D_ NA	NA_x000D_ NA
CASP2	107.718	98.1049	-0.135	0.7866	NC	No	No	1	CASP2_exon_chr7:143002032	1	1	0	NA	4	0.7435	0.7397	-0.0038	NA
CASP3	21.882	42.8451	0.9686	0.1656	NC	No	No	1	CASP3_exon_chr4:185550655	1	1	0	NA	1	NA	NA	NA	NA
CASP4	181.961	353.544	0.9585	0.0003	UP	No	No	2	CASP4_exon_chr11:104813700_x000D_ CASP4_exon_chr11:104825728	0.3981_x000D_ 0.6019	0.4898_x000D_ 0.5102	0.0917_x000D_ -0.0917	NA_x000D_ NA	1_x000D_ 1	NA_x000D_ NA	NA_x000D_ NA	NA_x000D_ NA	NA_x000D_ NA
CASP6	45.7334	28.4298	-0.6867	0.3492	NC	No	No	1	CASP6_exon_chr4:110610724	1	1	0	NA	4	0.5148	0.6886	0.1737	NA
CASP7	2.8624	7.7339	1.4351	1	NC	No	No	1	CASP7_exon_chr10:115489069	1	1	0	NA	1	NA	NA	NA	NA
CASP8	22.8494	34.0168	0.5742	0.4738	NC	No	No	1	CASP8_exon_chr2:202151181	1	1	0	NA	2	0.8779	0.9054	0.0275	NA
CASP8AP2	1568.73	1243.85	-0.3347	0.1587	NC	No	No	2	CASP8AP2_exon_chr6:90571844_x000D_ CASP8AP2_exon_chr6:90575671	0.8656_x000D_ 0.1093	0.8515_x000D_ 0.1152	-0.0141_x000D_ 0.006	NA_x000D_ NA	5_x000D_ 7	0.3759_x000D_ 0.1941	0.366_x000D_ 0.1883	-0.01_x000D_ -0.0058	NA_x000D_ NA
CASP9	12.8856	20.6262	0.6798	0.8124	NC	No	No	1	CASP9_exon_chr1:15819530	1	1	0	NA	1	NA	NA	NA	NA
CASS4	0	21.7136	6.953	0.0005	UP	No	No	1	CASS4_exon_chr20:55033395	1	1	0	NA	3	NA	NA	NA	NA
CAST	176.167	125.897	-0.4849	0.172	NC	No	No	3	CAST_exon_chr5:96066483_x000D_ CAST_exon_chr5:96090361_x000D_ CAST_exon_chr5:96108343	0.2107_x000D_ 0.5651_x000D_ 0.1648	0.2586_x000D_ 0.4893_x000D_ 0.2193	0.0479_x000D_ -0.0757_x000D_ 0.0546	NA_x000D_ NA_x000D_ NA	1_x000D_ 1_x000D_ 4	NA_x000D_ NA_x000D_ 0.7809	NA_x000D_ NA_x000D_ 0.5453	NA_x000D_ NA_x000D_ -0.2357	NA_x000D_ NA_x000D_ NA			CAST_exon_chr5:96108343
CASTOR1	4.7623	4.1336	-0.205	1	NC	No	No	1	CASTOR1_exon_chr22:30681677	1	1	0	NA	1	NA	NA	NA	NA
CASTOR2	24.7246	110.443	2.1582	0	UP	No	No	1	CASTOR2_exon_chr7:74807670	1	1	0	NA	1	NA	NA	NA	NA
CASTOR3	11.8885	27.785	1.2247	0.1832	NC	No	No	2	CASTOR3_exon_chr7:99800226_x000D_ CASTOR3_exon_chr7:99809617	0.2798_x000D_ 0.7202	0.3734_x000D_ 0.6266	0.0936_x000D_ -0.0936	NA_x000D_ NA	1_x000D_ 2	NA_x000D_ NA	NA_x000D_ NA	NA_x000D_ NA	NA_x000D_ NA
CASZ1	14.2722	11.3761	-0.3286	1	NC	No	No	1	CASZ1_exon_chr1:10708196	1	1	0	NA	1	NA	NA	NA	NA
CAT	531.009	479.445	-0.1475	0.591	NC	No	No	1	CAT_exon_chr11:34492914	1	1	0	NA	3	0.8325	0.8339	0.0013	NA
CATIP-AS1	3.8099	0.5123	-2.8865	1	NC	No	No	1	CATIP-AS1_exon_chr2:219231521	1	1	0	NA	1	NA	NA	NA	NA
CATSPER1	0	2.0494	3.5488	1	NC	No	No	1	CATSPER1_exon_chr11:65784387	1	1	0	NA	1	NA	NA	NA	NA
CATSPER2	18.092	29.8971	0.7248	0.3953	NC	No	No	1	CATSPER2_exon_chr15:43922930	1	1	0	NA	2	0.3359	0.5414	0.2055	NA
CATSPER2P1	3.8049	7.1937	0.9195	0.9922	NC	No	No	1	CATSPER2P1_exon_chr15:44029206	1	1	0	NA	1	NA	NA	NA	NA
CATSPER3	1.4213	1.537	0.1133	1	NC	No	No	1	CATSPER3_exon_chr5:134347210	1	1	0	NA	1	NA	NA	NA	NA
CBARP	2.3837	7.7409	1.6998	1	NC	No	No	1	CBARP_exon_chr19:1231274	1	1	0	NA	1	NA	NA	NA	NA
CBFA2T2	32.3542	22.7661	-0.5085	0.6251	NC	No	No	1	CBFA2T2_exon_chr20:32232152	1	1	0	NA	3	0.1474	0.1316	-0.0158	NA
CBFA2T3	158.4	86.1956	-0.8784	0.0193	DOWN	No	No	1	CBFA2T3_exon_chr16:88943683	1	1	0	NA	6	0.6539	0.7058	0.0518	NA
CBFB	117.218	267.767	1.192	0	UP	No	No	1	CBFB_exon_chr16:67132612	1	1	0	NA	5	0.7609	0.7034	-0.0575	NA
CBL	119.428	175.249	0.5532	0.1491	NC	No	Yes	1	CBL_exon_chr11:119170204	1	1	0	NA	4	0.5302	0.669	0.1388	Lengthening
CBLB	7.6148	12.352	0.6983	0.957	NC	No	No	1	CBLB_exon_chr3:105378073	1	1	0	NA	2	NA	NA	NA	NA
CBLL1	176.306	174.259	-0.0166	0.9384	NC	No	No	1	CBLL1_exon_chr7:107398587	1	1	0	NA	5	0.8524	0.7436	-0.1087	NA
CBLN3	0.9574	0.5123	-0.8942	1	NC	No	No	1	CBLN3_exon_chr14:24897192	1	1	0	NA	1	NA	NA	NA	NA
CBR1	198.816	169.376	-0.2313	0.894	NC	No	No	1	CBR1_exon_chr21:37444112	1	1	0	NA	1	NA	NA	NA	NA
CBR3-AS1	0.4738	0.5123	0.1145	1	NC	No	No	1	CBR3-AS1_exon_chr21:37514244	1	1	0	NA	1	NA	NA	NA	NA
CBR4	47.6136	39.7292	-0.2614	0.7204	NC	No	No	1	CBR4_exon_chr4:169911479	1	1	0	NA	3	0.4597	0.4608	0.0011	NA
CBS	4.2688	10.3723	1.278	0.7815	NC	No	No	1	CBS_exon_chr21:44474093	1	1	0	NA	1	NA	NA	NA	NA
CBWD1	433.491	382.013	-0.1826	0.6368	NC	Yes	No	2	CBWD1_exon_chr9:121573_x000D_ CBWD1_exon_chr9:172172	0.8046_x000D_ 0.1954	0.9398_x000D_ 0.0602	0.1352_x000D_ -0.1352	NA_x000D_ Down	1_x000D_ 1	NA_x000D_ NA	NA_x000D_ NA	NA_x000D_ NA	NA_x000D_ NA
CBWD2	141.469	122.69	-0.2052	0.6782	NC	No	No	3	CBWD2_exon_chr2:114202540_x000D_ CBWD2_exon_chr2:114219984_x000D_ CBWD2_exon_chr2:114253213	0.3567_x000D_ 0.0809_x000D_ 0.5623	0.2404_x000D_ 0.0651_x000D_ 0.6945	-0.1164_x000D_ -0.0158_x000D_ 0.1322	NA_x000D_ NA_x000D_ NA	1_x000D_ 1_x000D_ 3	NA_x000D_ NA_x000D_ 0.1415	NA_x000D_ NA_x000D_ 0.1309	NA_x000D_ NA_x000D_ -0.0106	NA_x000D_ NA_x000D_ NA			CBWD2_exon_chr2:114253213
CBWD3	150.031	115.65	-0.3758	0.3821	NC	Yes	No	3	CBWD3_exon_chr9:70862528_x000D_ CBWD3_exon_chr9:70863721_x000D_ CBWD3_exon_chr9:70914396	0.0667_x000D_ 0.3301_x000D_ 0.6032	0.0955_x000D_ 0.1483_x000D_ 0.7562	0.0288_x000D_ -0.1818_x000D_ 0.153	NA_x000D_ Down_x000D_ NA	1_x000D_ 1_x000D_ 3	NA_x000D_ NA_x000D_ 0.1431	NA_x000D_ NA_x000D_ 0.2366	NA_x000D_ NA_x000D_ 0.0935	NA_x000D_ NA_x000D_ NA			CBWD3_exon_chr9:70914396
CBWD5	141.454	133.638	-0.0821	0.9925	NC	Yes	No	4	CBWD5_exon_chr9:69256889_x000D_ CBWD5_exon_chr9:70432535_x000D_ CBWD5_exon_chr9:70483279_x000D_ CBWD5_exon_chr9:70484471	0.0774_x000D_ 0.4447_x000D_ 0.3836_x000D_ 0.0943	0.1416_x000D_ 0.5376_x000D_ 0.1424_x000D_ 0.1783	0.0642_x000D_ 0.0929_x000D_ -0.2411_x000D_ 0.084	NA_x000D_ NA_x000D_ Down_x000D_ NA	1_x000D_ 3_x000D_ 1_x000D_ 1	NA_x000D_ 0.0854_x000D_ NA_x000D_ NA	NA_x000D_ 0.1555_x000D_ NA_x000D_ NA	NA_x000D_ 0.07_x000D_ NA_x000D_ NA	NA_x000D_ NA_x000D_ NA_x000D_ NA			CBWD5_exon_chr9:70483279	CBWD5_exon_chr9:70484471
CBWD6	134.263	103.748	-0.3723	0.3713	NC	No	No	2	CBWD6_exon_chr9:69205069_x000D_ CBWD6_exon_chr9:69255695	0.6561_x000D_ 0.3439	0.8245_x000D_ 0.1755	0.1685_x000D_ -0.1685	NA_x000D_ NA	3_x000D_ 1	0.1655_x000D_ NA	0.2147_x000D_ NA	0.0492_x000D_ NA	NA_x000D_ NA
CBX1	441.946	285.026	-0.6326	0.0128	DOWN	No	No	3	CBX1_exon_chr17:46148941_x000D_ CBX1_exon_chr17:46153540_x000D_ CBX1_exon_chr17:46154403	0.0754_x000D_ 0.775_x000D_ 0.1496	0.0958_x000D_ 0.7253_x000D_ 0.1789	0.0204_x000D_ -0.0496_x000D_ 0.0293	NA_x000D_ NA_x000D_ NA	1_x000D_ 1_x000D_ 2	NA_x000D_ NA_x000D_ 0.6042	NA_x000D_ NA_x000D_ 0.5673	NA_x000D_ NA_x000D_ -0.0368	NA_x000D_ NA_x000D_ NA			CBX1_exon_chr17:46154403
CBX2	34.7974	10.3166	-1.7538	0.0218	DOWN	No	No	1	CBX2_exon_chr17:77757530	1	1	0	NA	1	NA	NA	NA	NA
CBX3	4311.81	3107.42	-0.4726	0.011	NC	No	No	2	CBX3_exon_chr7:26245987_x000D_ CBX3_exon_chr7:26251701	0.7491_x000D_ 0.1936	0.7094_x000D_ 0.2462	-0.0397_x000D_ 0.0526	NA_x000D_ NA	1_x000D_ 4	NA_x000D_ 0.4792	NA_x000D_ 0.441	NA_x000D_ -0.0382	NA_x000D_ NA
CBX4	289.062	122.446	-1.2386	0.0006	DOWN	No	Yes	1	CBX4_exon_chr17:77809194	1	1	0	NA	2	0.5259	0.6906	0.1646	Lengthening
CBX5	320.166	158.889	-1.011	0.0005	DOWN	No	No	2	CBX5_exon_chr12:54635689_x000D_ CBX5_exon_chr12:54646011	0.1159_x000D_ 0.8841	0.2036_x000D_ 0.7964	0.0877_x000D_ -0.0877	NA_x000D_ NA	6_x000D_ 2	0.3625_x000D_ 0.5245	0.3356_x000D_ 0.5459	-0.0269_x000D_ 0.0215	NA_x000D_ NA
CBX6	200.463	246.2	0.2963	0.4225	NC	No	No	1	CBX6_exon_chr22:39263206	1	1	0	NA	1	NA	NA	NA	NA
CBX7	15.6984	12.4008	-0.3413	1	NC	No	No	1	CBX7_exon_chr22:39530053	1	1	0	NA	1	NA	NA	NA	NA
CBX8	15.7182	6.7302	-1.2257	0.538	NC	No	No	1	CBX8_exon_chr17:77769357	1	1	0	NA	2	NA	NA	NA	NA
CBY1	24.3152	17.566	-0.4694	0.6528	NC	No	No	1	CBY1_exon_chr22:39069163	1	1	0	NA	1	NA	NA	NA	NA
CC2D1A	66.6977	39.189	-0.7669	0.1259	NC	No	No	1	CC2D1A_exon_chr19:14041187	1	1	0	NA	1	NA	NA	NA	NA
CC2D1B	137.166	139.281	0.0221	1	NC	No	No	1	CC2D1B_exon_chr1:52819319	1	1	0	NA	1	NA	NA	NA	NA
CCAR1	3730.04	3679.53	-0.0196	0.8878	NC	No	No	5	CCAR1_exon_chr10:70520763_x000D_ CCAR1_exon_chr10:70530962_x000D_ CCAR1_exon_chr10:70532744_x000D_ CCAR1_exon_chr10:70545892_x000D_ CCAR1_exon_chr10:70547899	0.2103_x000D_ 0.2584_x000D_ 0.1029_x000D_ 0.1305_x000D_ 0.2702	0.2015_x000D_ 0.2818_x000D_ 0.096_x000D_ 0.1093_x000D_ 0.2872	-0.0087_x000D_ 0.0234_x000D_ -0.007_x000D_ -0.0212_x000D_ 0.017	NA_x000D_ NA_x000D_ NA_x000D_ NA_x000D_ NA	3_x000D_ 1_x000D_ 2_x000D_ 1_x000D_ 2	0.4238_x000D_ NA_x000D_ 0.0329_x000D_ NA_x000D_ 0.5248	0.4179_x000D_ NA_x000D_ 0.0311_x000D_ NA_x000D_ 0.5031	-0.006_x000D_ NA_x000D_ -0.0018_x000D_ NA_x000D_ -0.0217	NA_x000D_ NA_x000D_ NA_x000D_ NA_x000D_ NA			CCAR1_exon_chr10:70532744	CCAR1_exon_chr10:70545892	CCAR1_exon_chr10:70547899
CCAR2	65.7898	88.7712	0.4324	0.4091	NC	No	No	1	CCAR2_exon_chr8:22477150	1	1	0	NA	3	0.5375	0.5115	-0.026	NA
CCDC102A	6.6623	2.5826	-1.3682	1	NC	No	No	1	CCDC102A_exon_chr16:57546782	1	1	0	NA	2	NA	NA	NA	NA
CCDC106	61.9006	53.1268	-0.2206	0.7332	NC	No	No	1	CCDC106_exon_chr19:56163795	1	1	0	NA	1	NA	NA	NA	NA
CCDC107	236.711	196.231	-0.2709	0.5537	NC	No	No	1	CCDC107_exon_chr9:35660742	1	1	0	NA	1	NA	NA	NA	NA
CCDC112	264.856	159.115	-0.7346	0.0303	DOWN	No	No	5	CCDC112_exon_chr5:114603615_x000D_ CCDC112_exon_chr5:114605495_x000D_ CCDC112_exon_chr5:114607323_x000D_ CCDC112_exon_chr5:114611766_x000D_ CCDC112_exon_chr5:114615465	0.0449_x000D_ 0.2716_x000D_ 0.482_x000D_ 0.0718_x000D_ 0.0848	0.0621_x000D_ 0.2303_x000D_ 0.5039_x000D_ 0.0939_x000D_ 0.0674	0.0172_x000D_ -0.0414_x000D_ 0.022_x000D_ 0.0221_x000D_ -0.0174	NA_x000D_ NA_x000D_ NA_x000D_ NA_x000D_ NA	2_x000D_ 1_x000D_ 2_x000D_ 1_x000D_ 1	NA_x000D_ NA_x000D_ 0.6305_x000D_ NA_x000D_ NA	NA_x000D_ NA_x000D_ 0.5323_x000D_ NA_x000D_ NA	NA_x000D_ NA_x000D_ -0.0982_x000D_ NA_x000D_ NA	NA_x000D_ NA_x000D_ NA_x000D_ NA_x000D_ NA			CCDC112_exon_chr5:114607323	CCDC112_exon_chr5:114611766	CCDC112_exon_chr5:114615465
CCDC113	9.5148	8.2602	-0.2048	1	NC	No	No	1	CCDC113_exon_chr16:58313594	1	1	0	NA	1	NA	NA	NA	NA
CCDC115	63.3665	21.1315	-1.5837	0.0027	DOWN	No	No	1	CCDC115_exon_chr2:131096805	1	1	0	NA	2	0.7998	0.7387	-0.0611	NA
CCDC117	90.4747	70.7626	-0.3551	0.5014	NC	No	No	2	CCDC117_exon_chr22:29176935_x000D_ CCDC117_exon_chr22:29182076	0.3002_x000D_ 0.6998	0.1777_x000D_ 0.8223	-0.1225_x000D_ 0.1225	NA_x000D_ NA	1_x000D_ 1	NA_x000D_ NA	NA_x000D_ NA	NA_x000D_ NA	NA_x000D_ NA
CCDC12	207.663	182.035	-0.1899	0.6526	NC	No	No	2	CCDC12_exon_chr3:46963629_x000D_ CCDC12_exon_chr3:46982555	0.6884_x000D_ 0.3116	0.7518_x000D_ 0.2482	0.0634_x000D_ -0.0634	NA_x000D_ NA	1_x000D_ 1	NA_x000D_ NA	NA_x000D_ NA	NA_x000D_ NA	NA_x000D_ NA
CCDC122	6.6722	9.3058	0.4795	1	NC	No	No	1	CCDC122_exon_chr13:44443625	1	1	0	NA	1	NA	NA	NA	NA
CCDC124	440.533	332.824	-0.4047	0.2193	NC	No	No	1	CCDC124_exon_chr19:18054316	1	1	0	NA	1	NA	NA	NA	NA
CCDC125	8.0985	12.352	0.61	1	NC	No	No	1	CCDC125_exon_chr5:68578861	1	1	0	NA	1	NA	NA	NA	NA
CCDC126	9.9836	9.3058	-0.103	1	NC	No	No	1	CCDC126_exon_chr7:23682549	1	1	0	NA	3	NA	NA	NA	NA
CCDC127	72.8763	104.309	0.5171	0.2499	NC	No	Yes	1	CCDC127_exon_chr5:206073	1	1	0	NA	6	0.2129	0.2282	0.0153	Both
CCDC130	70.9912	97.5717	0.4587	0.3118	NC	No	No	1	CCDC130_exon_chr19:13873403	1	1	0	NA	1	NA	NA	NA	NA
CCDC134	5.6999	8.2742	0.5357	1	NC	No	No	1	CCDC134_exon_chr22:42221701	1	1	0	NA	1	NA	NA	NA	NA
CCDC136	1620.31	329.67	-2.2969	0	DOWN	No	No	4	CCDC136_exon_chr7:128434401_x000D_ CCDC136_exon_chr7:128441239_x000D_ CCDC136_exon_chr7:128455667_x000D_ CCDC136_exon_chr7:128461852	0.2461_x000D_ 0.0812_x000D_ 0.5851_x000D_ 0.0664	0.2795_x000D_ 0.0959_x000D_ 0.5122_x000D_ 0.0953	0.0334_x000D_ 0.0147_x000D_ -0.0729_x000D_ 0.0288	NA_x000D_ NA_x000D_ NA_x000D_ NA	1_x000D_ 1_x000D_ 3_x000D_ 1	NA_x000D_ NA_x000D_ 0.1601_x000D_ NA	NA_x000D_ NA_x000D_ 0.1022_x000D_ NA	NA_x000D_ NA_x000D_ -0.0579_x000D_ NA	NA_x000D_ NA_x000D_ NA_x000D_ NA			CCDC136_exon_chr7:128455667	CCDC136_exon_chr7:128461852
CCDC137	516.578	185.607	-1.4766	0	DOWN	No	No	4	CCDC137_exon_chr17:79633766_x000D_ CCDC137_exon_chr17:79634758_x000D_ CCDC137_exon_chr17:79637254_x000D_ CCDC137_exon_chr17:79639524	0.1672_x000D_ 0.0976_x000D_ 0.5354_x000D_ 0.1998	0.1975_x000D_ 0.0592_x000D_ 0.4866_x000D_ 0.2567	0.0303_x000D_ -0.0384_x000D_ -0.0488_x000D_ 0.0569	NA_x000D_ NA_x000D_ NA_x000D_ NA	1_x000D_ 1_x000D_ 1_x000D_ 1	NA_x000D_ NA_x000D_ NA_x000D_ NA	NA_x000D_ NA_x000D_ NA_x000D_ NA	NA_x000D_ NA_x000D_ NA_x000D_ NA	NA_x000D_ NA_x000D_ NA_x000D_ NA			CCDC137_exon_chr17:79637254	CCDC137_exon_chr17:79639524
CCDC138	53.2739	38.593	-0.4645	0.4698	NC	No	No	2	CCDC138_exon_chr2:109421344_x000D_ CCDC138_exon_chr2:109492543	0.7143_x000D_ 0.2857	0.3424_x000D_ 0.6576	-0.3719_x000D_ 0.3719	NA_x000D_ NA	1_x000D_ 2	NA_x000D_ 0.91	NA_x000D_ 0.8154	NA_x000D_ -0.0946	NA_x000D_ NA
CCDC14	363.385	285.431	-0.3483	0.7958	NC	No	No	3	CCDC14_exon_chr3:123634565_x000D_ CCDC14_exon_chr3:123650373_x000D_ CCDC14_exon_chr3:123666166	0.1625_x000D_ 0.4496_x000D_ 0.3878	0.2413_x000D_ 0.4607_x000D_ 0.2857	0.0788_x000D_ 0.0111_x000D_ -0.1021	NA_x000D_ NA_x000D_ NA	3_x000D_ 2_x000D_ 2	0.7342_x000D_ 0.1534_x000D_ 0.8542	0.6274_x000D_ 0.1564_x000D_ 0.9265	-0.1068_x000D_ 0.003_x000D_ 0.0723	NA_x000D_ NA_x000D_ NA			CCDC14_exon_chr3:123666166
CCDC142	11.4148	4.6529	-1.2964	0.6161	NC	No	No	1	CCDC142_exon_chr2:74701929	1	1	0	NA	2	NA	NA	NA	NA
CCDC144A	273.962	255.938	-0.0978	0.8337	NC	No	No	3	CCDC144A_exon_chr17:16612109_x000D_ CCDC144A_exon_chr17:16638003_x000D_ CCDC144A_exon_chr17:16676810	0.1147_x000D_ 0.3566_x000D_ 0.4677	0.0989_x000D_ 0.2628_x000D_ 0.5643	-0.0158_x000D_ -0.0938_x000D_ 0.0965	NA_x000D_ NA_x000D_ NA	2_x000D_ 5_x000D_ 1	0.2002_x000D_ 0.6304_x000D_ NA	0.3042_x000D_ 0.6677_x000D_ NA	0.104_x000D_ 0.0373_x000D_ NA	NA_x000D_ NA_x000D_ NA			CCDC144A_exon_chr17:16676810
CCDC144B	555.833	416.723	-0.4153	0.1584	NC	No	No	3	CCDC144B_exon_chr17:18483924_x000D_ CCDC144B_exon_chr17:18486837_x000D_ CCDC144B_exon_chr17:18513605	0.3025_x000D_ 0.1765_x000D_ 0.3951	0.284_x000D_ 0.181_x000D_ 0.4457	-0.0185_x000D_ 0.0045_x000D_ 0.0507	NA_x000D_ NA_x000D_ NA	4_x000D_ 1_x000D_ 2	0.4076_x000D_ NA_x000D_ 0.9465	0.3606_x000D_ NA_x000D_ 0.9427	-0.047_x000D_ NA_x000D_ -0.0039	NA_x000D_ NA_x000D_ NA			CCDC144B_exon_chr17:18513605
CCDC144CP	62.3397	55.584	-0.165	0.7356	NC	No	No	4	CCDC144CP_exon_chr17:20242792_x000D_ CCDC144CP_exon_chr17:20261191_x000D_ CCDC144CP_exon_chr17:20265496_x000D_ CCDC144CP_exon_chr17:20268398	0.1143_x000D_ 0.0686_x000D_ 0.1451_x000D_ 0.6719	0.1004_x000D_ 0.0816_x000D_ 0.1192_x000D_ 0.6989	-0.014_x000D_ 0.0129_x000D_ -0.0259_x000D_ 0.027	NA_x000D_ NA_x000D_ NA_x000D_ NA	1_x000D_ 1_x000D_ 1_x000D_ 2	NA_x000D_ NA_x000D_ NA_x000D_ 0.6392	NA_x000D_ NA_x000D_ NA_x000D_ 0.6138	NA_x000D_ NA_x000D_ NA_x000D_ -0.0254	NA_x000D_ NA_x000D_ NA_x000D_ NA			CCDC144CP_exon_chr17:20265496	CCDC144CP_exon_chr17:20268398
CCDC146	129.437	118.564	-0.1266	0.8414	NC	No	No	5	CCDC146_exon_chr7:76796974_x000D_ CCDC146_exon_chr7:76883822_x000D_ CCDC146_exon_chr7:76885649_x000D_ CCDC146_exon_chr7:76888311_x000D_ CCDC146_exon_chr7:76923979	0.1434_x000D_ 0.2314_x000D_ 0.3201_x000D_ 0.1728_x000D_ 0.0442	0.1564_x000D_ 0.1913_x000D_ 0.3316_x000D_ 0.0919_x000D_ 0.1015	0.013_x000D_ -0.04_x000D_ 0.0114_x000D_ -0.0809_x000D_ 0.0573	NA_x000D_ NA_x000D_ NA_x000D_ NA_x000D_ NA	1_x000D_ 2_x000D_ 2_x000D_ 1_x000D_ 1	NA_x000D_ 0.3013_x000D_ 0.8632_x000D_ NA_x000D_ NA	NA_x000D_ 0.3222_x000D_ 0.9516_x000D_ NA_x000D_ NA	NA_x000D_ 0.0209_x000D_ 0.0884_x000D_ NA_x000D_ NA	NA_x000D_ NA_x000D_ NA_x000D_ NA_x000D_ NA			CCDC146_exon_chr7:76885649	CCDC146_exon_chr7:76888311	CCDC146_exon_chr7:76923979
CCDC15	449.452	236.441	-0.9264	0.0006	DOWN	No	No	2	CCDC15_exon_chr11:124829010_x000D_ CCDC15_exon_chr11:124875004	0.2807_x000D_ 0.695	0.1666_x000D_ 0.8135	-0.1141_x000D_ 0.1186	Down_x000D_ Up	1_x000D_ 1	NA_x000D_ NA	NA_x000D_ NA	NA_x000D_ NA	NA_x000D_ NA
CCDC150	23.3479	29.3708	0.3317	0.7592	NC	No	No	4	CCDC150_exon_chr2:197521681_x000D_ CCDC150_exon_chr2:197542016_x000D_ CCDC150_exon_chr2:197593916_x000D_ CCDC150_exon_chr2:197597169	0.1023_x000D_ 0.0815_x000D_ 0.592_x000D_ 0.2038	0.1246_x000D_ 0.1044_x000D_ 0.1549_x000D_ 0.5471	0.0222_x000D_ 0.0229_x000D_ -0.4371_x000D_ 0.3433	NA_x000D_ NA_x000D_ NA_x000D_ NA	1_x000D_ 1_x000D_ 1_x000D_ 1	NA_x000D_ NA_x000D_ NA_x000D_ NA	NA_x000D_ NA_x000D_ NA_x000D_ NA	NA_x000D_ NA_x000D_ NA_x000D_ NA	NA_x000D_ NA_x000D_ NA_x000D_ NA			CCDC150_exon_chr2:197593916	CCDC150_exon_chr2:197597169
CCDC153	0.4738	2.0633	2.1169	1	NC	No	No	1	CCDC153_exon_chr11:119061350	1	1	0	NA	1	NA	NA	NA	NA
CCDC154	15.2544	9.8251	-0.6355	0.9354	NC	No	No	1	CCDC154_exon_chr16:1484535	1	1	0	NA	1	NA	NA	NA	NA
CCDC155	0	3.6073	4.364	1	NC	No	No	1	CCDC155_exon_chr19:49920625	1	1	0	NA	1	NA	NA	NA	NA
CCDC157	0.4787	2.5687	2.4292	1	NC	No	No	1	CCDC157_exon_chr22:30772421	1	1	0	NA	1	NA	NA	NA	NA
CCDC159	15.2147	9.7833	-0.6368	0.9353	NC	No	No	1	CCDC159_exon_chr19:11465548	1	1	0	NA	1	NA	NA	NA	NA
CCDC162P	35.7399	27.3354	-0.3865	0.6424	NC	No	No	1	CCDC162P_exon_chr6:109483951	1	1	0	NA	3	0.912	0.9241	0.0121	NA
CCDC167	789.226	619.457	-0.3495	0.1492	NC	No	No	1	CCDC167_exon_chr6:37451065	1	1	0	NA	1	NA	NA	NA	NA
CCDC169-SOHLH2	21.8771	5.1374	-2.0879	0.0953	DOWN	No	No	2	CCDC169-SOHLH2_exon_chr13:36743191_x000D_ CCDC169-SOHLH2_exon_chr13:36801518	0.4786_x000D_ 0.5214	0.6078_x000D_ 0.3922	0.1291_x000D_ -0.1291	NA_x000D_ NA	1_x000D_ 1	NA_x000D_ NA	NA_x000D_ NA	NA_x000D_ NA	NA_x000D_ NA
CCDC17	0	0.5193	1.5648	1	NC	No	No	1	CCDC17_exon_chr1:46086105	1	1	0	NA	1	NA	NA	NA	NA
CCDC174	388.632	569.338	0.551	0.0375	NC	No	No	4	CCDC174_exon_chr3:14697035_x000D_ CCDC174_exon_chr3:14700377_x000D_ CCDC174_exon_chr3:14709555_x000D_ CCDC174_exon_chr3:14712402	0.0711_x000D_ 0.5442_x000D_ 0.3148_x000D_ 0.0649	0.0454_x000D_ 0.5359_x000D_ 0.3593_x000D_ 0.0594	-0.0258_x000D_ -0.0082_x000D_ 0.0445_x000D_ -0.0055	NA_x000D_ NA_x000D_ NA_x000D_ NA	1_x000D_ 1_x000D_ 1_x000D_ 4	NA_x000D_ NA_x000D_ NA_x000D_ 0.3253	NA_x000D_ NA_x000D_ NA_x000D_ 0.4047	NA_x000D_ NA_x000D_ NA_x000D_ 0.0794	NA_x000D_ NA_x000D_ NA_x000D_ NA			CCDC174_exon_chr3:14709555	CCDC174_exon_chr3:14712402
CCDC18	1239.12	790.935	-0.6476	0.0034	DOWN	No	No	6	CCDC18_exon_chr1:93659172_x000D_ CCDC18_exon_chr1:93687165_x000D_ CCDC18_exon_chr1:93691889_x000D_ CCDC18_exon_chr1:93701804_x000D_ CCDC18_exon_chr1:93704866_x000D_ CCDC18_exon_chr1:93720027	0.0795_x000D_ 0.2032_x000D_ 0.1049_x000D_ 0.1515_x000D_ 0.2922_x000D_ 0.0857	0.0593_x000D_ 0.2232_x000D_ 0.099_x000D_ 0.1519_x000D_ 0.297_x000D_ 0.0892	-0.0202_x000D_ 0.02_x000D_ -0.0059_x000D_ 0.0004_x000D_ 0.0048_x000D_ 0.0034	NA_x000D_ NA_x000D_ NA_x000D_ NA_x000D_ NA_x000D_ NA	2_x000D_ 2_x000D_ 1_x000D_ 3_x000D_ 2_x000D_ 2	0.6704_x000D_ 0.5036_x000D_ NA_x000D_ 0.1531_x000D_ 0.2069_x000D_ 0.8366	0.6254_x000D_ 0.5795_x000D_ NA_x000D_ 0.2047_x000D_ 0.2317_x000D_ 0.8252	-0.045_x000D_ 0.076_x000D_ NA_x000D_ 0.0516_x000D_ 0.0248_x000D_ -0.0114	NA_x000D_ NA_x000D_ NA_x000D_ NA_x000D_ NA_x000D_ NA			CCDC18_exon_chr1:93691889	CCDC18_exon_chr1:93701804	CCDC18_exon_chr1:93704866	CCDC18_exon_chr1:93720027
CCDC186	205.833	343.873	0.7406	0.0059	UP	No	No	6	CCDC186_exon_chr10:115887430_x000D_ CCDC186_exon_chr10:115894814_x000D_ CCDC186_exon_chr10:115896005_x000D_ CCDC186_exon_chr10:115897049_x000D_ CCDC186_exon_chr10:115905520_x000D_ CCDC186_exon_chr10:115923088	0.1437_x000D_ 0.0509_x000D_ 0.1342_x000D_ 0.0835_x000D_ 0.3977_x000D_ 0.1228	0.0953_x000D_ 0.0543_x000D_ 0.2052_x000D_ 0.0867_x000D_ 0.3808_x000D_ 0.1086	-0.0484_x000D_ 0.0034_x000D_ 0.0711_x000D_ 0.0033_x000D_ -0.0169_x000D_ -0.0142	NA_x000D_ NA_x000D_ NA_x000D_ NA_x000D_ NA_x000D_ NA	1_x000D_ 1_x000D_ 2_x000D_ 2_x000D_ 2_x000D_ 1	NA_x000D_ NA_x000D_ 0.2227_x000D_ 0.5467_x000D_ 0.7984_x000D_ NA	NA_x000D_ NA_x000D_ 0.2074_x000D_ 0.6567_x000D_ 0.8619_x000D_ NA	NA_x000D_ NA_x000D_ -0.0152_x000D_ 0.1099_x000D_ 0.0635_x000D_ NA	NA_x000D_ NA_x000D_ NA_x000D_ NA_x000D_ NA_x000D_ NA			CCDC186_exon_chr10:115896005	CCDC186_exon_chr10:115897049	CCDC186_exon_chr10:115905520	CCDC186_exon_chr10:115923088
CCDC189	128.529	51.1402	-1.3304	0.0006	DOWN	No	No	1	CCDC189_exon_chr16:30768975	1	1	0	NA	1	NA	NA	NA	NA
CCDC18-AS1	4.7772	1.537	-1.6318	1	NC	No	No	1	CCDC18-AS1_exon_chr1:93777165	1	1	0	NA	2	NA	NA	NA	NA
CCDC191	4.7623	1.537	-1.6277	1	NC	No	No	2	CCDC191_exon_chr3:113684206_x000D_ CCDC191_exon_chr3:113720543	0.1992_x000D_ 0.8008	0.0_x000D_ 1.0	-0.1992_x000D_ 0.1992	NA_x000D_ NA	1_x000D_ 1	NA_x000D_ NA	NA_x000D_ NA	NA_x000D_ NA	NA_x000D_ NA
CCDC22	141.938	82.6231	-0.7811	0.0361	DOWN	No	No	1	CCDC22_exon_chrX:49106608	1	1	0	NA	1	NA	NA	NA	NA
CCDC24	16.1474	6.7162	-1.2671	0.5295	NC	No	No	1	CCDC24_exon_chr1:44461609	1	1	0	NA	1	NA	NA	NA	NA
CCDC25	200.053	185.165	-0.1115	0.7536	NC	No	No	2	CCDC25_exon_chr8:27593762_x000D_ CCDC25_exon_chr8:27605796	0.7717_x000D_ 0.2283	0.7098_x000D_ 0.2902	-0.0618_x000D_ 0.0618	NA_x000D_ NA	4_x000D_ 2	0.5358_x000D_ 0.7269	0.4582_x000D_ 0.7809	-0.0776_x000D_ 0.054	NA_x000D_ NA
CCDC26	49.5483	17.9738	-1.4608	0.0519	DOWN	No	No	1	CCDC26_exon_chr8:130365226	1	1	0	NA	2	NA	NA	NA	NA
CCDC28A	127.661	200.037	0.6482	0.0378	UP	Yes	No	2	CCDC28A_exon_chr6:139097215_x000D_ CCDC28A_exon_chr6:139113885	0.2351_x000D_ 0.7649	0.1222_x000D_ 0.8778	-0.1129_x000D_ 0.1129	NA_x000D_ Up	3_x000D_ 1	NA_x000D_ NA	NA_x000D_ NA	NA_x000D_ NA	NA_x000D_ NA
CCDC28B	112.277	53.5834	-1.0669	0.0124	DOWN	No	No	1	CCDC28B_exon_chr1:32670198	1	1	0	NA	1	NA	NA	NA	NA
CCDC30	57.6368	70.6231	0.2935	0.546	NC	No	No	3	CCDC30_exon_chr1:42938792_x000D_ CCDC30_exon_chr1:42998690_x000D_ CCDC30_exon_chr1:43002146	0.6447_x000D_ 0.0496_x000D_ 0.281	0.7702_x000D_ 0.0566_x000D_ 0.1592	0.1256_x000D_ 0.007_x000D_ -0.1217	NA_x000D_ NA_x000D_ NA	2_x000D_ 1_x000D_ 1	0.1592_x000D_ NA_x000D_ NA	0.0668_x000D_ NA_x000D_ NA	-0.0923_x000D_ NA_x000D_ NA	NA_x000D_ NA_x000D_ NA			CCDC30_exon_chr1:43002146
CCDC32	40.4874	38.1085	-0.0867	0.8344	NC	No	No	2	CCDC32_exon_chr15:40824749_x000D_ CCDC32_exon_chr15:40846326	0.0591_x000D_ 0.9409	0.0677_x000D_ 0.9323	0.0086_x000D_ -0.0086	NA_x000D_ NA	1_x000D_ 3	NA_x000D_ 0.6135	NA_x000D_ 0.6702	NA_x000D_ 0.0566	NA_x000D_ NA
CCDC34	559.486	314.819	-0.8293	0.002	DOWN	No	No	2	CCDC34_exon_chr11:27363097_x000D_ CCDC34_exon_chr11:27371986	0.5689_x000D_ 0.3816	0.6423_x000D_ 0.3251	0.0733_x000D_ -0.0566	NA_x000D_ NA	3_x000D_ 2	0.7483_x000D_ 0.4777	0.7553_x000D_ 0.5632	0.007_x000D_ 0.0856	NA_x000D_ NA
CCDC43	110.94	122.579	0.1443	0.7841	NC	No	No	2	CCDC43_exon_chr17:42756411_x000D_ CCDC43_exon_chr17:42761327	0.6739_x000D_ 0.3261	0.8188_x000D_ 0.1812	0.1449_x000D_ -0.1449	NA_x000D_ NA	3_x000D_ 1	0.768_x000D_ NA	0.826_x000D_ NA	0.058_x000D_ NA	NA_x000D_ NA
CCDC47	930.547	747.017	-0.3168	0.3622	NC	No	No	3	CCDC47_exon_chr17:61824321_x000D_ CCDC47_exon_chr17:61829467_x000D_ CCDC47_exon_chr17:61842207	0.6726_x000D_ 0.2163_x000D_ 0.0993	0.5894_x000D_ 0.2559_x000D_ 0.1499	-0.0832_x000D_ 0.0396_x000D_ 0.0506	NA_x000D_ NA_x000D_ NA	6_x000D_ 2_x000D_ 1	0.2462_x000D_ 0.6556_x000D_ NA	0.338_x000D_ 0.7579_x000D_ NA	0.0918_x000D_ 0.1022_x000D_ NA	NA_x000D_ NA_x000D_ NA			CCDC47_exon_chr17:61842207
CCDC51	32.3939	29.4684	-0.1373	0.9083	NC	No	No	1	CCDC51_exon_chr3:48474576	1	1	0	NA	1	NA	NA	NA	NA
CCDC57	34.7924	48.4878	0.4792	0.4185	NC	No	No	2	CCDC57_exon_chr17:80059742_x000D_ CCDC57_exon_chr17:80115824	0.8625_x000D_ 0.1375	0.8217_x000D_ 0.1783	-0.0408_x000D_ 0.0408	NA_x000D_ NA	1_x000D_ 1	NA_x000D_ NA	NA_x000D_ NA	NA_x000D_ NA	NA_x000D_ NA
CCDC58	48.6007	38.6906	-0.3289	0.6431	NC	No	No	1	CCDC58_exon_chr3:122087169	1	1	0	NA	2	0.3194	0.441	0.1216	NA
CCDC59	942.898	1619.11	0.7801	0	UP	No	No	2	CCDC59_exon_chr12:82747091_x000D_ CCDC59_exon_chr12:82748373	0.6509_x000D_ 0.341	0.6263_x000D_ 0.3655	-0.0245_x000D_ 0.0244	NA_x000D_ NA	8_x000D_ 2	0.2734_x000D_ 0.4698	0.2875_x000D_ 0.4812	0.0141_x000D_ 0.0114	NA_x000D_ NA
CCDC6	58.5893	27.8408	-1.0731	0.0441	DOWN	No	No	2	CCDC6_exon_chr10:61552869_x000D_ CCDC6_exon_chr10:61592411	0.585_x000D_ 0.415	0.7451_x000D_ 0.2549	0.1601_x000D_ -0.1601	NA_x000D_ NA	2_x000D_ 1	0.77_x000D_ NA	0.8765_x000D_ NA	0.1064_x000D_ NA	NA_x000D_ NA
CCDC61	27.6068	14.4711	-0.933	0.3095	NC	No	No	1	CCDC61_exon_chr19:46521547	1	1	0	NA	1	NA	NA	NA	NA
CCDC62	3.8099	4.1127	0.1116	1	NC	No	No	1	CCDC62_exon_chr12:123310968	1	1	0	NA	1	NA	NA	NA	NA
CCDC63	0.4787	17.0537	5.1613	0.0222	UP	No	No	1	CCDC63_exon_chr12:111345134	1	1	0	NA	1	NA	NA	NA	NA
CCDC66	830.417	441.671	-0.9107	0	DOWN	No	No	3	CCDC66_exon_chr3:56605208_x000D_ CCDC66_exon_chr3:56647616_x000D_ CCDC66_exon_chr3:56651139	0.3231_x000D_ 0.3572_x000D_ 0.2898	0.2716_x000D_ 0.3905_x000D_ 0.3017	-0.0515_x000D_ 0.0333_x000D_ 0.0119	NA_x000D_ NA_x000D_ NA	1_x000D_ 1_x000D_ 4	NA_x000D_ NA_x000D_ 0.4525	NA_x000D_ NA_x000D_ 0.4915	NA_x000D_ NA_x000D_ 0.039	NA_x000D_ NA_x000D_ NA			CCDC66_exon_chr3:56651139
CCDC69	42.3725	17.5521	-1.2721	0.0596	DOWN	No	No	1	CCDC69_exon_chr5:150563175	1	1	0	NA	2	0.6947	0.7359	0.0412	NA
CCDC7	16.2118	5.6567	-1.5168	0.3611	NC	No	No	2	CCDC7_exon_chr10:32833174_x000D_ CCDC7_exon_chr10:32856597	0.2348_x000D_ 0.7652	0.3804_x000D_ 0.6196	0.1456_x000D_ -0.1456	NA_x000D_ NA	1_x000D_ 1	NA_x000D_ NA	NA_x000D_ NA	NA_x000D_ NA	NA_x000D_ NA
CCDC71	18.5955	17.5591	-0.0828	0.9785	NC	No	No	1	CCDC71_exon_chr3:49201693	1	1	0	NA	1	NA	NA	NA	NA
CCDC71L	54.7744	127.19	1.2159	0.0025	UP	No	No	1	CCDC71L_exon_chr7:106301604	1	1	0	NA	5	0.1711	0.1507	-0.0204	NA
CCDC74A	7.6098	6.7023	-0.1835	1	NC	No	No	1	CCDC74A_exon_chr2:132290841	1	1	0	NA	1	NA	NA	NA	NA
CCDC74B	6.6574	8.2602	0.3103	1	NC	No	No	1	CCDC74B_exon_chr2:130897263	1	1	0	NA	1	NA	NA	NA	NA
CCDC77	71.9586	41.2663	-0.802	0.1	NC	No	No	3	CCDC77_exon_chr12:542339_x000D_ CCDC77_exon_chr12:547500_x000D_ CCDC77_exon_chr12:550939	0.066_x000D_ 0.3247_x000D_ 0.6093	0.0393_x000D_ 0.3072_x000D_ 0.6535	-0.0268_x000D_ -0.0175_x000D_ 0.0443	NA_x000D_ NA_x000D_ NA	1_x000D_ 1_x000D_ 1	NA_x000D_ NA_x000D_ NA	NA_x000D_ NA_x000D_ NA	NA_x000D_ NA_x000D_ NA	NA_x000D_ NA_x000D_ NA			CCDC77_exon_chr12:550939
CCDC81	1.9049	0	-3.3275	1	NC	No	No	1	CCDC81_exon_chr11:86125830	1	1	0	NA	1	NA	NA	NA	NA
CCDC82	147.826	306.688	1.053	0.2373	NC	No	No	2	CCDC82_exon_chr11:96086878_x000D_ CCDC82_exon_chr11:96117925	0.3584_x000D_ 0.632	0.385_x000D_ 0.5905	0.0266_x000D_ -0.0415	NA_x000D_ NA	1_x000D_ 4	NA_x000D_ 0.8131	NA_x000D_ 0.8526	NA_x000D_ 0.0396	NA_x000D_ NA
CCDC84	28.5642	51.9697	0.864	0.1697	NC	No	No	1	CCDC84_exon_chr11:118886247	1	1	0	NA	2	0.0929	0.0573	-0.0356	NA
CCDC85B	1109.93	327.303	-1.7616	0	DOWN	No	No	1	CCDC85B_exon_chr11:65658143	1	1	0	NA	1	NA	NA	NA	NA
CCDC85C	16.6459	7.2007	-1.2078	0.5169	NC	No	No	1	CCDC85C_exon_chr14:99981672	1	1	0	NA	3	NA	NA	NA	NA
CCDC86	409.394	234.782	-0.8023	0.0012	DOWN	No	No	1	CCDC86_exon_chr11:60617678	1	1	0	NA	1	NA	NA	NA	NA
CCDC88A	3479.33	3722.26	0.0974	0.7031	NC	No	No	2	CCDC88A_exon_chr2:55562300_x000D_ CCDC88A_exon_chr2:55570928	0.6817_x000D_ 0.1497	0.7063_x000D_ 0.1182	0.0246_x000D_ -0.0315	NA_x000D_ NA	13_x000D_ 1	0.3579_x000D_ NA	0.3632_x000D_ NA	0.0053_x000D_ NA	NA_x000D_ NA
CCDC88B	117.159	69.121	-0.7613	0.0432	DOWN	No	No	1	CCDC88B_exon_chr11:64124510	1	1	0	NA	1	NA	NA	NA	NA
CCDC88C	158.06	179.93	0.187	0.6524	NC	No	No	4	CCDC88C_exon_chr14:91739997_x000D_ CCDC88C_exon_chr14:91757428_x000D_ CCDC88C_exon_chr14:91774836_x000D_ CCDC88C_exon_chr14:91787648	0.3495_x000D_ 0.0843_x000D_ 0.4577_x000D_ 0.1086	0.4108_x000D_ 0.0562_x000D_ 0.435_x000D_ 0.0981	0.0614_x000D_ -0.0281_x000D_ -0.0227_x000D_ -0.0105	NA_x000D_ NA_x000D_ NA_x000D_ NA	1_x000D_ 1_x000D_ 1_x000D_ 1	NA_x000D_ NA_x000D_ NA_x000D_ NA	NA_x000D_ NA_x000D_ NA_x000D_ NA	NA_x000D_ NA_x000D_ NA_x000D_ NA	NA_x000D_ NA_x000D_ NA_x000D_ NA			CCDC88C_exon_chr14:91774836	CCDC88C_exon_chr14:91787648
CCDC9	40.0483	47.9406	0.2602	0.7317	NC	No	No	3	CCDC9_exon_chr19:47761815_x000D_ CCDC9_exon_chr19:47767859_x000D_ CCDC9_exon_chr19:47774530	0.107_x000D_ 0.7501_x000D_ 0.1429	0.1409_x000D_ 0.6965_x000D_ 0.1625	0.0339_x000D_ -0.0536_x000D_ 0.0197	NA_x000D_ NA_x000D_ NA	1_x000D_ 1_x000D_ 1	NA_x000D_ NA_x000D_ NA	NA_x000D_ NA_x000D_ NA	NA_x000D_ NA_x000D_ NA	NA_x000D_ NA_x000D_ NA			CCDC9_exon_chr19:47774530
CCDC90B	216.216	178.574	-0.2761	0.4684	NC	No	No	3	CCDC90B_exon_chr11:82973008_x000D_ CCDC90B_exon_chr11:82984743_x000D_ CCDC90B_exon_chr11:82985783	0.6543_x000D_ 0.0967_x000D_ 0.249	0.6205_x000D_ 0.0727_x000D_ 0.3068	-0.0338_x000D_ -0.024_x000D_ 0.0578	NA_x000D_ NA_x000D_ NA	4_x000D_ 1_x000D_ 1	0.2374_x000D_ NA_x000D_ NA	0.3373_x000D_ NA_x000D_ NA	0.0998_x000D_ NA_x000D_ NA	NA_x000D_ NA_x000D_ NA			CCDC90B_exon_chr11:82985783
CCDC91	1050.87	1164.1	0.1477	0.6212	NC	No	No	4	CCDC91_exon_chr12:28460577_x000D_ CCDC91_exon_chr12:28603093_x000D_ CCDC91_exon_chr12:28603282_x000D_ CCDC91_exon_chr12:28605410	0.0698_x000D_ 0.0893_x000D_ 0.101_x000D_ 0.6982	0.0611_x000D_ 0.0808_x000D_ 0.0837_x000D_ 0.7338	-0.0087_x000D_ -0.0086_x000D_ -0.0174_x000D_ 0.0356	NA_x000D_ NA_x000D_ NA_x000D_ NA	2_x000D_ 2_x000D_ 1_x000D_ 2	0.6721_x000D_ 0.3474_x000D_ NA_x000D_ 0.1245	0.6992_x000D_ 0.3785_x000D_ NA_x000D_ 0.1371	0.0271_x000D_ 0.0311_x000D_ NA_x000D_ 0.0126	NA_x000D_ NA_x000D_ NA_x000D_ NA			CCDC91_exon_chr12:28603282	CCDC91_exon_chr12:28605410
CCDC92	99.5504	105.651	0.0862	0.8504	NC	No	No	1	CCDC92_exon_chr12:124422377	1	1	0	NA	4	0.4515	0.6817	0.2303	NA
CCDC93	639.097	611.215	-0.0642	0.871	NC	No	No	3	CCDC93_exon_chr2:118677972_x000D_ CCDC93_exon_chr2:118693155_x000D_ CCDC93_exon_chr2:118704458	0.3017_x000D_ 0.5568_x000D_ 0.0879	0.2782_x000D_ 0.5981_x000D_ 0.0667	-0.0235_x000D_ 0.0413_x000D_ -0.0212	NA_x000D_ NA_x000D_ NA	5_x000D_ 1_x000D_ 1	0.7213_x000D_ NA_x000D_ NA	0.8309_x000D_ NA_x000D_ NA	0.1096_x000D_ NA_x000D_ NA	NA_x000D_ NA_x000D_ NA			CCDC93_exon_chr2:118704458
CCDC97	130.414	110.422	-0.2404	0.602	NC	No	No	1	CCDC97_exon_chr19:41828499	1	1	0	NA	2	0.7629	0.635	-0.1279	NA
CCDC9B	35.7003	22.1841	-0.6867	0.3663	NC	No	No	1	CCDC9B_exon_chr15:40627901	1	1	0	NA	1	NA	NA	NA	NA
CCER2	8.5524	1.551	-2.4655	1	NC	No	No	1	CCER2_exon_chr19:39399965	1	1	0	NA	1	NA	NA	NA	NA
CCHCR1	23.8365	7.2355	-1.721	0.1344	NC	No	No	1	CCHCR1_exon_chr6:31110493	1	1	0	NA	1	NA	NA	NA	NA
CCL1	0	3.095	4.1428	1	NC	No	No	1	CCL1_exon_chr17:32687680	1	1	0	NA	1	NA	NA	NA	NA
CCL2	73.0399	532.094	2.8651	0.0002	UP	No	No	1	CCL2_exon_chr17:32583740	1	1	0	NA	1	NA	NA	NA	NA
CCL20	0.9475	14.9346	3.9732	0.035	UP	No	No	1	CCL20_exon_chr2:228681777	1	1	0	NA	1	NA	NA	NA	NA
CCL23	61.4467	72.3066	0.2344	0.635	NC	No	No	1	CCL23_exon_chr17:34340348	1	1	0	NA	1	NA	NA	NA	NA
CCL24	0	264.062	10.5577	0	UP	No	No	1	CCL24_exon_chr7:75441282	1	1	0	NA	1	NA	NA	NA	NA
CCL26	0.4787	8.7726	4.2021	0.3228	NC	No	No	1	CCL26_exon_chr7:75399107	1	1	0	NA	1	NA	NA	NA	NA
CCL3	9.9489	12904.6	10.3408	0.0002	UP	No	No	1	CCL3_exon_chr17:34416108	1	1	0	NA	1	NA	NA	NA	NA
CCL3L3	2.8425	2758.51	9.9208	0	UP	No	No	2	CCL3L3_exon_chr17:34522775_x000D_ CCL3L3_exon_chr17:34624349	0.6667_x000D_ 0.3333	0.5042_x000D_ 0.4958	-0.1625_x000D_ 0.1625	Down_x000D_ Up	1_x000D_ 1	NA_x000D_ NA	NA_x000D_ NA	NA_x000D_ NA	NA_x000D_ NA
CCL4	5.2163	3109.98	9.2182	0	UP	No	No	1	CCL4_exon_chr17:34432617	1	1	0	NA	1	NA	NA	NA	NA
CCL4L1	0.4787	553.585	10.1829	0	UP	No	No	2	CCL4L1_exon_chr17:34539177_x000D_ CCL4L1_exon_chr17:34641331	1.0_x000D_ 0.0	0.4893_x000D_ 0.5107	-0.5107_x000D_ 0.5107	Down_x000D_ Up	1_x000D_ 1	NA_x000D_ NA	NA_x000D_ NA	NA_x000D_ NA	NA_x000D_ NA
CCL5	526.188	954.927	0.8597	0.0003	UP	No	No	1	CCL5_exon_chr17:34199468	1	1	0	NA	3	0.9374	0.9518	0.0144	NA
CCL7	0	2.0703	3.5623	1	NC	No	No	1	CCL7_exon_chr17:32598715	1	1	0	NA	1	NA	NA	NA	NA
CCM2	272.441	284.288	0.0614	0.8744	NC	No	No	1	CCM2_exon_chr7:45115375	1	1	0	NA	1	NA	NA	NA	NA
CCN3	27.1677	33.0548	0.2828	0.7537	NC	No	No	2	CCN3_exon_chr8:120431370_x000D_ CCN3_exon_chr8:120435075	0.4567_x000D_ 0.5433	0.2183_x000D_ 0.7817	-0.2384_x000D_ 0.2384	NA_x000D_ NA	1_x000D_ 2	NA_x000D_ NA	NA_x000D_ NA	NA_x000D_ NA	NA_x000D_ NA
CCNA1	42.9206	30.9845	-0.4702	0.547	NC	No	No	1	CCNA1_exon_chr13:37016750	1	1	0	NA	1	NA	NA	NA	NA
CCNA2	758.858	623.103	-0.2844	0.2769	NC	No	No	2	CCNA2_exon_chr4:122738841_x000D_ CCNA2_exon_chr4:122739332	0.838_x000D_ 0.162	0.8787_x000D_ 0.1213	0.0407_x000D_ -0.0407	NA_x000D_ NA	4_x000D_ 1	0.9197_x000D_ NA	0.9219_x000D_ NA	0.0023_x000D_ NA	NA_x000D_ NA
CCNB1	285.696	312.641	0.1299	0.715	NC	No	No	2	CCNB1_exon_chr5:68462836_x000D_ CCNB1_exon_chr5:68473350	0.1285_x000D_ 0.8482	0.0212_x000D_ 0.9278	-0.1073_x000D_ 0.0796	Down_x000D_ NA	1_x000D_ 3	NA_x000D_ 0.0548	NA_x000D_ 0.094	NA_x000D_ 0.0393	NA_x000D_ NA
CCNB1IP1	157.626	162.231	0.0419	1	NC	No	No	2	CCNB1IP1_exon_chr14:20779911_x000D_ CCNB1IP1_exon_chr14:20781960	0.8973_x000D_ 0.1027	0.9119_x000D_ 0.0881	0.0146_x000D_ -0.0146	NA_x000D_ NA	1_x000D_ 1	NA_x000D_ NA	NA_x000D_ NA	NA_x000D_ NA	NA_x000D_ NA
CCNB2	247.439	296.73	0.2618	0.4493	NC	No	No	1	CCNB2_exon_chr15:59416965	1	1	0	NA	1	NA	NA	NA	NA
CCNC	111.814	149.681	0.4203	0.2912	NC	No	No	1	CCNC_exon_chr6:99991485	1	1	0	NA	1	NA	NA	NA	NA
CCND1	9.9885	35.6375	1.8339	0.017	UP	No	No	1	CCND1_exon_chr11:69465885	1	1	0	NA	1	NA	NA	NA	NA
CCND2	264.144	213.581	-0.3067	0.3682	NC	No	No	1	CCND2_exon_chr12:4409025	1	1	0	NA	4	0.5439	0.6052	0.0613	NA
CCND3	746.285	846.826	0.1822	0.5406	NC	No	No	1	CCND3_exon_chr6:41903845	1	1	0	NA	1	NA	NA	NA	NA
CCNDBP1	83.2891	116.682	0.4859	0.2702	NC	No	No	1	CCNDBP1_exon_chr15:43486924	1	1	0	NA	1	NA	NA	NA	NA
CCNE1	17.1445	17.0328	-0.0097	1	NC	No	No	1	CCNE1_exon_chr19:30314561	1	1	0	NA	1	NA	NA	NA	NA
CCNE2	72.5513	64.7364	-0.1642	0.9423	NC	No	No	2	CCNE2_exon_chr8:95893973_x000D_ CCNE2_exon_chr8:95906172	0.6062_x000D_ 0.3938	0.7745_x000D_ 0.2255	0.1683_x000D_ -0.1683	NA_x000D_ NA	3_x000D_ 1	0.6599_x000D_ NA	0.6261_x000D_ NA	-0.0338_x000D_ NA	NA_x000D_ NA
CCNF	352.704	150.13	-1.2324	0	DOWN	No	No	1	CCNF_exon_chr16:2506545	1	1	0	NA	1	NA	NA	NA	NA
CCNG1	283.643	279.439	-0.0216	0.9926	NC	No	No	1	CCNG1_exon_chr5:162870679	1	1	0	NA	1	NA	NA	NA	NA
CCNG2	18.0969	40.1858	1.1513	0.1016	NC	No	No	1	CCNG2_exon_chr4:78086953	1	1	0	NA	4	0.2516	0.137	-0.1146	NA
CCNH	60.9729	88.6458	0.5403	0.2632	NC	No	No	2	CCNH_exon_chr5:86688721_x000D_ CCNH_exon_chr5:86690301	0.1485_x000D_ 0.8515	0.0418_x000D_ 0.9582	-0.1067_x000D_ 0.1067	NA_x000D_ NA	2_x000D_ 2	NA_x000D_ 0.8513	NA_x000D_ 0.8843	NA_x000D_ 0.0331	NA_x000D_ NA
CCNI	749.569	873.729	0.2211	0.3865	NC	No	No	1	CCNI_exon_chr4:77969815	1	1	0	NA	1	NA	NA	NA	NA
CCNJ	26.2103	14.9695	-0.8083	0.3723	NC	No	No	1	CCNJ_exon_chr10:97817586	1	1	0	NA	3	0.9537	0.8346	-0.1191	NA
CCNK	208.631	249.786	0.2597	0.4575	NC	No	No	1	CCNK_exon_chr14:99976493	1	1	0	NA	3	0.7246	0.7714	0.0469	NA
CCNL1	276.276	432.599	0.6472	0.0345	UP	No	No	4	CCNL1_exon_chr3:156866378_x000D_ CCNL1_exon_chr3:156867174_x000D_ CCNL1_exon_chr3:156867385_x000D_ CCNL1_exon_chr3:156867766	0.3069_x000D_ 0.0878_x000D_ 0.1553_x000D_ 0.4448	0.3526_x000D_ 0.0367_x000D_ 0.0789_x000D_ 0.4978	0.0457_x000D_ -0.0511_x000D_ -0.0764_x000D_ 0.053	NA_x000D_ NA_x000D_ NA_x000D_ NA	4_x000D_ 1_x000D_ 1_x000D_ 1	0.841_x000D_ NA_x000D_ NA_x000D_ NA	0.8514_x000D_ NA_x000D_ NA_x000D_ NA	0.0104_x000D_ NA_x000D_ NA_x000D_ NA	NA_x000D_ NA_x000D_ NA_x000D_ NA			CCNL1_exon_chr3:156867385	CCNL1_exon_chr3:156867766
CCNL2	161.037	176.399	0.1316	0.7293	NC	No	Yes	2	CCNL2_exon_chr1:1322962_x000D_ CCNL2_exon_chr1:1328183	0.9408_x000D_ 0.0592	0.9348_x000D_ 0.0652	-0.006_x000D_ 0.006	NA_x000D_ NA	5_x000D_ 2	0.4251_x000D_ NA	0.3749_x000D_ NA	-0.0502_x000D_ NA	Both_x000D_ NA
CCNO	21.887	10.3235	-1.0848	0.4475	NC	No	No	1	CCNO_exon_chr5:54527688	1	1	0	NA	1	NA	NA	NA	NA
CCNQ	70.4927	42.3328	-0.7361	0.1346	NC	No	No	1	CCNQ_exon_chrX:152853912	1	1	0	NA	1	NA	NA	NA	NA
CCNT1	26.2202	43.8349	0.742	0.2949	NC	No	No	1	CCNT1_exon_chr12:49088219	1	1	0	NA	1	NA	NA	NA	NA
CCNT2	262.966	258.189	-0.0262	0.9615	NC	No	No	1	CCNT2_exon_chr2:135710799	1	1	0	NA	10	0.0921	0.1116	0.0194	NA
CCNT2-AS1	11.4594	9.271	-0.3043	1	NC	No	No	1	CCNT2-AS1_exon_chr2:135625309	1	1	0	NA	1	NA	NA	NA	NA
CCNY	152.904	180.679	0.2407	0.5843	NC	No	No	1	CCNY_exon_chr10:35857981	1	1	0	NA	5	0.6059	0.584	-0.0219	NA
CCNYL1	19.5628	39.189	1.0033	0.1885	NC	No	No	1	CCNYL1_exon_chr2:208618311	1	1	0	NA	2	0.879	0.9094	0.0304	NA
CCP110	468.003	279.743	-0.7422	0.0057	DOWN	No	No	3	CCP110_exon_chr16:19547261_x000D_ CCP110_exon_chr16:19551978_x000D_ CCP110_exon_chr16:19553208	0.0681_x000D_ 0.1271_x000D_ 0.7682	0.0773_x000D_ 0.1042_x000D_ 0.7664	0.0092_x000D_ -0.0229_x000D_ -0.0017	NA_x000D_ NA_x000D_ NA	1_x000D_ 1_x000D_ 1	NA_x000D_ NA_x000D_ NA	NA_x000D_ NA_x000D_ NA	NA_x000D_ NA_x000D_ NA	NA_x000D_ NA_x000D_ NA			CCP110_exon_chr16:19553208
CCPG1	2765.75	3943.07	0.5116	0.3924	NC	No	No	1	CCPG1_exon_chr15:55653142	1	1	0	NA	10	0.5785	0.5715	-0.007	NA
CCR1	10.4722	63.9697	2.6104	0	UP	No	Yes	1	CCR1_exon_chr3:46245815	1	1	0	NA	2	NA	NA	NA	Shortening
CCR10	0.9525	2.0633	1.1152	1	NC	No	No	1	CCR10_exon_chr17:40832635	1	1	0	NA	1	NA	NA	NA	NA
CCRL2	9.046	94.2815	3.3817	0	UP	No	Yes	1	CCRL2_exon_chr3:46449558	1	1	0	NA	3	NA	NA	NA	Shortening
CCS	41.8888	33.0618	-0.3422	0.6648	NC	No	No	1	CCS_exon_chr11:66373172	1	1	0	NA	1	NA	NA	NA	NA
CCSAP	351.327	205.763	-0.7718	0.0026	DOWN	Yes	No	2	CCSAP_exon_chr1:229461158_x000D_ CCSAP_exon_chr1:229462753	0.416_x000D_ 0.584	0.5657_x000D_ 0.4343	0.1498_x000D_ -0.1498	NA_x000D_ Down	1_x000D_ 1	NA_x000D_ NA	NA_x000D_ NA	NA_x000D_ NA	NA_x000D_ NA
CCSER2	16.6905	20.6401	0.3068	0.7909	NC	No	No	2	CCSER2_exon_chr10:86130769_x000D_ CCSER2_exon_chr10:86273204	0.0855_x000D_ 0.9145	0.1663_x000D_ 0.8337	0.0809_x000D_ -0.0809	NA_x000D_ NA	2_x000D_ 1	0.6208_x000D_ NA	0.5097_x000D_ NA	-0.1111_x000D_ NA	NA_x000D_ NA
CCT2	738.849	958.158	0.375	0.0873	NC	Yes	No	2	CCT2_exon_chr12:69986755_x000D_ CCT2_exon_chr12:69995074	0.4208_x000D_ 0.5605	0.3044_x000D_ 0.6834	-0.1164_x000D_ 0.123	NA_x000D_ Up	1_x000D_ 1	NA_x000D_ NA	NA_x000D_ NA	NA_x000D_ NA	NA_x000D_ NA
CCT3	1306.87	1213.46	-0.1069	0.7443	NC	No	No	2	CCT3_exon_chr1:156279094_x000D_ CCT3_exon_chr1:156290816	0.3776_x000D_ 0.6026	0.4381_x000D_ 0.5445	0.0604_x000D_ -0.0582	NA_x000D_ NA	1_x000D_ 1	NA_x000D_ NA	NA_x000D_ NA	NA_x000D_ NA	NA_x000D_ NA
CCT4	798.84	891.156	0.1578	0.5243	NC	No	No	2	CCT4_exon_chr2:62095841_x000D_ CCT4_exon_chr2:62112207	0.8618_x000D_ 0.0869	0.9195_x000D_ 0.0539	0.0577_x000D_ -0.0331	NA_x000D_ NA	3_x000D_ 1	0.7706_x000D_ NA	0.7841_x000D_ NA	0.0135_x000D_ NA	NA_x000D_ NA
CCT5	1296.25	1300.47	0.0047	1	NC	No	No	3	CCT5_exon_chr5:10258222_x000D_ CCT5_exon_chr5:10258497_x000D_ CCT5_exon_chr5:10264767	0.1072_x000D_ 0.2259_x000D_ 0.6669	0.0699_x000D_ 0.1568_x000D_ 0.7733	-0.0373_x000D_ -0.0691_x000D_ 0.1064	NA_x000D_ NA_x000D_ NA	1_x000D_ 2_x000D_ 5	NA_x000D_ 0.7966_x000D_ 0.4464	NA_x000D_ 0.7722_x000D_ 0.4205	NA_x000D_ -0.0244_x000D_ -0.0259	NA_x000D_ NA_x000D_ NA			CCT5_exon_chr5:10264767
CCT6A	1352	1475.93	0.1265	0.5937	NC	No	No	2	CCT6A_exon_chr7:56126054_x000D_ CCT6A_exon_chr7:56130705	0.1204_x000D_ 0.8761	0.1387_x000D_ 0.8585	0.0184_x000D_ -0.0176	NA_x000D_ NA	1_x000D_ 7	NA_x000D_ 0.422	NA_x000D_ 0.4028	NA_x000D_ -0.0192	NA_x000D_ NA
CCT6B	1.4361	3.088	1.1072	1	NC	No	No	2	CCT6B_exon_chr17:33255136_x000D_ CCT6B_exon_chr17:33269662	0.0_x000D_ 1.0	0.1613_x000D_ 0.8387	0.1613_x000D_ -0.1613	NA_x000D_ NA	1_x000D_ 1	NA_x000D_ NA	NA_x000D_ NA	NA_x000D_ NA	NA_x000D_ NA
CCT6P1	28.0954	18.5907	-0.5963	0.5343	NC	No	No	1	CCT6P1_exon_chr7:65228267	1	1	0	NA	1	NA	NA	NA	NA
CCT6P3	79.4891	72.554	-0.1311	0.8484	NC	No	No	2	CCT6P3_exon_chr7:64528833_x000D_ CCT6P3_exon_chr7:64534155	0.2395_x000D_ 0.7485	0.31_x000D_ 0.6763	0.0705_x000D_ -0.0722	NA_x000D_ NA	2_x000D_ 2	0.6026_x000D_ 0.593	0.5182_x000D_ 0.6194	-0.0844_x000D_ 0.0264	NA_x000D_ NA
CCT7	1081.08	1029.96	-0.07	0.8382	NC	No	No	1	CCT7_exon_chr2:73479767	1	1	0	NA	1	NA	NA	NA	NA
CCT8	451.935	536.886	0.2484	0.3886	NC	No	No	2	CCT8_exon_chr21:30428873_x000D_ CCT8_exon_chr21:30433738	0.785_x000D_ 0.1498	0.929_x000D_ 0.0523	0.144_x000D_ -0.0975	NA_x000D_ NA	1_x000D_ 1	NA_x000D_ NA	NA_x000D_ NA	NA_x000D_ NA	NA_x000D_ NA
CCZ1	317.696	355.636	0.1629	0.6475	NC	Yes	No	3	CCZ1_exon_chr7:5939914_x000D_ CCZ1_exon_chr7:5963465_x000D_ CCZ1_exon_chr7:5965262	0.3886_x000D_ 0.1122_x000D_ 0.4677	0.2316_x000D_ 0.0866_x000D_ 0.6406	-0.157_x000D_ -0.0256_x000D_ 0.1729	NA_x000D_ NA_x000D_ Up	1_x000D_ 1_x000D_ 1	NA_x000D_ NA_x000D_ NA	NA_x000D_ NA_x000D_ NA	NA_x000D_ NA_x000D_ NA	NA_x000D_ NA_x000D_ NA			CCZ1_exon_chr7:5965262
CCZ1B	332.762	413.597	0.3137	0.2614	NC	Yes	No	3	CCZ1B_exon_chr7:6838910_x000D_ CCZ1B_exon_chr7:6840706_x000D_ CCZ1B_exon_chr7:6864368	0.469_x000D_ 0.1217_x000D_ 0.3607	0.6516_x000D_ 0.0634_x000D_ 0.2428	0.1826_x000D_ -0.0583_x000D_ -0.1179	Up_x000D_ NA_x000D_ NA	1_x000D_ 1_x000D_ 1	NA_x000D_ NA_x000D_ NA	NA_x000D_ NA_x000D_ NA	NA_x000D_ NA_x000D_ NA	NA_x000D_ NA_x000D_ NA			CCZ1B_exon_chr7:6864368
CCZ1P-OR7E38P	58.1007	40.2695	-0.5293	0.3268	NC	No	No	1	CCZ1P-OR7E38P_exon_chr7:97596289	1	1	0	NA	3	0.2932	0.2947	0.0015	NA
CD109	9.0609	30.3746	1.7465	0.0406	UP	No	No	1	CD109_exon_chr6:74533181	1	1	0	NA	5	NA	NA	NA	NA
CD151	139.085	170.474	0.2933	0.5473	NC	No	No	1	CD151_exon_chr11:838132	1	1	0	NA	1	NA	NA	NA	NA
CD163L1	92.3896	111.405	0.27	0.5677	NC	No	No	1	CD163L1_exon_chr12:7507726	1	1	0	NA	1	NA	NA	NA	NA
CD164	354.462	807.146	1.1872	0	UP	No	No	1	CD164_exon_chr6:109690220	1	1	0	NA	7	0.888	0.8679	-0.0201	NA
CD180	259.228	179.079	-0.5339	0.1276	NC	No	No	1	CD180_exon_chr5:66480413	1	1	0	NA	1	NA	NA	NA	NA
CD19	0.4738	1.0386	1.1259	1	NC	No	No	1	CD19_exon_chr16:28950461	1	1	0	NA	1	NA	NA	NA	NA
CD1D	5.7099	2.5687	-1.1505	1	NC	No	No	1	CD1D_exon_chr1:158153918	1	1	0	NA	1	NA	NA	NA	NA
CD22	0	4.1406	4.5622	1	NC	No	No	1	CD22_exon_chr19:35837468	1	1	0	NA	1	NA	NA	NA	NA
CD244	25.7712	3.6282	-2.8319	0.0183	DOWN	No	No	1	CD244_exon_chr1:160801217	1	1	0	NA	3	NA	NA	NA	NA
CD276	25.6919	109.314	2.0886	0	UP	No	No	1	CD276_exon_chr15:74005274	1	1	0	NA	1	NA	NA	NA	NA
CD2AP	164.368	150.406	-0.1276	0.7606	NC	No	No	5	CD2AP_exon_chr6:47501337_x000D_ CD2AP_exon_chr6:47541799_x000D_ CD2AP_exon_chr6:47575662_x000D_ CD2AP_exon_chr6:47580208_x000D_ CD2AP_exon_chr6:47591921	0.139_x000D_ 0.1621_x000D_ 0.0666_x000D_ 0.1448_x000D_ 0.4208	0.1387_x000D_ 0.1535_x000D_ 0.0363_x000D_ 0.0959_x000D_ 0.5084	-0.0003_x000D_ -0.0086_x000D_ -0.0304_x000D_ -0.0489_x000D_ 0.0875	NA_x000D_ NA_x000D_ NA_x000D_ NA_x000D_ NA	1_x000D_ 1_x000D_ 1_x000D_ 1_x000D_ 6	NA_x000D_ NA_x000D_ NA_x000D_ NA_x000D_ 0.4016	NA_x000D_ NA_x000D_ NA_x000D_ NA_x000D_ 0.3228	NA_x000D_ NA_x000D_ NA_x000D_ NA_x000D_ -0.0789	NA_x000D_ NA_x000D_ NA_x000D_ NA_x000D_ NA			CD2AP_exon_chr6:47575662	CD2AP_exon_chr6:47580208	CD2AP_exon_chr6:47591921
CD2BP2	254.758	351.429	0.464	0.0956	NC	No	Yes	1	CD2BP2_exon_chr16:30364416	1	1	0	NA	2	0.2921	0.1758	-0.1162	Shortening
CD300A	13.3247	3.6073	-1.8847	0.2886	NC	No	No	1	CD300A_exon_chr17:72480139	1	1	0	NA	1	NA	NA	NA	NA
CD300C	8.5722	18.1132	1.0783	0.5901	NC	No	No	1	CD300C_exon_chr17:72537875	1	1	0	NA	1	NA	NA	NA	NA
CD300LB	0.9475	1.5579	0.7145	1	NC	No	No	1	CD300LB_exon_chr17:72519039	1	1	0	NA	1	NA	NA	NA	NA
CD300LF	148.689	87.1087	-0.771	0.0375	DOWN	No	No	1	CD300LF_exon_chr17:72691390	1	1	0	NA	2	0.9412	0.929	-0.0122	NA
CD320	104.752	69.7239	-0.5878	0.1712	NC	No	No	2	CD320_exon_chr19:8367489_x000D_ CD320_exon_chr19:8373768	0.7411_x000D_ 0.2589	0.6259_x000D_ 0.3741	-0.1152_x000D_ 0.1152	NA_x000D_ NA	1_x000D_ 2	NA_x000D_ 0.7541	NA_x000D_ 0.7131	NA_x000D_ -0.041	NA_x000D_ NA
CD33	270.737	275.01	0.0224	1	NC	No	No	1	CD33_exon_chr19:51742772	1	1	0	NA	1	NA	NA	NA	NA
CD36	18.9998	2213.32	6.8633	0	UP	No	Yes	2	CD36_exon_chr7:80303298_x000D_ CD36_exon_chr7:80305699	0.5501_x000D_ 0.3501	0.4001_x000D_ 0.579	-0.15_x000D_ 0.2289	Down_x000D_ Up	3_x000D_ 7	NA_x000D_ NA	NA_x000D_ NA	NA_x000D_ NA	Both_x000D_ Both
CD37	771.094	728.294	-0.0824	0.7397	NC	No	No	1	CD37_exon_chr19:49843507	1	1	0	NA	1	NA	NA	NA	NA
CD38	72.8565	44.9433	-0.6976	0.1645	NC	No	No	1	CD38_exon_chr4:15850161	1	1	0	NA	3	0.8838	0.7754	-0.1084	NA
CD3EAP	189.477	70.6301	-1.4235	0	DOWN	No	No	1	CD3EAP_exon_chr19:45911390	1	1	0	NA	3	0.3425	0.3769	0.0344	NA
CD4	449.037	336.362	-0.4169	0.1063	NC	No	No	1	CD4_exon_chr12:6928464	1	1	0	NA	1	NA	NA	NA	NA
CD44	376.995	1280.58	1.7641	0	UP	No	No	1	CD44_exon_chr11:35250675	1	1	0	NA	4	0.8924	0.8504	-0.042	NA
CD46	66.219	87.7675	0.4063	0.4283	NC	No	No	1	CD46_exon_chr1:207966863	1	1	0	NA	1	NA	NA	NA	NA
CD47	588.728	437.213	-0.4291	0.1358	NC	No	No	1	CD47_exon_chr3:107766139	1	1	0	NA	6	0.0579	0.0769	0.019	NA
CD48	17.643	26.8021	0.6041	0.5479	NC	No	No	1	CD48_exon_chr1:160648921	1	1	0	NA	1	NA	NA	NA	NA
CD52	14.287	617.997	5.4348	0	UP	No	No	1	CD52_exon_chr1:26646661	1	1	0	NA	1	NA	NA	NA	NA
CD53	20.9692	91.312	2.123	0	UP	No	No	1	CD53_exon_chr1:111441745	1	1	0	NA	1	NA	NA	NA	NA
CD55	74.816	228.404	1.6106	0	UP	No	No	2	CD55_exon_chr1:207510037_x000D_ CD55_exon_chr1:207532890	0.127_x000D_ 0.803	0.1038_x000D_ 0.8538	-0.0232_x000D_ 0.0507	NA_x000D_ NA	1_x000D_ 4	NA_x000D_ 0.5402	NA_x000D_ 0.598	NA_x000D_ 0.0578	NA_x000D_ NA
CD58	10.9559	29.9459	1.4505	0.0763	UP	No	No	1	CD58_exon_chr1:117057444	1	1	0	NA	1	NA	NA	NA	NA
CD6	1.4361	0	-2.9194	1	NC	No	No	1	CD6_exon_chr11:60786725	1	1	0	NA	1	NA	NA	NA	NA
CD63	1642.37	1996.4	0.2816	0.1793	NC	No	No	1	CD63_exon_chr12:56119410	1	1	0	NA	1	NA	NA	NA	NA
CD68	321.401	340.603	0.0834	0.882	NC	No	No	1	CD68_exon_chr17:7484695	1	1	0	NA	3	0.6989	0.6981	-0.0008	NA
CD69	32.4088	80.8979	1.3204	0.0049	UP	No	No	1	CD69_exon_chr12:9906185	1	1	0	NA	1	NA	NA	NA	NA
CD70	1486.24	2043.41	0.4593	0.0172	NC	No	No	1	CD70_exon_chr19:6586416	1	1	0	NA	1	NA	NA	NA	NA
CD72	62.7787	12.3938	-2.3418	0.0001	DOWN	No	No	1	CD72_exon_chr9:35610297	1	1	0	NA	1	NA	NA	NA	NA
CD74	2.3837	2.5896	0.1185	1	NC	No	No	1	CD74_exon_chr5:149781813	1	1	0	NA	1	NA	NA	NA	NA
CD79A	1.4262	2.5966	0.8621	1	NC	No	No	1	CD79A_exon_chr19:42384933	1	1	0	NA	1	NA	NA	NA	NA
CD81	2.8723	1.5579	-0.8838	1	NC	No	No	1	CD81_exon_chr11:2418033	1	1	0	NA	1	NA	NA	NA	NA
CD82	728.865	1767.55	1.2779	0	UP	No	No	1	CD82_exon_chr11:44640598	1	1	0	NA	1	NA	NA	NA	NA
CD83	42.3824	1139.36	4.7486	0	UP	No	Yes	1	CD83_exon_chr6:14135338	1	1	0	NA	6	0.7291	0.6053	-0.1237	Both
CD84	43.8186	68.2357	0.6384	0.2522	NC	No	No	2	CD84_exon_chr1:160518111_x000D_ CD84_exon_chr1:160523936	0.7067_x000D_ 0.2933	0.8714_x000D_ 0.1286	0.1646_x000D_ -0.1646	NA_x000D_ NA	4_x000D_ 2	0.2988_x000D_ NA	0.3586_x000D_ NA	0.0598_x000D_ NA	NA_x000D_ NA
CD86	1.4361	1.5579	0.1171	1	NC	No	No	2	CD86_exon_chr3:121836894_x000D_ CD86_exon_chr3:121838284	0.3333_x000D_ 0.6667	1.0_x000D_ 0.0	0.6667_x000D_ -0.6667	NA_x000D_ NA	1_x000D_ 1	NA_x000D_ NA	NA_x000D_ NA	NA_x000D_ NA	NA_x000D_ NA
CD9	0.4738	1.0386	1.1259	1	NC	No	No	1	CD9_exon_chr12:6346928	1	1	0	NA	1	NA	NA	NA	NA
CD93	1173.31	1529.48	0.3824	0.092	NC	No	No	1	CD93_exon_chr20:23064611	1	1	0	NA	1	NA	NA	NA	NA
CD99	234.756	320.472	0.4489	0.1116	NC	No	No	2	CD99_exon_chrX:2658819_x000D_ CD99_exon_chrY:2608819	0.5152_x000D_ 0.4848	0.5135_x000D_ 0.4865	-0.0017_x000D_ 0.0017	NA_x000D_ NA	2_x000D_ 2	0.5899_x000D_ 0.5337	0.544_x000D_ 0.498	-0.0459_x000D_ -0.0357	NA_x000D_ NA
CD99L2	49.6325	33.0479	-0.5866	0.3808	NC	No	No	1	CD99L2_exon_chrX:149937574	1	1	0	NA	1	NA	NA	NA	NA
CD99P1	3.8049	7.713	1.0198	0.8991	NC	No	No	2	CD99P1_exon_chrX:2556014_x000D_ CD99P1_exon_chrY:2506014	0.5005_x000D_ 0.4995	0.6688_x000D_ 0.3312	0.1683_x000D_ -0.1683	NA_x000D_ NA	1_x000D_ 1	NA_x000D_ NA	NA_x000D_ NA	NA_x000D_ NA	NA_x000D_ NA
CDA	32.8577	26.3316	-0.3199	0.7475	NC	No	No	1	CDA_exon_chr1:20944944	1	1	0	NA	1	NA	NA	NA	NA
CDADC1	43.3746	10.8219	-2.002	0.0036	DOWN	No	No	2	CDADC1_exon_chr13:49841625_x000D_ CDADC1_exon_chr13:49865819	0.758_x000D_ 0.2311	0.6531_x000D_ 0.2465	-0.1049_x000D_ 0.0155	Down_x000D_ NA	1_x000D_ 1	NA_x000D_ NA	NA_x000D_ NA	NA_x000D_ NA	NA_x000D_ NA
CDAN1	76.1232	57.8494	-0.3968	0.4442	NC	No	No	1	CDAN1_exon_chr15:43016814	1	1	0	NA	2	0.8994	0.9076	0.0081	NA
CDC123	324.867	473.206	0.5426	0.03	NC	No	No	1	CDC123_exon_chr10:12292309	1	1	0	NA	1	NA	NA	NA	NA
CDC14A	5.7148	5.6776	-0.0097	1	NC	No	No	1	CDC14A_exon_chr1:100983806	1	1	0	NA	1	NA	NA	NA	NA
CDC16	240.151	206.45	-0.2182	0.5444	NC	No	No	2	CDC16_exon_chr13:115004824_x000D_ CDC16_exon_chr13:115037658	0.0714_x000D_ 0.9286	0.0967_x000D_ 0.9033	0.0253_x000D_ -0.0253	NA_x000D_ NA	1_x000D_ 4	NA_x000D_ 0.8647	NA_x000D_ 0.9112	NA_x000D_ 0.0466	NA_x000D_ NA
CDC20	1441.49	876.427	-0.7179	0.0003	DOWN	No	No	1	CDC20_exon_chr1:43828621	1	1	0	NA	1	NA	NA	NA	NA
CDC23	39.0513	29.925	-0.3841	0.6215	NC	No	No	1	CDC23_exon_chr5:137524837	1	1	0	NA	2	0.927	0.9477	0.0207	NA
CDC25A	204.253	91.7686	-1.1541	0.0001	DOWN	No	No	1	CDC25A_exon_chr3:48200575	1	1	0	NA	1	NA	NA	NA	NA
CDC25B	326.769	152.783	-1.0971	0.0004	DOWN	No	No	1	CDC25B_exon_chr20:3785467	1	1	0	NA	1	NA	NA	NA	NA
CDC26	13.3445	28.3461	1.0876	0.2116	NC	No	No	1	CDC26_exon_chr9:116029719	1	1	0	NA	1	NA	NA	NA	NA
CDC27	252.518	375.509	0.5726	0.0326	NC	Yes	No	2	CDC27_exon_chr17:45198383_x000D_ CDC27_exon_chr17:45219802	0.419_x000D_ 0.581	0.5196_x000D_ 0.4804	0.1006_x000D_ -0.1006	Up_x000D_ NA	10_x000D_ 1	0.6215_x000D_ NA	0.6574_x000D_ NA	0.0359_x000D_ NA	NA_x000D_ NA
CDC34	151.472	121.791	-0.3148	0.412	NC	No	No	1	CDC34_exon_chr19:541338	1	1	0	NA	2	0.867	0.8824	0.0154	NA
CDC37	815.733	1133.99	0.4753	0.0269	NC	No	No	2	CDC37_exon_chr19:10502382_x000D_ CDC37_exon_chr19:10506219	0.6904_x000D_ 0.3096	0.7544_x000D_ 0.2456	0.064_x000D_ -0.064	NA_x000D_ NA	1_x000D_ 1	NA_x000D_ NA	NA_x000D_ NA	NA_x000D_ NA	NA_x000D_ NA
CDC37L1	17.5934	28.8655	0.7138	0.4246	NC	No	No	1	CDC37L1_exon_chr9:4706010	1	1	0	NA	4	0.5071	0.2525	-0.2546	NA
CDC37L1-DT	19.0197	18.0575	-0.0756	0.9607	NC	No	No	1	CDC37L1-DT_exon_chr9:4676749	1	1	0	NA	1	NA	NA	NA	NA
CDC40	382.625	461.534	0.2703	0.397	NC	No	No	4	CDC40_exon_chr6:110530286_x000D_ CDC40_exon_chr6:110531909_x000D_ CDC40_exon_chr6:110550034_x000D_ CDC40_exon_chr6:110551156	0.51_x000D_ 0.0559_x000D_ 0.2786_x000D_ 0.1255	0.6045_x000D_ 0.0638_x000D_ 0.1747_x000D_ 0.1391	0.0945_x000D_ 0.0078_x000D_ -0.104_x000D_ 0.0135	NA_x000D_ NA_x000D_ NA_x000D_ NA	1_x000D_ 1_x000D_ 1_x000D_ 3	NA_x000D_ NA_x000D_ NA_x000D_ 0.5189	NA_x000D_ NA_x000D_ NA_x000D_ 0.6114	NA_x000D_ NA_x000D_ NA_x000D_ 0.0925	NA_x000D_ NA_x000D_ NA_x000D_ NA			CDC40_exon_chr6:110550034	CDC40_exon_chr6:110551156
CDC42	575.371	795.756	0.4678	0.0336	NC	No	No	1	CDC42_exon_chr1:22417920	1	1	0	NA	6	0.7573	0.7593	0.002	NA
CDC42BPB	66.1	32.0371	-1.046	0.0651	DOWN	No	No	5	CDC42BPB_exon_chr14:103400180_x000D_ CDC42BPB_exon_chr14:103429492_x000D_ CDC42BPB_exon_chr14:103434695_x000D_ CDC42BPB_exon_chr14:103435053_x000D_ CDC42BPB_exon_chr14:103442140	0.1513_x000D_ 0.1584_x000D_ 0.2514_x000D_ 0.1726_x000D_ 0.2664	0.2762_x000D_ 0.0941_x000D_ 0.305_x000D_ 0.1138_x000D_ 0.2109	0.1249_x000D_ -0.0643_x000D_ 0.0537_x000D_ -0.0588_x000D_ -0.0555	NA_x000D_ NA_x000D_ NA_x000D_ NA_x000D_ NA	1_x000D_ 1_x000D_ 1_x000D_ 1_x000D_ 1	NA_x000D_ NA_x000D_ NA_x000D_ NA_x000D_ NA	NA_x000D_ NA_x000D_ NA_x000D_ NA_x000D_ NA	NA_x000D_ NA_x000D_ NA_x000D_ NA_x000D_ NA	NA_x000D_ NA_x000D_ NA_x000D_ NA_x000D_ NA			CDC42BPB_exon_chr14:103434695	CDC42BPB_exon_chr14:103435053	CDC42BPB_exon_chr14:103442140
CDC42EP2	6.6623	3.1159	-1.0996	1	NC	No	No	1	CDC42EP2_exon_chr11:65088014	1	1	0	NA	2	NA	NA	NA	NA
CDC42EP3	171.618	994.851	2.5356	0	UP	No	No	1	CDC42EP3_exon_chr2:37873965	1	1	0	NA	8	0.5519	0.5391	-0.0128	NA
CDC42EP4	52.8993	58.3618	0.1416	0.7534	NC	No	No	1	CDC42EP4_exon_chr17:71282751	1	1	0	NA	1	NA	NA	NA	NA
CDC42SE1	195.69	424.621	1.1175	0	UP	No	No	1	CDC42SE1_exon_chr1:151025803	1	1	0	NA	3	0.8831	0.8788	-0.0042	NA
CDC42SE2	27.6216	21.6857	-0.3495	0.7187	NC	No	No	1	CDC42SE2_exon_chr5:130726685	1	1	0	NA	3	0.871	0.9208	0.0497	NA
CDC45	160.888	151.141	-0.0903	0.8854	NC	No	No	1	CDC45_exon_chr22:19508003	1	1	0	NA	1	NA	NA	NA	NA
CDC5L	1280.19	1683.59	0.3952	0.0642	NC	No	Yes	3	CDC5L_exon_chr6:44371545_x000D_ CDC5L_exon_chr6:44413391_x000D_ CDC5L_exon_chr6:44414343	0.6003_x000D_ 0.1447_x000D_ 0.1507	0.7115_x000D_ 0.0614_x000D_ 0.1347	0.1112_x000D_ -0.0833_x000D_ -0.016	Up_x000D_ NA_x000D_ NA	4_x000D_ 1_x000D_ 7	0.562_x000D_ NA_x000D_ 0.2021	0.5578_x000D_ NA_x000D_ 0.1633	-0.0042_x000D_ NA_x000D_ -0.0387	NA_x000D_ NA_x000D_ Both			CDC5L_exon_chr6:44414343
CDC6	305.738	199.462	-0.616	0.0279	DOWN	No	Yes	2	CDC6_exon_chr17:38449707_x000D_ CDC6_exon_chr17:38458163	0.0998_x000D_ 0.9002	0.047_x000D_ 0.953	-0.0528_x000D_ 0.0528	NA_x000D_ NA	1_x000D_ 7	NA_x000D_ 0.161	NA_x000D_ 0.2842	NA_x000D_ 0.1232	NA_x000D_ Lengthening
CDC7	58.1651	39.2099	-0.5687	0.3576	NC	No	No	2	CDC7_exon_chr1:91978614_x000D_ CDC7_exon_chr1:91989597	0.2787_x000D_ 0.7213	0.2328_x000D_ 0.7672	-0.0458_x000D_ 0.0458	NA_x000D_ NA	2_x000D_ 4	NA_x000D_ 0.795	NA_x000D_ 0.7424	NA_x000D_ -0.0526	NA_x000D_ NA
CDC73	146.192	254.666	0.8009	0.0046	UP	No	No	3	CDC73_exon_chr1:193119433_x000D_ CDC73_exon_chr1:193202122_x000D_ CDC73_exon_chr1:193219805	0.3875_x000D_ 0.1923_x000D_ 0.3617	0.3299_x000D_ 0.2434_x000D_ 0.4168	-0.0576_x000D_ 0.0511_x000D_ 0.0551	NA_x000D_ NA_x000D_ NA	1_x000D_ 1_x000D_ 8	NA_x000D_ NA_x000D_ 0.6753	NA_x000D_ NA_x000D_ 0.6675	NA_x000D_ NA_x000D_ -0.0078	NA_x000D_ NA_x000D_ NA			CDC73_exon_chr1:193219805
CDCA2	61.4616	58.3757	-0.0747	0.8249	NC	No	No	2	CDCA2_exon_chr8:25360888_x000D_ CDCA2_exon_chr8:25364025	0.2868_x000D_ 0.7132	0.0692_x000D_ 0.9308	-0.2176_x000D_ 0.2176	NA_x000D_ NA	1_x000D_ 2	NA_x000D_ 0.5502	NA_x000D_ 0.7455	NA_x000D_ 0.1953	NA_x000D_ NA
CDCA3	200.438	93.4102	-1.1018	0.0003	DOWN	No	No	1	CDCA3_exon_chr12:6958362	1	1	0	NA	1	NA	NA	NA	NA
CDCA4	72.8862	122.628	0.751	0.0575	UP	No	Yes	1	CDCA4_exon_chr14:105478272	1	1	0	NA	4	0.5576	0.6732	0.1156	Lengthening
CDCA5	341.443	175.347	-0.9614	0.0001	DOWN	No	No	1	CDCA5_exon_chr11:64846659	1	1	0	NA	1	NA	NA	NA	NA
CDCA7	166.816	81.5218	-1.0329	0.0027	DOWN	No	No	1	CDCA7_exon_chr2:174232361	1	1	0	NA	3	0.0584	0.0322	-0.0262	NA
CDCA7L	709.503	392.712	-0.8531	0.0003	DOWN	No	No	2	CDCA7L_exon_chr7:21941970_x000D_ CDCA7L_exon_chr7:21948125	0.6341_x000D_ 0.3659	0.6022_x000D_ 0.3978	-0.0319_x000D_ 0.0319	NA_x000D_ NA	3_x000D_ 2	0.7497_x000D_ 0.8714	0.7752_x000D_ 0.9452	0.0255_x000D_ 0.0738	NA_x000D_ NA
CDCA8	1099.91	618.83	-0.8296	0.0002	DOWN	No	No	3	CDCA8_exon_chr1:38166107_x000D_ CDCA8_exon_chr1:38167425_x000D_ CDCA8_exon_chr1:38173993	0.6398_x000D_ 0.2658_x000D_ 0.0944	0.6182_x000D_ 0.2562_x000D_ 0.1256	-0.0216_x000D_ -0.0096_x000D_ 0.0313	NA_x000D_ NA_x000D_ NA	1_x000D_ 1_x000D_ 2	NA_x000D_ NA_x000D_ 0.4084	NA_x000D_ NA_x000D_ 0.4382	NA_x000D_ NA_x000D_ 0.0298	NA_x000D_ NA_x000D_ NA			CDCA8_exon_chr1:38173993
CDCP1	0	1.0386	2.5667	1	NC	No	No	1	CDCP1_exon_chr3:45127559	1	1	0	NA	1	NA	NA	NA	NA
CDH23	0.4787	0	-1.3328	1	NC	No	No	1	CDH23_exon_chr10:73466653	1	1	0	NA	1	NA	NA	NA	NA
CDH24	168.039	412.3	1.2949	0	UP	No	No	1	CDH24_exon_chr14:23516583	1	1	0	NA	1	NA	NA	NA	NA
CDIP1	31.4662	35.6375	0.1795	0.8473	NC	No	No	1	CDIP1_exon_chr16:4562684	1	1	0	NA	2	0.401	0.515	0.1139	NA
CDIPT	93.2875	99.1227	0.0871	0.8029	NC	No	No	1	CDIPT_exon_chr16:29870655	1	1	0	NA	1	NA	NA	NA	NA
CDIPTOSP	5.2311	1.0386	-2.3375	1	NC	No	No	1	CDIPTOSP_exon_chr16:29879184	1	1	0	NA	1	NA	NA	NA	NA
CDK1	213.403	308.88	0.5336	0.0524	NC	No	No	1	CDK1_exon_chr10:62553634	1	1	0	NA	4	0.8606	0.8347	-0.0259	NA
CDK10	71.4402	43.4202	-0.7192	0.2029	NC	No	No	1	CDK10_exon_chr16:89762002	1	1	0	NA	1	NA	NA	NA	NA
CDK11A	1793.3	1951.77	0.1222	0.7307	NC	No	No	3	CDK11A_exon_chr1:1639684_x000D_ CDK11A_exon_chr1:1641079_x000D_ CDK11A_exon_chr1:1647917	0.5475_x000D_ 0.0847_x000D_ 0.2338	0.4686_x000D_ 0.1104_x000D_ 0.2602	-0.0788_x000D_ 0.0257_x000D_ 0.0264	NA_x000D_ NA_x000D_ NA	1_x000D_ 2_x000D_ 3	NA_x000D_ 0.1092_x000D_ 0.3946	NA_x000D_ 0.1025_x000D_ 0.4494	NA_x000D_ -0.0067_x000D_ 0.0547	NA_x000D_ NA_x000D_ NA			CDK11A_exon_chr1:1647917
CDK11B	1946.74	2234.58	0.199	0.4483	NC	No	No	3	CDK11B_exon_chr1:1576474_x000D_ CDK11B_exon_chr1:1577869_x000D_ CDK11B_exon_chr1:1650894	0.4748_x000D_ 0.0606_x000D_ 0.3815	0.397_x000D_ 0.1031_x000D_ 0.404	-0.0777_x000D_ 0.0425_x000D_ 0.0224	NA_x000D_ NA_x000D_ NA	1_x000D_ 2_x000D_ 1	NA_x000D_ 0.2222_x000D_ NA	NA_x000D_ 0.096_x000D_ NA	NA_x000D_ -0.1262_x000D_ NA	NA_x000D_ NA_x000D_ NA			CDK11B_exon_chr1:1650894
CDK12	81.9471	81.4381	-0.0086	0.9078	NC	No	No	3	CDK12_exon_chr17:37617738_x000D_ CDK12_exon_chr17:37627131_x000D_ CDK12_exon_chr17:37686856	0.0989_x000D_ 0.0929_x000D_ 0.7674	0.0255_x000D_ 0.0546_x000D_ 0.92	-0.0734_x000D_ -0.0383_x000D_ 0.1526	NA_x000D_ NA_x000D_ NA	1_x000D_ 1_x000D_ 5	NA_x000D_ NA_x000D_ 0.4285	NA_x000D_ NA_x000D_ 0.4465	NA_x000D_ NA_x000D_ 0.0179	NA_x000D_ NA_x000D_ NA			CDK12_exon_chr17:37686856
CDK13	60.519	88.3565	0.5457	0.3009	NC	No	No	3	CDK13_exon_chr7:40038959_x000D_ CDK13_exon_chr7:40132383_x000D_ CDK13_exon_chr7:40133728	0.4804_x000D_ 0.0865_x000D_ 0.4331	0.442_x000D_ 0.077_x000D_ 0.481	-0.0384_x000D_ -0.0094_x000D_ 0.0479	NA_x000D_ NA_x000D_ NA	1_x000D_ 1_x000D_ 2	NA_x000D_ NA_x000D_ 0.643	NA_x000D_ NA_x000D_ 0.6143	NA_x000D_ NA_x000D_ -0.0288	NA_x000D_ NA_x000D_ NA			CDK13_exon_chr7:40133728
CDK14	41.42	74.335	0.8433	0.0905	UP	No	No	1	CDK14_exon_chr7:90836479	1	1	0	NA	3	0.9262	0.9493	0.0232	NA
CDK16	466.373	330.13	-0.4986	0.0658	NC	No	No	1	CDK16_exon_chrX:47088129	1	1	0	NA	2	0.89	0.8735	-0.0165	NA
CDK17	31.8904	110.415	1.7914	0	UP	Yes	Yes	2	CDK17_exon_chr12:96674663_x000D_ CDK17_exon_chr12:96692761	0.2984_x000D_ 0.7016	0.6726_x000D_ 0.3274	0.3742_x000D_ -0.3742	Up_x000D_ NA	2_x000D_ 1	NA_x000D_ NA	NA_x000D_ NA	NA_x000D_ NA	Shortening_x000D_ NA
CDK18	2.8525	6.7232	1.2353	1	NC	No	No	1	CDK18_exon_chr1:205500471	1	1	0	NA	1	NA	NA	NA	NA
CDK19	360.493	284.406	-0.3419	0.7997	NC	No	No	2	CDK19_exon_chr6:110935869_x000D_ CDK19_exon_chr6:111136672	0.1137_x000D_ 0.8824	0.1623_x000D_ 0.8264	0.0486_x000D_ -0.0559	NA_x000D_ NA	1_x000D_ 1	NA_x000D_ NA	NA_x000D_ NA	NA_x000D_ NA	NA_x000D_ NA
CDK2	25.2281	41.2941	0.7104	0.3288	NC	No	No	1	CDK2_exon_chr12:56365304	1	1	0	NA	1	NA	NA	NA	NA
CDK20	44.2874	98.4012	1.1521	0.0077	UP	No	No	1	CDK20_exon_chr9:90582574	1	1	0	NA	2	0.6829	0.732	0.0491	NA
CDK2AP1	80.9897	77.8726	-0.0564	0.8472	NC	No	No	1	CDK2AP1_exon_chr12:123746350	1	1	0	NA	2	0.9199	0.9286	0.0087	NA
CDK2AP2	97.2362	58.32	-0.7375	0.1057	NC	No	No	1	CDK2AP2_exon_chr11:67274483	1	1	0	NA	1	NA	NA	NA	NA
CDK3	35.3157	55.0995	0.6429	0.3596	NC	No	No	2	CDK3_exon_chr17:73996221_x000D_ CDK3_exon_chr17:74001378	0.676_x000D_ 0.324	0.7387_x000D_ 0.2613	0.0627_x000D_ -0.0627	NA_x000D_ NA	1_x000D_ 1	NA_x000D_ NA	NA_x000D_ NA	NA_x000D_ NA	NA_x000D_ NA
CDK4	1133.3	846.059	-0.4216	0.0477	NC	No	No	1	CDK4_exon_chr12:58142465	1	1	0	NA	1	NA	NA	NA	NA
CDK5	52.3908	37.6659	-0.4762	0.4559	NC	No	No	1	CDK5_exon_chr7:150751182	1	1	0	NA	1	NA	NA	NA	NA
CDK5RAP1	191.655	134.157	-0.5145	0.2092	NC	No	No	1	CDK5RAP1_exon_chr20:31946929	1	1	0	NA	1	NA	NA	NA	NA
CDK5RAP2	1010.1	812.388	-0.3142	0.174	NC	No	No	4	CDK5RAP2_exon_chr9:123151570_x000D_ CDK5RAP2_exon_chr9:123156916_x000D_ CDK5RAP2_exon_chr9:123253755_x000D_ CDK5RAP2_exon_chr9:123290203	0.0665_x000D_ 0.0538_x000D_ 0.2565_x000D_ 0.6058	0.1372_x000D_ 0.0656_x000D_ 0.1657_x000D_ 0.6087	0.0706_x000D_ 0.0118_x000D_ -0.0908_x000D_ 0.003	NA_x000D_ NA_x000D_ NA_x000D_ NA	2_x000D_ 1_x000D_ 1_x000D_ 2	0.8259_x000D_ NA_x000D_ NA_x000D_ 0.7629	0.7221_x000D_ NA_x000D_ NA_x000D_ 0.7781	-0.1038_x000D_ NA_x000D_ NA_x000D_ 0.0152	NA_x000D_ NA_x000D_ NA_x000D_ NA			CDK5RAP2_exon_chr9:123253755	CDK5RAP2_exon_chr9:123290203
CDK5RAP3	443.082	261.054	-0.7629	0.0134	DOWN	No	No	1	CDK5RAP3_exon_chr17:46058802	1	1	0	NA	1	NA	NA	NA	NA
CDK6	1549.69	1398.06	-0.1485	0.6147	NC	No	No	1	CDK6_exon_chr7:92244600	1	1	0	NA	15	0.5179	0.6394	0.1216	NA
CDK6-AS1	51.4978	31.4272	-0.7116	0.2486	NC	No	No	1	CDK6-AS1_exon_chr7:92546150	1	1	0	NA	2	0.6457	0.539	-0.1066	NA
CDK7	91.4867	151.176	0.7247	0.0391	UP	No	No	1	CDK7_exon_chr5:68572933	1	1	0	NA	1	NA	NA	NA	NA
CDK8	31.4365	39.2587	0.3201	0.6938	NC	No	No	1	CDK8_exon_chr13:26978092	1	1	0	NA	2	0.786	0.6843	-0.1017	NA
CDK9	140.901	243.07	0.7864	0.0071	UP	No	No	1	CDK9_exon_chr9:130551456	1	1	0	NA	1	NA	NA	NA	NA
CDKAL1	94.3441	97.9516	0.0545	0.9308	NC	No	No	4	CDKAL1_exon_chr6:20546576_x000D_ CDKAL1_exon_chr6:20649523_x000D_ CDKAL1_exon_chr6:20781375_x000D_ CDKAL1_exon_chr6:21231078	0.2325_x000D_ 0.1464_x000D_ 0.1315_x000D_ 0.4896	0.1425_x000D_ 0.1369_x000D_ 0.0403_x000D_ 0.6804	-0.09_x000D_ -0.0095_x000D_ -0.0913_x000D_ 0.1908	NA_x000D_ NA_x000D_ NA_x000D_ NA	1_x000D_ 1_x000D_ 1_x000D_ 1	NA_x000D_ NA_x000D_ NA_x000D_ NA	NA_x000D_ NA_x000D_ NA_x000D_ NA	NA_x000D_ NA_x000D_ NA_x000D_ NA	NA_x000D_ NA_x000D_ NA_x000D_ NA			CDKAL1_exon_chr6:20781375	CDKAL1_exon_chr6:21231078
CDKL1	19.4934	19.6572	0.0105	1	NC	No	No	3	CDKL1_exon_chr14:50796899_x000D_ CDKL1_exon_chr14:50799410_x000D_ CDKL1_exon_chr14:50863047	0.3172_x000D_ 0.3416_x000D_ 0.3412	0.5085_x000D_ 0.3931_x000D_ 0.0983	0.1914_x000D_ 0.0515_x000D_ -0.2429	NA_x000D_ NA_x000D_ NA	2_x000D_ 1_x000D_ 1	NA_x000D_ NA_x000D_ NA	NA_x000D_ NA_x000D_ NA	NA_x000D_ NA_x000D_ NA	NA_x000D_ NA_x000D_ NA			CDKL1_exon_chr14:50863047
CDKL3	12.8459	16.4577	0.3581	1	NC	No	No	1	CDKL3_exon_chr5:133644157	1	1	0	NA	2	NA	NA	NA	NA
CDKL5	6.6425	8.2672	0.3138	1	NC	No	No	2	CDKL5_exon_chrX:18582596_x000D_ CDKL5_exon_chrX:18646490	0.2855_x000D_ 0.7145	0.3176_x000D_ 0.6824	0.0322_x000D_ -0.0322	NA_x000D_ NA	1_x000D_ 1	NA_x000D_ NA	NA_x000D_ NA	NA_x000D_ NA	NA_x000D_ NA
CDKN1A	77.155	2138.3	4.7926	0	UP	No	No	2	CDKN1A_exon_chr6:36648250_x000D_ CDKN1A_exon_chr6:36653228	0.0802_x000D_ 0.9198	0.0729_x000D_ 0.9271	-0.0073_x000D_ 0.0073	NA_x000D_ NA	1_x000D_ 1	NA_x000D_ NA	NA_x000D_ NA	NA_x000D_ NA	NA_x000D_ NA
CDKN1B	88.0117	97.5508	0.1479	0.7534	NC	No	No	1	CDKN1B_exon_chr12:12873969	1	1	0	NA	1	NA	NA	NA	NA
CDKN2A	280.929	890.337	1.664	0	UP	No	No	2	CDKN2A_exon_chr9:21968241_x000D_ CDKN2A_exon_chr9:21995323	0.9458_x000D_ 0.0542	0.9165_x000D_ 0.0835	-0.0293_x000D_ 0.0293	NA_x000D_ NA	2_x000D_ 3	0.4108_x000D_ 0.7859	0.3806_x000D_ 0.8452	-0.0303_x000D_ 0.0594	NA_x000D_ NA
CDKN2AIP	86.1663	122.178	0.5038	0.2066	NC	No	No	1	CDKN2AIP_exon_chr4:184367240	1	1	0	NA	4	0.327	0.4045	0.0775	NA
CDKN2AIPNL	396.178	312.135	-0.3441	0.2083	NC	No	No	1	CDKN2AIPNL_exon_chr5:133738617	1	1	0	NA	1	NA	NA	NA	NA
CDKN2B	4.7723	139.779	4.8748	0	UP	No	No	1	CDKN2B_exon_chr9:22006246	1	1	0	NA	3	NA	NA	NA	NA
CDKN2B-AS1	6.1737	9.271	0.5859	1	NC	No	No	1	CDKN2B-AS1_exon_chr9:22120502	1	1	0	NA	1	NA	NA	NA	NA
CDKN2C	277.005	134.952	-1.0371	0.0008	DOWN	Yes	No	2	CDKN2C_exon_chr1:51434366_x000D_ CDKN2C_exon_chr1:51439564	0.6977_x000D_ 0.3023	0.5682_x000D_ 0.4318	-0.1295_x000D_ 0.1295	Down_x000D_ NA	2_x000D_ 4	0.8944_x000D_ 0.822	0.8466_x000D_ 0.8278	-0.0477_x000D_ 0.0058	NA_x000D_ NA
CDKN2D	15.6984	5.1443	-1.6082	0.3295	NC	No	No	1	CDKN2D_exon_chr19:10678093	1	1	0	NA	1	NA	NA	NA	NA
CDKN3	97.1321	57.7797	-0.7495	0.0751	DOWN	No	No	2	CDKN3_exon_chr14:54878201_x000D_ CDKN3_exon_chr14:54886709	0.1421_x000D_ 0.8137	0.1122_x000D_ 0.8878	-0.0299_x000D_ 0.0742	NA_x000D_ NA	1_x000D_ 1	NA_x000D_ NA	NA_x000D_ NA	NA_x000D_ NA	NA_x000D_ NA
CDON	2.8525	6.1969	1.1181	1	NC	No	No	1	CDON_exon_chr11:125831000	1	1	0	NA	2	NA	NA	NA	NA
CDPF1	33.8399	7.7549	-2.127	0.0087	DOWN	No	No	1	CDPF1_exon_chr22:46641135	1	1	0	NA	1	NA	NA	NA	NA
CDR2	83.743	52.123	-0.6845	0.141	NC	No	No	1	CDR2_exon_chr16:22359144	1	1	0	NA	1	NA	NA	NA	NA
CDR2L	35.7498	24.7667	-0.5294	0.5412	NC	No	No	1	CDR2L_exon_chr17:72999277	1	1	0	NA	1	NA	NA	NA	NA
CDS2	54.3205	76.7991	0.5001	0.301	NC	No	No	1	CDS2_exon_chr20:5170747	1	1	0	NA	6	0.4516	0.3481	-0.1035	NA
CDT1	554.598	259.866	-1.0936	0	DOWN	No	No	1	CDT1_exon_chr16:88874522	1	1	0	NA	3	0.2716	0.3281	0.0565	NA
CDV3	2876.12	2694.51	-0.0941	0.7841	NC	No	No	4	CDV3_exon_chr3:133292529_x000D_ CDV3_exon_chr3:133293882_x000D_ CDV3_exon_chr3:133302845_x000D_ CDV3_exon_chr3:133306002	0.0631_x000D_ 0.3694_x000D_ 0.2866_x000D_ 0.2662	0.0442_x000D_ 0.3112_x000D_ 0.2848_x000D_ 0.354	-0.0189_x000D_ -0.0583_x000D_ -0.0018_x000D_ 0.0877	NA_x000D_ NA_x000D_ NA_x000D_ NA	1_x000D_ 2_x000D_ 1_x000D_ 6	NA_x000D_ 0.4622_x000D_ NA_x000D_ 0.7794	NA_x000D_ 0.485_x000D_ NA_x000D_ 0.7322	NA_x000D_ 0.0228_x000D_ NA_x000D_ -0.0472	NA_x000D_ NA_x000D_ NA_x000D_ NA			CDV3_exon_chr3:133302845	CDV3_exon_chr3:133306002
CDYL	81.4486	55.7652	-0.5469	0.2428	NC	No	No	2	CDYL_exon_chr6:4935748_x000D_ CDYL_exon_chr6:4954131	0.5612_x000D_ 0.4388	0.401_x000D_ 0.599	-0.1602_x000D_ 0.1602	NA_x000D_ NA	2_x000D_ 2	0.2726_x000D_ 0.528	0.0998_x000D_ 0.7037	-0.1729_x000D_ 0.1757	NA_x000D_ NA
CDYL2	49.0646	255.579	2.3814	0	UP	Yes	No	2	CDYL2_exon_chr16:80638443_x000D_ CDYL2_exon_chr16:80719026	0.5434_x000D_ 0.4566	0.69_x000D_ 0.31	0.1466_x000D_ -0.1466	Up_x000D_ Down	1_x000D_ 1	NA_x000D_ NA	NA_x000D_ NA	NA_x000D_ NA	NA_x000D_ NA
CEACAM19	20.9494	18.0575	-0.2145	0.8656	NC	No	No	1	CEACAM19_exon_chr19:45186705	1	1	0	NA	1	NA	NA	NA	NA
CEACAM21	33.3117	26.9067	-0.3094	0.786	NC	No	No	1	CEACAM21_exon_chr19:42092816	1	1	0	NA	1	NA	NA	NA	NA
CEACAM4	44.2973	16.029	-1.4679	0.0324	DOWN	No	No	1	CEACAM4_exon_chr19:42126084	1	1	0	NA	1	NA	NA	NA	NA
CEACAM6	38.5081	28.9631	-0.4123	0.6882	NC	No	No	1	CEACAM6_exon_chr19:42274706	1	1	0	NA	1	NA	NA	NA	NA
CEBPA	1602.56	1238.78	-0.3714	0.1087	NC	No	No	1	CEBPA_exon_chr19:33793470	1	1	0	NA	1	NA	NA	NA	NA
CEBPA-DT	5.251	2.0703	-1.344	1	NC	No	No	1	CEBPA-DT_exon_chr19:33793726	1	1	0	NA	1	NA	NA	NA	NA
CEBPB	144.865	278.178	0.9417	0.0025	UP	No	No	1	CEBPB_exon_chr20:48807119	1	1	0	NA	3	0.2951	0.3104	0.0153	NA
CEBPE	148.136	164.72	0.1529	0.7745	NC	No	No	1	CEBPE_exon_chr14:23587031	1	1	0	NA	1	NA	NA	NA	NA
CEBPG	116.69	74.7637	-0.6421	0.1079	NC	No	No	1	CEBPG_exon_chr19:33870049	1	1	0	NA	4	0.3945	0.4746	0.0801	NA
CEBPZ	1821.6	1786.94	-0.0277	0.8638	NC	No	No	4	CEBPZ_exon_chr2:37429046_x000D_ CEBPZ_exon_chr2:37430151_x000D_ CEBPZ_exon_chr2:37439182_x000D_ CEBPZ_exon_chr2:37449706	0.494_x000D_ 0.0852_x000D_ 0.207_x000D_ 0.0656	0.5561_x000D_ 0.1116_x000D_ 0.1426_x000D_ 0.0463	0.0621_x000D_ 0.0264_x000D_ -0.0644_x000D_ -0.0193	NA_x000D_ NA_x000D_ NA_x000D_ NA	5_x000D_ 1_x000D_ 1_x000D_ 2	0.2879_x000D_ NA_x000D_ NA_x000D_ 0.4609	0.3019_x000D_ NA_x000D_ NA_x000D_ 0.5317	0.0139_x000D_ NA_x000D_ NA_x000D_ 0.0708	NA_x000D_ NA_x000D_ NA_x000D_ NA			CEBPZ_exon_chr2:37439182	CEBPZ_exon_chr2:37449706
CEBPZOS	165.71	185.663	0.164	0.7356	NC	No	No	2	CEBPZOS_exon_chr2:37425636_x000D_ CEBPZOS_exon_chr2:37429005	0.1668_x000D_ 0.8332	0.1237_x000D_ 0.8683	-0.043_x000D_ 0.0351	NA_x000D_ NA	1_x000D_ 1	NA_x000D_ NA	NA_x000D_ NA	NA_x000D_ NA	NA_x000D_ NA
CEL	2.8624	2.5617	-0.1574	1	NC	No	No	1	CEL_exon_chr9:135946373	1	1	0	NA	1	NA	NA	NA	NA
CELA1	5.2311	12.8713	1.2988	0.562	NC	No	No	1	CELA1_exon_chr12:51722378	1	1	0	NA	1	NA	NA	NA	NA
CELF1	100.453	124.339	0.3076	0.4317	NC	No	No	1	CELF1_exon_chr11:47493929	1	1	0	NA	5	0.8693	0.8926	0.0233	NA
CELF2	159.457	278.934	0.8067	0.0042	UP	No	Yes	2	CELF2_exon_chr10:11370888_x000D_ CELF2_exon_chr10:11374641	0.0567_x000D_ 0.9433	0.0742_x000D_ 0.9258	0.0175_x000D_ -0.0175	NA_x000D_ NA	3_x000D_ 8	NA_x000D_ 0.3499	NA_x000D_ 0.2415	NA_x000D_ -0.1084	NA_x000D_ Both
CELF6	20.4558	28.7818	0.4933	0.6529	NC	No	No	2	CELF6_exon_chr15:72578683_x000D_ CELF6_exon_chr15:72579733	0.6512_x000D_ 0.3488	0.6963_x000D_ 0.3037	0.0452_x000D_ -0.0452	NA_x000D_ NA	3_x000D_ 1	NA_x000D_ NA	NA_x000D_ NA	NA_x000D_ NA	NA_x000D_ NA
CELSR2	2.8475	1.537	-0.8877	1	NC	No	No	1	CELSR2_exon_chr1:109816643	1	1	0	NA	1	NA	NA	NA	NA
CELSR3	9.5346	6.7023	-0.5079	1	NC	No	No	1	CELSR3_exon_chr3:48675665	1	1	0	NA	1	NA	NA	NA	NA
CEMIP	0	23.3133	7.0558	0.0307	UP	No	No	1	CEMIP_exon_chr15:81241137	1	1	0	NA	2	NA	NA	NA	NA
CEMIP2	9.5247	84.0904	3.1422	0	UP	No	No	1	CEMIP2_exon_chr9:74300309	1	1	0	NA	2	NA	NA	NA	NA
CENPA	109.37	72.7492	-0.5887	0.2252	NC	No	No	1	CENPA_exon_chr2:27016679	1	1	0	NA	1	NA	NA	NA	NA
CENPB	509.313	342.221	-0.5736	0.5028	NC	No	No	1	CENPB_exon_chr20:3767387	1	1	0	NA	4	0.3715	0.6318	0.2603	NA
CENPBD1	9.0609	4.6529	-0.9623	0.8778	NC	No	No	1	CENPBD1_exon_chr16:90039240	1	1	0	NA	3	NA	NA	NA	NA
CENPBD1P1	56.28	74.2514	0.4004	0.5087	NC	No	No	1	CENPBD1P1_exon_chr19:59092611	1	1	0	NA	2	0.6787	0.5683	-0.1104	NA
CENPC	229.959	125.12	-0.8776	0.0115	DOWN	No	No	5	CENPC_exon_chr4:68338393_x000D_ CENPC_exon_chr4:68358715_x000D_ CENPC_exon_chr4:68374823_x000D_ CENPC_exon_chr4:68378287_x000D_ CENPC_exon_chr4:68384086	0.1366_x000D_ 0.0974_x000D_ 0.0869_x000D_ 0.5653_x000D_ 0.1138	0.2052_x000D_ 0.0905_x000D_ 0.1001_x000D_ 0.4653_x000D_ 0.139	0.0686_x000D_ -0.0069_x000D_ 0.0132_x000D_ -0.1_x000D_ 0.0251	NA_x000D_ NA_x000D_ NA_x000D_ NA_x000D_ NA	1_x000D_ 1_x000D_ 1_x000D_ 1_x000D_ 2	NA_x000D_ NA_x000D_ NA_x000D_ NA_x000D_ 0.5846	NA_x000D_ NA_x000D_ NA_x000D_ NA_x000D_ 0.399	NA_x000D_ NA_x000D_ NA_x000D_ NA_x000D_ -0.1856	NA_x000D_ NA_x000D_ NA_x000D_ NA_x000D_ NA			CENPC_exon_chr4:68374823	CENPC_exon_chr4:68378287	CENPC_exon_chr4:68384086
CENPE	1455.97	1246.6	-0.224	0.3571	NC	No	No	6	CENPE_exon_chr4:104062261_x000D_ CENPE_exon_chr4:104065775_x000D_ CENPE_exon_chr4:104067264_x000D_ CENPE_exon_chr4:104070565_x000D_ CENPE_exon_chr4:104072534_x000D_ CENPE_exon_chr4:104096060	0.0657_x000D_ 0.0869_x000D_ 0.0909_x000D_ 0.313_x000D_ 0.0756_x000D_ 0.0886	0.0711_x000D_ 0.075_x000D_ 0.1471_x000D_ 0.3406_x000D_ 0.0644_x000D_ 0.0768	0.0054_x000D_ -0.0119_x000D_ 0.0562_x000D_ 0.0276_x000D_ -0.0112_x000D_ -0.0118	NA_x000D_ NA_x000D_ NA_x000D_ NA_x000D_ NA_x000D_ NA	2_x000D_ 2_x000D_ 1_x000D_ 2_x000D_ 2_x000D_ 1	0.9287_x000D_ 0.8355_x000D_ NA_x000D_ 0.3781_x000D_ 0.7418_x000D_ NA	0.9006_x000D_ 0.8204_x000D_ NA_x000D_ 0.3519_x000D_ 0.6969_x000D_ NA	-0.0281_x000D_ -0.0151_x000D_ NA_x000D_ -0.0262_x000D_ -0.0448_x000D_ NA	NA_x000D_ NA_x000D_ NA_x000D_ NA_x000D_ NA_x000D_ NA			CENPE_exon_chr4:104067264	CENPE_exon_chr4:104070565	CENPE_exon_chr4:104072534	CENPE_exon_chr4:104096060
CENPF	4476.84	3060.5	-0.5487	0.0042	NC	No	No	8	CENPF_exon_chr1:214787056_x000D_ CENPF_exon_chr1:214788174_x000D_ CENPF_exon_chr1:214795421_x000D_ CENPF_exon_chr1:214802388_x000D_ CENPF_exon_chr1:214813263_x000D_ CENPF_exon_chr1:214817899_x000D_ CENPF_exon_chr1:214825052_x000D_ CENPF_exon_chr1:214830275	0.0915_x000D_ 0.1365_x000D_ 0.1609_x000D_ 0.1013_x000D_ 0.0982_x000D_ 0.1636_x000D_ 0.0554_x000D_ 0.0917	0.0785_x000D_ 0.1314_x000D_ 0.1635_x000D_ 0.0944_x000D_ 0.1039_x000D_ 0.1581_x000D_ 0.0448_x000D_ 0.0824	-0.013_x000D_ -0.0051_x000D_ 0.0026_x000D_ -0.007_x000D_ 0.0056_x000D_ -0.0055_x000D_ -0.0106_x000D_ -0.0093	NA_x000D_ NA_x000D_ NA_x000D_ NA_x000D_ NA_x000D_ NA_x000D_ NA_x000D_ NA	2_x000D_ 1_x000D_ 1_x000D_ 2_x000D_ 11_x000D_ 11_x000D_ 2_x000D_ 2	0.6275_x000D_ NA_x000D_ NA_x000D_ 0.36_x000D_ 0.5033_x000D_ 0.3571_x000D_ 0.0874_x000D_ 0.0812	0.642_x000D_ NA_x000D_ NA_x000D_ 0.3514_x000D_ 0.5479_x000D_ 0.3677_x000D_ 0.1367_x000D_ 0.0194	0.0146_x000D_ NA_x000D_ NA_x000D_ -0.0085_x000D_ 0.0446_x000D_ 0.0106_x000D_ 0.0494_x000D_ -0.0618	NA_x000D_ NA_x000D_ NA_x000D_ NA_x000D_ NA_x000D_ NA_x000D_ NA_x000D_ NA			CENPF_exon_chr1:214795421	CENPF_exon_chr1:214802388	CENPF_exon_chr1:214813263	CENPF_exon_chr1:214817899	CENPF_exon_chr1:214825052	CENPF_exon_chr1:214830275
CENPH	262.596	191.7	-0.4536	0.1946	NC	Yes	No	3	CENPH_exon_chr5:68490473_x000D_ CENPH_exon_chr5:68504022_x000D_ CENPH_exon_chr5:68505533	0.0543_x000D_ 0.2561_x000D_ 0.6896	0.0627_x000D_ 0.0706_x000D_ 0.8667	0.0083_x000D_ -0.1854_x000D_ 0.1771	NA_x000D_ Down_x000D_ NA	1_x000D_ 1_x000D_ 2	NA_x000D_ NA_x000D_ 0.8179	NA_x000D_ NA_x000D_ 0.8047	NA_x000D_ NA_x000D_ -0.0133	NA_x000D_ NA_x000D_ NA			CENPH_exon_chr5:68505533
CENPI	9.5148	6.7162	-0.5036	1	NC	No	No	2	CENPI_exon_chrX:100357262_x000D_ CENPI_exon_chrX:100417821	0.2492_x000D_ 0.7508	0.3913_x000D_ 0.6087	0.1421_x000D_ -0.1421	NA_x000D_ NA	1_x000D_ 2	NA_x000D_ NA	NA_x000D_ NA	NA_x000D_ NA	NA_x000D_ NA
CENPJ	368.082	253.411	-0.5383	0.0871	NC	No	No	5	CENPJ_exon_chr13:25457507_x000D_ CENPJ_exon_chr13:25467005_x000D_ CENPJ_exon_chr13:25473722_x000D_ CENPJ_exon_chr13:25478196_x000D_ CENPJ_exon_chr13:25481098	0.1204_x000D_ 0.1202_x000D_ 0.5664_x000D_ 0.0854_x000D_ 0.0674	0.1672_x000D_ 0.0783_x000D_ 0.6154_x000D_ 0.0344_x000D_ 0.0722	0.0468_x000D_ -0.042_x000D_ 0.049_x000D_ -0.051_x000D_ 0.0048	NA_x000D_ NA_x000D_ NA_x000D_ NA_x000D_ NA	1_x000D_ 2_x000D_ 2_x000D_ 1_x000D_ 3	NA_x000D_ 0.2359_x000D_ 0.7446_x000D_ NA_x000D_ NA	NA_x000D_ 0.0965_x000D_ 0.6853_x000D_ NA_x000D_ NA	NA_x000D_ -0.1394_x000D_ -0.0593_x000D_ NA_x000D_ NA	NA_x000D_ NA_x000D_ NA_x000D_ NA_x000D_ NA			CENPJ_exon_chr13:25473722	CENPJ_exon_chr13:25478196	CENPJ_exon_chr13:25481098
CENPK	89.1278	94.2746	0.0816	0.8942	NC	No	No	5	CENPK_exon_chr5:64812428_x000D_ CENPK_exon_chr5:64814460_x000D_ CENPK_exon_chr5:64824405_x000D_ CENPK_exon_chr5:64825026_x000D_ CENPK_exon_chr5:64850773	0.0533_x000D_ 0.2246_x000D_ 0.1498_x000D_ 0.2461_x000D_ 0.2993	0.0977_x000D_ 0.2988_x000D_ 0.2006_x000D_ 0.1476_x000D_ 0.2075	0.0444_x000D_ 0.0742_x000D_ 0.0508_x000D_ -0.0985_x000D_ -0.0918	NA_x000D_ NA_x000D_ NA_x000D_ NA_x000D_ NA	1_x000D_ 1_x000D_ 1_x000D_ 1_x000D_ 1	NA_x000D_ NA_x000D_ NA_x000D_ NA_x000D_ NA	NA_x000D_ NA_x000D_ NA_x000D_ NA_x000D_ NA	NA_x000D_ NA_x000D_ NA_x000D_ NA_x000D_ NA	NA_x000D_ NA_x000D_ NA_x000D_ NA_x000D_ NA			CENPK_exon_chr5:64824405	CENPK_exon_chr5:64825026	CENPK_exon_chr5:64850773
CENPL	34.2641	27.3075	-0.3272	0.7101	NC	No	No	1	CENPL_exon_chr1:173769657	1	1	0	NA	1	NA	NA	NA	NA
CENPM	206.691	107.327	-0.9456	0.0018	DOWN	No	No	1	CENPM_exon_chr22:42335200	1	1	0	NA	1	NA	NA	NA	NA
CENPN	132.798	149.043	0.1664	0.6811	NC	No	No	2	CENPN_exon_chr16:81056359_x000D_ CENPN_exon_chr16:81062173	0.8351_x000D_ 0.1649	0.6686_x000D_ 0.3314	-0.1665_x000D_ 0.1665	NA_x000D_ NA	1_x000D_ 4	NA_x000D_ 0.7571	NA_x000D_ 0.7874	NA_x000D_ 0.0303	NA_x000D_ NA
CENPO	54.3056	41.3638	-0.3935	0.5232	NC	No	No	1	CENPO_exon_chr2:25042222	1	1	0	NA	3	0.8057	0.9437	0.138	NA
CENPP	56.6744	30.4652	-0.8961	0.1026	NC	No	No	1	CENPP_exon_chr9:95375300	1	1	0	NA	4	0.2005	0.0835	-0.1169	NA
CENPQ	33.8152	60.2299	0.8334	0.1612	NC	Yes	No	3	CENPQ_exon_chr6:49437871_x000D_ CENPQ_exon_chr6:49456064_x000D_ CENPQ_exon_chr6:49459856	0.2392_x000D_ 0.24_x000D_ 0.5209	0.1685_x000D_ 0.0413_x000D_ 0.7902	-0.0707_x000D_ -0.1987_x000D_ 0.2694	NA_x000D_ NA_x000D_ Up	1_x000D_ 1_x000D_ 2	NA_x000D_ NA_x000D_ 0.1513	NA_x000D_ NA_x000D_ 0.2323	NA_x000D_ NA_x000D_ 0.081	NA_x000D_ NA_x000D_ NA			CENPQ_exon_chr6:49459856
CENPS-CORT	98.9825	84.1392	-0.2349	0.6582	NC	No	No	2	CENPS-CORT_exon_chr1:10502321_x000D_ CENPS-CORT_exon_chr1:10511433	0.5961_x000D_ 0.4039	0.6552_x000D_ 0.3448	0.0591_x000D_ -0.0591	NA_x000D_ NA	3_x000D_ 1	0.6124_x000D_ NA	0.5997_x000D_ NA	-0.0127_x000D_ NA	NA_x000D_ NA
CENPT	163.582	50.8683	-1.6849	0.1779	NC	No	No	1	CENPT_exon_chr16:67863991	1	1	0	NA	1	NA	NA	NA	NA
CENPU	166.258	110.332	-0.5913	0.0982	DOWN	No	No	4	CENPU_exon_chr4:185616555_x000D_ CENPU_exon_chr4:185623290_x000D_ CENPU_exon_chr4:185634167_x000D_ CENPU_exon_chr4:185638350	0.5213_x000D_ 0.1349_x000D_ 0.2091_x000D_ 0.0745	0.6427_x000D_ 0.1125_x000D_ 0.138_x000D_ 0.0831	0.1214_x000D_ -0.0223_x000D_ -0.0711_x000D_ 0.0086	NA_x000D_ NA_x000D_ NA_x000D_ NA	4_x000D_ 1_x000D_ 1_x000D_ 1	0.4075_x000D_ NA_x000D_ NA_x000D_ NA	0.2922_x000D_ NA_x000D_ NA_x000D_ NA	-0.1152_x000D_ NA_x000D_ NA_x000D_ NA	NA_x000D_ NA_x000D_ NA_x000D_ NA			CENPU_exon_chr4:185634167	CENPU_exon_chr4:185638350
CENPV	53.378	76.9246	0.5272	0.3141	NC	No	No	1	CENPV_exon_chr17:16246255	1	1	0	NA	1	NA	NA	NA	NA
CENPW	539.502	820.86	0.6055	0.003	UP	No	No	1	CENPW_exon_chr6:126669611	1	1	0	NA	1	NA	NA	NA	NA
CENPX	172.072	79.915	-1.1061	0.0016	DOWN	No	No	1	CENPX_exon_chr17:79977095	1	1	0	NA	1	NA	NA	NA	NA
CEP104	126.12	79.5003	-0.6663	0.0912	DOWN	No	No	2	CEP104_exon_chr1:3732081_x000D_ CEP104_exon_chr1:3751656	0.8267_x000D_ 0.1733	0.9742_x000D_ 0.0258	0.1475_x000D_ -0.1475	NA_x000D_ Down	4_x000D_ 2	0.112_x000D_ NA	0.1135_x000D_ NA	0.0015_x000D_ NA	NA_x000D_ NA
CEP120	41.4696	61.2825	0.5643	0.3208	NC	No	No	4	CEP120_exon_chr5:122682503_x000D_ CEP120_exon_chr5:122713229_x000D_ CEP120_exon_chr5:122717894_x000D_ CEP120_exon_chr5:122726059	0.5174_x000D_ 0.1263_x000D_ 0.1495_x000D_ 0.1954	0.536_x000D_ 0.0761_x000D_ 0.1547_x000D_ 0.1757	0.0186_x000D_ -0.0502_x000D_ 0.0052_x000D_ -0.0197	NA_x000D_ NA_x000D_ NA_x000D_ NA	3_x000D_ 1_x000D_ 1_x000D_ 1	0.9651_x000D_ NA_x000D_ NA_x000D_ NA	0.8507_x000D_ NA_x000D_ NA_x000D_ NA	-0.1144_x000D_ NA_x000D_ NA_x000D_ NA	NA_x000D_ NA_x000D_ NA_x000D_ NA			CEP120_exon_chr5:122717894	CEP120_exon_chr5:122726059
CEP128	357.744	214.818	-0.7355	0.0116	DOWN	No	No	5	CEP128_exon_chr14:81244390_x000D_ CEP128_exon_chr14:81251889_x000D_ CEP128_exon_chr14:81259454_x000D_ CEP128_exon_chr14:81297638_x000D_ CEP128_exon_chr14:81307112	0.2462_x000D_ 0.4475_x000D_ 0.0374_x000D_ 0.1584_x000D_ 0.0732	0.2612_x000D_ 0.3554_x000D_ 0.0816_x000D_ 0.1526_x000D_ 0.0853	0.015_x000D_ -0.092_x000D_ 0.0442_x000D_ -0.0058_x000D_ 0.0121	NA_x000D_ NA_x000D_ NA_x000D_ NA_x000D_ NA	1_x000D_ 2_x000D_ 1_x000D_ 2_x000D_ 1	NA_x000D_ 0.1479_x000D_ NA_x000D_ 0.7606_x000D_ NA	NA_x000D_ 0.1106_x000D_ NA_x000D_ 0.9175_x000D_ NA	NA_x000D_ -0.0372_x000D_ NA_x000D_ 0.1569_x000D_ NA	NA_x000D_ NA_x000D_ NA_x000D_ NA_x000D_ NA			CEP128_exon_chr14:81259454	CEP128_exon_chr14:81297638	CEP128_exon_chr14:81307112
CEP131	68.5679	66.5383	-0.0434	0.9324	NC	No	No	2	CEP131_exon_chr17:79163643_x000D_ CEP131_exon_chr17:79168772	0.9374_x000D_ 0.0626	0.8419_x000D_ 0.1581	-0.0955_x000D_ 0.0955	NA_x000D_ NA	1_x000D_ 1	NA_x000D_ NA	NA_x000D_ NA	NA_x000D_ NA	NA_x000D_ NA
CEP135	127.631	175.235	0.4575	0.2185	NC	No	No	5	CEP135_exon_chr4:56831809_x000D_ CEP135_exon_chr4:56851446_x000D_ CEP135_exon_chr4:56865656_x000D_ CEP135_exon_chr4:56877577_x000D_ CEP135_exon_chr4:56897525	0.3325_x000D_ 0.1677_x000D_ 0.1493_x000D_ 0.3057_x000D_ 0.0448	0.3159_x000D_ 0.2063_x000D_ 0.1465_x000D_ 0.2685_x000D_ 0.0628	-0.0167_x000D_ 0.0386_x000D_ -0.0028_x000D_ -0.0371_x000D_ 0.018	NA_x000D_ NA_x000D_ NA_x000D_ NA_x000D_ NA	2_x000D_ 1_x000D_ 2_x000D_ 1_x000D_ 2	0.2943_x000D_ NA_x000D_ 0.3442_x000D_ NA_x000D_ NA	0.2277_x000D_ NA_x000D_ 0.6184_x000D_ NA_x000D_ NA	-0.0667_x000D_ NA_x000D_ 0.2741_x000D_ NA_x000D_ NA	NA_x000D_ NA_x000D_ NA_x000D_ NA_x000D_ NA			CEP135_exon_chr4:56865656	CEP135_exon_chr4:56877577	CEP135_exon_chr4:56897525
CEP152	1957.17	1138.32	-0.7818	0.0001	DOWN	No	No	3	CEP152_exon_chr15:49040807_x000D_ CEP152_exon_chr15:49048750_x000D_ CEP152_exon_chr15:49052463	0.3501_x000D_ 0.3533_x000D_ 0.0606	0.3416_x000D_ 0.3602_x000D_ 0.0641	-0.0085_x000D_ 0.0069_x000D_ 0.0035	NA_x000D_ NA_x000D_ NA	1_x000D_ 1_x000D_ 1	NA_x000D_ NA_x000D_ NA	NA_x000D_ NA_x000D_ NA	NA_x000D_ NA_x000D_ NA	NA_x000D_ NA_x000D_ NA			CEP152_exon_chr15:49052463
CEP162	129.96	97.9934	-0.4074	0.2849	NC	No	No	5	CEP162_exon_chr6:84834995_x000D_ CEP162_exon_chr6:84872989_x000D_ CEP162_exon_chr6:84881437_x000D_ CEP162_exon_chr6:84883907_x000D_ CEP162_exon_chr6:84884673	0.2492_x000D_ 0.3043_x000D_ 0.2634_x000D_ 0.0622_x000D_ 0.0989	0.1671_x000D_ 0.3181_x000D_ 0.3517_x000D_ 0.0858_x000D_ 0.0723	-0.0821_x000D_ 0.0138_x000D_ 0.0883_x000D_ 0.0236_x000D_ -0.0267	NA_x000D_ NA_x000D_ NA_x000D_ NA_x000D_ NA	3_x000D_ 1_x000D_ 1_x000D_ 1_x000D_ 1	0.4312_x000D_ NA_x000D_ NA_x000D_ NA_x000D_ NA	0.7921_x000D_ NA_x000D_ NA_x000D_ NA_x000D_ NA	0.3609_x000D_ NA_x000D_ NA_x000D_ NA_x000D_ NA	NA_x000D_ NA_x000D_ NA_x000D_ NA_x000D_ NA			CEP162_exon_chr6:84881437	CEP162_exon_chr6:84883907	CEP162_exon_chr6:84884673
CEP164	90.0555	80.9188	-0.1539	0.789	NC	No	No	2	CEP164_exon_chr11:117261714_x000D_ CEP164_exon_chr11:117282787	0.1269_x000D_ 0.8731	0.194_x000D_ 0.806	0.0671_x000D_ -0.0671	NA_x000D_ NA	1_x000D_ 1	NA_x000D_ NA	NA_x000D_ NA	NA_x000D_ NA	NA_x000D_ NA
CEP170	252.489	398.46	0.6584	0.0122	UP	No	No	4	CEP170_exon_chr1:243290040_x000D_ CEP170_exon_chr1:243329418_x000D_ CEP170_exon_chr1:243333056_x000D_ CEP170_exon_chr1:243349374	0.3_x000D_ 0.4737_x000D_ 0.0434_x000D_ 0.0961	0.3316_x000D_ 0.3981_x000D_ 0.0646_x000D_ 0.0717	0.0316_x000D_ -0.0757_x000D_ 0.0212_x000D_ -0.0245	NA_x000D_ NA_x000D_ NA_x000D_ NA	1_x000D_ 5_x000D_ 1_x000D_ 1	NA_x000D_ 0.4996_x000D_ NA_x000D_ NA	NA_x000D_ 0.4813_x000D_ NA_x000D_ NA	NA_x000D_ -0.0183_x000D_ NA_x000D_ NA	NA_x000D_ NA_x000D_ NA_x000D_ NA			CEP170_exon_chr1:243333056	CEP170_exon_chr1:243349374
CEP19	0.9574	10.2956	3.4321	0.1426	NC	No	No	1	CEP19_exon_chr3:196434783	1	1	0	NA	1	NA	NA	NA	NA
CEP192	29.0578	15.4609	-0.9097	0.296	NC	No	No	2	CEP192_exon_chr18:13055778_x000D_ CEP192_exon_chr18:13124630	0.3285_x000D_ 0.6715	0.0351_x000D_ 0.9649	-0.2933_x000D_ 0.2933	NA_x000D_ NA	1_x000D_ 1	NA_x000D_ NA	NA_x000D_ NA	NA_x000D_ NA	NA_x000D_ NA
CEP20	84.2861	129.455	0.6191	0.1022	NC	No	No	1	CEP20_exon_chr16:15961373	1	1	0	NA	1	NA	NA	NA	NA
CEP250	257.127	137.217	-0.9061	0.0011	DOWN	Yes	No	2	CEP250_exon_chr20:34065692_x000D_ CEP250_exon_chr20:34099191	0.5648_x000D_ 0.3853	0.2631_x000D_ 0.6944	-0.3018_x000D_ 0.3091	Down_x000D_ NA	1_x000D_ 2	NA_x000D_ 0.0854	NA_x000D_ 0.0158	NA_x000D_ -0.0697	NA_x000D_ NA
CEP290	916.469	573.521	-0.6761	0.0035	DOWN	No	No	7	CEP290_exon_chr12:88454771_x000D_ CEP290_exon_chr12:88465226_x000D_ CEP290_exon_chr12:88471121_x000D_ CEP290_exon_chr12:88474172_x000D_ CEP290_exon_chr12:88512347_x000D_ CEP290_exon_chr12:88524342_x000D_ CEP290_exon_chr12:88530563	0.1071_x000D_ 0.0593_x000D_ 0.1055_x000D_ 0.0857_x000D_ 0.0598_x000D_ 0.1451_x000D_ 0.0629	0.1216_x000D_ 0.0522_x000D_ 0.0936_x000D_ 0.0601_x000D_ 0.0524_x000D_ 0.2024_x000D_ 0.0605	0.0145_x000D_ -0.0071_x000D_ -0.0119_x000D_ -0.0257_x000D_ -0.0073_x000D_ 0.0573_x000D_ -0.0024	NA_x000D_ NA_x000D_ NA_x000D_ NA_x000D_ NA_x000D_ NA_x000D_ NA	2_x000D_ 1_x000D_ 1_x000D_ 2_x000D_ 1_x000D_ 1_x000D_ 1	0.7069_x000D_ NA_x000D_ NA_x000D_ 0.3825_x000D_ NA_x000D_ NA_x000D_ NA	0.7694_x000D_ NA_x000D_ NA_x000D_ 0.359_x000D_ NA_x000D_ NA_x000D_ NA	0.0625_x000D_ NA_x000D_ NA_x000D_ -0.0235_x000D_ NA_x000D_ NA_x000D_ NA	NA_x000D_ NA_x000D_ NA_x000D_ NA_x000D_ NA_x000D_ NA_x000D_ NA			CEP290_exon_chr12:88471121	CEP290_exon_chr12:88474172	CEP290_exon_chr12:88512347	CEP290_exon_chr12:88524342	CEP290_exon_chr12:88530563
CEP295	585.064	556.439	-0.0722	0.7914	NC	No	No	4	CEP295_exon_chr11:93400772_x000D_ CEP295_exon_chr11:93401973_x000D_ CEP295_exon_chr11:93424848_x000D_ CEP295_exon_chr11:93454679	0.0569_x000D_ 0.7809_x000D_ 0.0586_x000D_ 0.0734	0.0595_x000D_ 0.7542_x000D_ 0.0565_x000D_ 0.0707	0.0025_x000D_ -0.0267_x000D_ -0.0021_x000D_ -0.0027	NA_x000D_ NA_x000D_ NA_x000D_ NA	1_x000D_ 1_x000D_ 1_x000D_ 1	NA_x000D_ NA_x000D_ NA_x000D_ NA	NA_x000D_ NA_x000D_ NA_x000D_ NA	NA_x000D_ NA_x000D_ NA_x000D_ NA	NA_x000D_ NA_x000D_ NA_x000D_ NA			CEP295_exon_chr11:93424848	CEP295_exon_chr11:93454679
CEP350	735.143	483.666	-0.604	0.0044	DOWN	No	No	6	CEP350_exon_chr1:179981063_x000D_ CEP350_exon_chr1:179982981_x000D_ CEP350_exon_chr1:180044156_x000D_ CEP350_exon_chr1:180061748_x000D_ CEP350_exon_chr1:180067997_x000D_ CEP350_exon_chr1:180080131	0.114_x000D_ 0.1807_x000D_ 0.2598_x000D_ 0.1061_x000D_ 0.0667_x000D_ 0.1031	0.1101_x000D_ 0.1804_x000D_ 0.2042_x000D_ 0.1257_x000D_ 0.0764_x000D_ 0.1096	-0.004_x000D_ -0.0003_x000D_ -0.0556_x000D_ 0.0196_x000D_ 0.0096_x000D_ 0.0066	NA_x000D_ NA_x000D_ NA_x000D_ NA_x000D_ NA_x000D_ NA	2_x000D_ 1_x000D_ 2_x000D_ 1_x000D_ 1_x000D_ 2	0.4636_x000D_ NA_x000D_ 0.8311_x000D_ NA_x000D_ NA_x000D_ 0.8963	0.3719_x000D_ NA_x000D_ 0.8906_x000D_ NA_x000D_ NA_x000D_ 0.7873	-0.0918_x000D_ NA_x000D_ 0.0595_x000D_ NA_x000D_ NA_x000D_ -0.1091	NA_x000D_ NA_x000D_ NA_x000D_ NA_x000D_ NA_x000D_ NA			CEP350_exon_chr1:180044156	CEP350_exon_chr1:180061748	CEP350_exon_chr1:180067997	CEP350_exon_chr1:180080131
CEP41	97.2511	58.2154	-0.7396	0.1129	NC	No	No	3	CEP41_exon_chr7:130038880_x000D_ CEP41_exon_chr7:130056807_x000D_ CEP41_exon_chr7:130061848	0.7304_x000D_ 0.1618_x000D_ 0.1079	0.699_x000D_ 0.2186_x000D_ 0.0825	-0.0314_x000D_ 0.0568_x000D_ -0.0254	NA_x000D_ NA_x000D_ NA	5_x000D_ 1_x000D_ 2	0.8292_x000D_ NA_x000D_ NA	0.7998_x000D_ NA_x000D_ NA	-0.0293_x000D_ NA_x000D_ NA	NA_x000D_ NA_x000D_ NA			CEP41_exon_chr7:130061848
CEP43	95.1974	122.325	0.3613	0.412	NC	No	No	1	CEP43_exon_chr6:167453391	1	1	0	NA	4	0.1422	0.0491	-0.093	NA
CEP44	13.8331	22.205	0.6831	0.5444	NC	No	No	1	CEP44_exon_chr4:175238485	1	1	0	NA	2	NA	NA	NA	NA
CEP55	180.017	141.598	-0.3459	0.4559	NC	No	No	3	CEP55_exon_chr10:95259796_x000D_ CEP55_exon_chr10:95276691_x000D_ CEP55_exon_chr10:95287706	0.3306_x000D_ 0.2116_x000D_ 0.4577	0.3052_x000D_ 0.1536_x000D_ 0.5412	-0.0255_x000D_ -0.058_x000D_ 0.0835	NA_x000D_ NA_x000D_ NA	2_x000D_ 1_x000D_ 1	0.5531_x000D_ NA_x000D_ NA	0.4199_x000D_ NA_x000D_ NA	-0.1332_x000D_ NA_x000D_ NA	NA_x000D_ NA_x000D_ NA			CEP55_exon_chr10:95287706
CEP57	399.268	386.714	-0.0458	0.9444	NC	No	No	3	CEP57_exon_chr11:95546095_x000D_ CEP57_exon_chr11:95546631_x000D_ CEP57_exon_chr11:95564189	0.339_x000D_ 0.1827_x000D_ 0.4783	0.2457_x000D_ 0.2364_x000D_ 0.5179	-0.0933_x000D_ 0.0536_x000D_ 0.0396	NA_x000D_ NA_x000D_ NA	1_x000D_ 1_x000D_ 9	NA_x000D_ NA_x000D_ 0.2668	NA_x000D_ NA_x000D_ 0.3778	NA_x000D_ NA_x000D_ 0.111	NA_x000D_ NA_x000D_ NA			CEP57_exon_chr11:95564189
CEP57L1	180.964	106.114	-0.7696	0.0315	DOWN	Yes	No	3	CEP57L1_exon_chr6:109467960_x000D_ CEP57L1_exon_chr6:109476993_x000D_ CEP57L1_exon_chr6:109481774	0.4343_x000D_ 0.2026_x000D_ 0.3631	0.5318_x000D_ 0.2665_x000D_ 0.2017	0.0974_x000D_ 0.064_x000D_ -0.1614	NA_x000D_ NA_x000D_ Down	1_x000D_ 2_x000D_ 1	NA_x000D_ 0.4148_x000D_ NA	NA_x000D_ 0.6102_x000D_ NA	NA_x000D_ 0.1954_x000D_ NA	NA_x000D_ NA_x000D_ NA			CEP57L1_exon_chr6:109481774
CEP63	393.913	170.568	-1.2072	0	DOWN	No	Yes	4	CEP63_exon_chr3:134251601_x000D_ CEP63_exon_chr3:134264990_x000D_ CEP63_exon_chr3:134267903_x000D_ CEP63_exon_chr3:134280218	0.1317_x000D_ 0.4075_x000D_ 0.2697_x000D_ 0.1911	0.1779_x000D_ 0.3686_x000D_ 0.333_x000D_ 0.1205	0.0462_x000D_ -0.039_x000D_ 0.0633_x000D_ -0.0705	NA_x000D_ NA_x000D_ NA_x000D_ NA	2_x000D_ 1_x000D_ 2_x000D_ 5	0.5187_x000D_ NA_x000D_ 0.223_x000D_ 0.1218	0.4002_x000D_ NA_x000D_ 0.1205_x000D_ 0.1659	-0.1185_x000D_ NA_x000D_ -0.1025_x000D_ 0.0441	NA_x000D_ NA_x000D_ NA_x000D_ Lengthening			CEP63_exon_chr3:134267903	CEP63_exon_chr3:134280218
CEP68	8.5821	8.7726	0.0319	1	NC	No	No	2	CEP68_exon_chr2:65298587_x000D_ CEP68_exon_chr2:65310772	0.2778_x000D_ 0.7222	0.3967_x000D_ 0.6033	0.1189_x000D_ -0.1189	NA_x000D_ NA	1_x000D_ 2	NA_x000D_ NA	NA_x000D_ NA	NA_x000D_ NA	NA_x000D_ NA
CEP72	67.0525	64.5447	-0.0557	0.8422	NC	No	No	2	CEP72_exon_chr5:653102_x000D_ CEP72_exon_chr5:666978	0.362_x000D_ 0.638	0.3396_x000D_ 0.6604	-0.0223_x000D_ 0.0223	NA_x000D_ NA	2_x000D_ 3	0.5112_x000D_ 0.4386	0.5407_x000D_ 0.3932	0.0295_x000D_ -0.0454	NA_x000D_ NA
CEP76	7.141	20.1766	1.4975	0.2886	NC	No	No	1	CEP76_exon_chr18:12673502	1	1	0	NA	2	NA	NA	NA	NA
CEP78	64.758	49.4149	-0.3894	0.535	NC	No	No	2	CEP78_exon_chr9:80881357_x000D_ CEP78_exon_chr9:80885756	0.2501_x000D_ 0.7499	0.28_x000D_ 0.72	0.0299_x000D_ -0.0299	NA_x000D_ NA	1_x000D_ 7	NA_x000D_ 0.4495	NA_x000D_ 0.3742	NA_x000D_ -0.0753	NA_x000D_ NA
CEP83	560.466	336.843	-0.7343	0.0076	DOWN	No	Yes	6	CEP83_exon_chr12:94702693_x000D_ CEP83_exon_chr12:94706793_x000D_ CEP83_exon_chr12:94725605_x000D_ CEP83_exon_chr12:94727415_x000D_ CEP83_exon_chr12:94729440_x000D_ CEP83_exon_chr12:94805623	0.0689_x000D_ 0.2176_x000D_ 0.1172_x000D_ 0.1121_x000D_ 0.1333_x000D_ 0.1903	0.068_x000D_ 0.1827_x000D_ 0.0957_x000D_ 0.0968_x000D_ 0.2034_x000D_ 0.1693	-0.0009_x000D_ -0.0349_x000D_ -0.0216_x000D_ -0.0152_x000D_ 0.0701_x000D_ -0.021	NA_x000D_ NA_x000D_ NA_x000D_ NA_x000D_ NA_x000D_ NA	5_x000D_ 2_x000D_ 1_x000D_ 1_x000D_ 1_x000D_ 1	0.4808_x000D_ 0.8629_x000D_ NA_x000D_ NA_x000D_ NA_x000D_ NA	0.5832_x000D_ 0.7209_x000D_ NA_x000D_ NA_x000D_ NA_x000D_ NA	0.1024_x000D_ -0.142_x000D_ NA_x000D_ NA_x000D_ NA_x000D_ NA	NA_x000D_ Shortening_x000D_ NA_x000D_ NA_x000D_ NA_x000D_ NA			CEP83_exon_chr12:94725605	CEP83_exon_chr12:94727415	CEP83_exon_chr12:94729440	CEP83_exon_chr12:94805623
CEP85	361.346	412.777	0.1921	0.6124	NC	Yes	No	2	CEP85_exon_chr1:26594973_x000D_ CEP85_exon_chr1:26603623	0.8076_x000D_ 0.162	0.7131_x000D_ 0.2759	-0.0946_x000D_ 0.1139	NA_x000D_ Up	1_x000D_ 1	NA_x000D_ NA	NA_x000D_ NA	NA_x000D_ NA	NA_x000D_ NA
CEP85L	49.0051	84.0904	0.7786	0.1004	NC	No	No	4	CEP85L_exon_chr6:118786731_x000D_ CEP85L_exon_chr6:118803096_x000D_ CEP85L_exon_chr6:118805021_x000D_ CEP85L_exon_chr6:118845083	0.1745_x000D_ 0.2917_x000D_ 0.3689_x000D_ 0.1649	0.1313_x000D_ 0.3187_x000D_ 0.4151_x000D_ 0.1349	-0.0432_x000D_ 0.0271_x000D_ 0.0462_x000D_ -0.03	NA_x000D_ NA_x000D_ NA_x000D_ NA	1_x000D_ 1_x000D_ 1_x000D_ 1	NA_x000D_ NA_x000D_ NA_x000D_ NA	NA_x000D_ NA_x000D_ NA_x000D_ NA	NA_x000D_ NA_x000D_ NA_x000D_ NA	NA_x000D_ NA_x000D_ NA_x000D_ NA			CEP85L_exon_chr6:118805021	CEP85L_exon_chr6:118845083
CEP89	202.807	163.549	-0.3105	0.4071	NC	No	No	4	CEP89_exon_chr19:33370284_x000D_ CEP89_exon_chr19:33392318_x000D_ CEP89_exon_chr19:33406423_x000D_ CEP89_exon_chr19:33424575	0.2138_x000D_ 0.2279_x000D_ 0.1009_x000D_ 0.4081	0.2721_x000D_ 0.2262_x000D_ 0.1356_x000D_ 0.3414	0.0584_x000D_ -0.0017_x000D_ 0.0347_x000D_ -0.0666	NA_x000D_ NA_x000D_ NA_x000D_ NA	2_x000D_ 1_x000D_ 1_x000D_ 2	0.3029_x000D_ NA_x000D_ NA_x000D_ 0.6765	0.3459_x000D_ NA_x000D_ NA_x000D_ 0.8178	0.043_x000D_ NA_x000D_ NA_x000D_ 0.1413	NA_x000D_ NA_x000D_ NA_x000D_ NA			CEP89_exon_chr19:33406423	CEP89_exon_chr19:33424575
CEP95	236.984	184.151	-0.3638	0.733	NC	No	No	4	CEP95_exon_chr17:62527043_x000D_ CEP95_exon_chr17:62528956_x000D_ CEP95_exon_chr17:62532719_x000D_ CEP95_exon_chr17:62533720	0.3482_x000D_ 0.0463_x000D_ 0.3884_x000D_ 0.199	0.311_x000D_ 0.0779_x000D_ 0.3322_x000D_ 0.2594	-0.0372_x000D_ 0.0315_x000D_ -0.0562_x000D_ 0.0604	NA_x000D_ NA_x000D_ NA_x000D_ NA	1_x000D_ 1_x000D_ 1_x000D_ 1	NA_x000D_ NA_x000D_ NA_x000D_ NA	NA_x000D_ NA_x000D_ NA_x000D_ NA	NA_x000D_ NA_x000D_ NA_x000D_ NA	NA_x000D_ NA_x000D_ NA_x000D_ NA			CEP95_exon_chr17:62532719	CEP95_exon_chr17:62533720
CEP97	67.107	106.71	0.6691	0.1031	NC	No	No	2	CEP97_exon_chr3:101476477_x000D_ CEP97_exon_chr3:101483690	0.489_x000D_ 0.511	0.5647_x000D_ 0.4353	0.0758_x000D_ -0.0758	NA_x000D_ NA	2_x000D_ 2	0.3622_x000D_ 0.8922	0.2081_x000D_ 0.9522	-0.1541_x000D_ 0.06	NA_x000D_ NA
CEPT1	115.728	124.747	0.1085	0.8044	NC	No	No	2	CEPT1_exon_chr1:111690263_x000D_ CEPT1_exon_chr1:111726812	0.7492_x000D_ 0.2508	0.7671_x000D_ 0.2329	0.0179_x000D_ -0.0179	NA_x000D_ NA	1_x000D_ 4	NA_x000D_ 0.7523	NA_x000D_ 0.8352	NA_x000D_ 0.083	NA_x000D_ NA
CERCAM	94.3243	72.8328	-0.3735	0.4715	NC	No	No	1	CERCAM_exon_chr9:131199127	1	1	0	NA	1	NA	NA	NA	NA
CERK	121.462	168.104	0.469	0.1868	NC	No	No	1	CERK_exon_chr22:47083103	1	1	0	NA	3	0.9179	0.9183	0.0004	NA
CERS1	88.4458	87.2272	-0.0206	0.9922	NC	No	No	1	CERS1_exon_chr19:18989848	1	1	0	NA	1	NA	NA	NA	NA
CERS2	689.509	1049.71	0.6063	0.0016	UP	No	No	1	CERS2_exon_chr1:150938764	1	1	0	NA	3	0.4989	0.4689	-0.03	NA
CERS4	13.3247	41.3081	1.6316	0.0174	UP	No	No	1	CERS4_exon_chr19:8326813	1	1	0	NA	1	NA	NA	NA	NA
CERS5	219.123	553.396	1.3367	0	UP	No	No	1	CERS5_exon_chr12:50524477	1	1	0	NA	1	NA	NA	NA	NA
CERS6	96.2688	174.399	0.8574	0.0114	UP	No	No	1	CERS6_exon_chr2:169626019	1	1	0	NA	10	0.6035	0.607	0.0034	NA
CERT1	139.688	133.61	-0.0639	0.9089	NC	No	No	3	CERT1_exon_chr5:74670016_x000D_ CERT1_exon_chr5:74706928_x000D_ CERT1_exon_chr5:74712858	0.56_x000D_ 0.3171_x000D_ 0.1229	0.567_x000D_ 0.3459_x000D_ 0.0871	0.007_x000D_ 0.0288_x000D_ -0.0358	NA_x000D_ NA_x000D_ NA	5_x000D_ 1_x000D_ 1	0.2431_x000D_ NA_x000D_ NA	0.291_x000D_ NA_x000D_ NA	0.0479_x000D_ NA_x000D_ NA	NA_x000D_ NA_x000D_ NA			CERT1_exon_chr5:74712858
CES1	1410.13	1724.93	0.2907	0.2205	NC	No	No	1	CES1_exon_chr16:55837144	1	1	0	NA	1	NA	NA	NA	NA
CES2	48.5462	40.2485	-0.2708	0.6309	NC	No	No	1	CES2_exon_chr16:66977741	1	1	0	NA	2	0.734	0.8705	0.1365	NA
CES3	12.8707	6.2109	-1.0527	0.7229	NC	No	No	1	CES3_exon_chr16:67006756	1	1	0	NA	3	NA	NA	NA	NA
CETN2	18.5707	12.8783	-0.5275	0.96	NC	No	No	1	CETN2_exon_chrX:151996474	1	1	0	NA	1	NA	NA	NA	NA
CETN3	34.8073	36.6133	0.0735	0.9463	NC	No	No	1	CETN3_exon_chr5:89689924	1	1	0	NA	2	0.5258	0.5287	0.0029	NA
CFAP20	38.0889	49.9761	0.3922	0.5009	NC	No	No	1	CFAP20_exon_chr16:58147934	1	1	0	NA	1	NA	NA	NA	NA
CFAP298	645.207	385.596	-0.7426	0.0008	DOWN	No	No	3	CFAP298_exon_chr21:33975602_x000D_ CFAP298_exon_chr21:33980026_x000D_ CFAP298_exon_chr21:33982315	0.8178_x000D_ 0.1114_x000D_ 0.0709	0.8404_x000D_ 0.0975_x000D_ 0.0622	0.0226_x000D_ -0.0139_x000D_ -0.0087	NA_x000D_ NA_x000D_ NA	3_x000D_ 1_x000D_ 1	0.1142_x000D_ NA_x000D_ NA	0.1666_x000D_ NA_x000D_ NA	0.0524_x000D_ NA_x000D_ NA	NA_x000D_ NA_x000D_ NA			CFAP298_exon_chr21:33982315
CFAP298-TCP10L	3.3213	4.1336	0.3137	1	NC	No	No	1	CFAP298-TCP10L_exon_chr21:33949233	1	1	0	NA	1	NA	NA	NA	NA
CFAP36	749.472	775.548	0.0494	0.9185	NC	No	No	2	CFAP36_exon_chr2:55771355_x000D_ CFAP36_exon_chr2:55772042	0.6759_x000D_ 0.2731	0.7356_x000D_ 0.2311	0.0596_x000D_ -0.0421	NA_x000D_ NA	2_x000D_ 2	0.0814_x000D_ 0.8054	0.1364_x000D_ 0.9425	0.055_x000D_ 0.1371	NA_x000D_ NA
CFAP410	33.3216	25.3209	-0.3971	0.6543	NC	No	No	1	CFAP410_exon_chr21:45750209	1	1	0	NA	2	0.3505	0.3676	0.0171	NA
CFAP44	73.9131	56.6156	-0.3836	0.5681	NC	No	No	5	CFAP44_exon_chr3:113010595_x000D_ CFAP44_exon_chr3:113025178_x000D_ CFAP44_exon_chr3:113045487_x000D_ CFAP44_exon_chr3:113060765_x000D_ CFAP44_exon_chr3:113082154	0.0518_x000D_ 0.0518_x000D_ 0.2322_x000D_ 0.3352_x000D_ 0.329	0.1284_x000D_ 0.073_x000D_ 0.1847_x000D_ 0.3025_x000D_ 0.3114	0.0766_x000D_ 0.0212_x000D_ -0.0475_x000D_ -0.0327_x000D_ -0.0176	NA_x000D_ NA_x000D_ NA_x000D_ NA_x000D_ NA	2_x000D_ 1_x000D_ 1_x000D_ 3_x000D_ 2	NA_x000D_ NA_x000D_ NA_x000D_ 0.6256_x000D_ NA	NA_x000D_ NA_x000D_ NA_x000D_ 0.617_x000D_ NA	NA_x000D_ NA_x000D_ NA_x000D_ -0.0087_x000D_ NA	NA_x000D_ NA_x000D_ NA_x000D_ NA_x000D_ NA			CFAP44_exon_chr3:113045487	CFAP44_exon_chr3:113060765	CFAP44_exon_chr3:113082154
CFAP45	13.3494	15.4679	0.2131	1	NC	No	No	2	CFAP45_exon_chr1:159842353_x000D_ CFAP45_exon_chr1:159850490	0.2501_x000D_ 0.7499	0.3344_x000D_ 0.6656	0.0843_x000D_ -0.0843	NA_x000D_ NA	1_x000D_ 1	NA_x000D_ NA	NA_x000D_ NA	NA_x000D_ NA	NA_x000D_ NA
CFAP53	8.0836	3.5934	-1.1676	0.8374	NC	No	No	1	CFAP53_exon_chr18:47769486	1	1	0	NA	1	NA	NA	NA	NA
CFAP58	12.4218	51.5061	2.054	0.0038	UP	No	No	4	CFAP58_exon_chr10:106118098_x000D_ CFAP58_exon_chr10:106125571_x000D_ CFAP58_exon_chr10:106130652_x000D_ CFAP58_exon_chr10:106214179	0.1539_x000D_ 0.2688_x000D_ 0.2307_x000D_ 0.1542	0.0693_x000D_ 0.3012_x000D_ 0.4793_x000D_ 0.1501	-0.0846_x000D_ 0.0324_x000D_ 0.2486_x000D_ -0.0041	NA_x000D_ NA_x000D_ Up_x000D_ NA	2_x000D_ 1_x000D_ 1_x000D_ 1	NA_x000D_ NA_x000D_ NA_x000D_ NA	NA_x000D_ NA_x000D_ NA_x000D_ NA	NA_x000D_ NA_x000D_ NA_x000D_ NA	NA_x000D_ NA_x000D_ NA_x000D_ NA			CFAP58_exon_chr10:106130652	CFAP58_exon_chr10:106214179
CFAP70	4.2688	7.72	0.8537	1	NC	No	No	1	CFAP70_exon_chr10:75013813	1	1	0	NA	1	NA	NA	NA	NA
CFAP97	51.5077	37.638	-0.452	0.4615	NC	No	No	2	CFAP97_exon_chr4:186084079_x000D_ CFAP97_exon_chr4:186112366	0.3523_x000D_ 0.6477	0.5916_x000D_ 0.4084	0.2393_x000D_ -0.2393	NA_x000D_ NA	2_x000D_ 1	0.3127_x000D_ NA	0.1643_x000D_ NA	-0.1484_x000D_ NA	NA_x000D_ NA
CFD	270.926	233.203	-0.2164	0.5331	NC	No	No	1	CFD_exon_chr19:863091	1	1	0	NA	3	0.5909	0.5899	-0.001	NA
CFDP1	1700.57	1287.24	-0.4017	0.0403	NC	No	No	2	CFDP1_exon_chr16:75445850_x000D_ CFDP1_exon_chr16:75448593	0.1941_x000D_ 0.7144	0.2133_x000D_ 0.7082	0.0192_x000D_ -0.0062	NA_x000D_ NA	1_x000D_ 2	NA_x000D_ 0.622	NA_x000D_ 0.6276	NA_x000D_ 0.0056	NA_x000D_ NA
CFL1	4513.75	4176.52	-0.112	0.6613	NC	No	No	1	CFL1_exon_chr11:65622919	1	1	0	NA	4	0.9353	0.9382	0.0028	NA
CFL2	21.9316	28.3671	0.3717	0.6939	NC	No	No	2	CFL2_exon_chr14:35182183_x000D_ CFL2_exon_chr14:35182767	0.6526_x000D_ 0.3474	0.6568_x000D_ 0.3432	0.0042_x000D_ -0.0042	NA_x000D_ NA	3_x000D_ 1	0.7792_x000D_ NA	0.7795_x000D_ NA	0.0003_x000D_ NA	NA_x000D_ NA
CFLAR	143.912	503.528	1.8072	0	UP	No	No	1	CFLAR_exon_chr2:202027718	1	1	0	NA	12	0.324	0.2671	-0.0569	NA
CFP	8.0886	9.8321	0.2801	1	NC	No	No	1	CFP_exon_chrX:47483839	1	1	0	NA	1	NA	NA	NA	NA
CGAS	70.5968	65.9563	-0.0973	0.7993	NC	No	No	1	CGAS_exon_chr6:74135301	1	1	0	NA	1	NA	NA	NA	NA
CGGBP1	104.343	107.909	0.0483	0.8854	NC	No	No	1	CGGBP1_exon_chr3:88105149	1	1	0	NA	5	0.7335	0.6053	-0.1282	NA
CGNL1	49.9724	22.7452	-1.1368	0.0779	DOWN	No	No	2	CGNL1_exon_chr15:57810590_x000D_ CGNL1_exon_chr15:57839552	0.7809_x000D_ 0.2191	0.887_x000D_ 0.113	0.1061_x000D_ -0.1061	NA_x000D_ NA	1_x000D_ 1	NA_x000D_ NA	NA_x000D_ NA	NA_x000D_ NA	NA_x000D_ NA
CGRRF1	12.8658	12.3729	-0.0559	1	NC	No	No	1	CGRRF1_exon_chr14:55004780	1	1	0	NA	2	0.7275	0.8231	0.0956	NA
CH17-340M24.3	16.187	10.3096	-0.6506	0.8937	NC	No	No	1	CH17-340M24.3_exon_chrX:153652968	1	1	0	NA	1	NA	NA	NA	NA
CHAC1	6.6673	3.1089	-1.103	1	NC	No	No	1	CHAC1_exon_chr15:41247570	1	1	0	NA	1	NA	NA	NA	NA
CHAC2	23.2735	20.1347	-0.2101	0.8795	NC	No	No	1	CHAC2_exon_chr2:54001278	1	1	0	NA	3	0.1099	0.1973	0.0874	NA
CHAF1A	641.174	336.198	-0.9312	0.0012	DOWN	No	Yes	3	CHAF1A_exon_chr19:4422562_x000D_ CHAF1A_exon_chr19:4423331_x000D_ CHAF1A_exon_chr19:4442921	0.6817_x000D_ 0.1194_x000D_ 0.1989	0.6395_x000D_ 0.1292_x000D_ 0.2313	-0.0422_x000D_ 0.0098_x000D_ 0.0324	NA_x000D_ NA_x000D_ NA	3_x000D_ 2_x000D_ 2	0.4079_x000D_ 0.7402_x000D_ 0.5515	0.3698_x000D_ 0.5208_x000D_ 0.5226	-0.0381_x000D_ -0.2194_x000D_ -0.029	NA_x000D_ Shortening_x000D_ NA			CHAF1A_exon_chr19:4442921
CHAF1B	156.49	101.144	-0.6301	0.1142	NC	No	No	1	CHAF1B_exon_chr21:37788572	1	1	0	NA	2	0.2602	0.2136	-0.0465	NA
CHAMP1	252.824	201.041	-0.3305	0.3065	NC	No	No	1	CHAMP1_exon_chr13:115089262	1	1	0	NA	3	0.2623	0.2369	-0.0255	NA
CHCHD1	642.929	543.93	-0.2411	0.4563	NC	No	No	2	CHCHD1_exon_chr10:75542080_x000D_ CHCHD1_exon_chr10:75542831	0.0601_x000D_ 0.9399	0.0528_x000D_ 0.9472	-0.0073_x000D_ 0.0073	NA_x000D_ NA	1_x000D_ 1	NA_x000D_ NA	NA_x000D_ NA	NA_x000D_ NA	NA_x000D_ NA
CHCHD10	2229.7	1635.79	-0.4469	0.0821	NC	No	No	1	CHCHD10_exon_chr22:24108213	1	1	0	NA	1	NA	NA	NA	NA
CHCHD2	2147.18	2232.31	0.0561	0.8057	NC	No	No	1	CHCHD2_exon_chr7:56169554	1	1	0	NA	1	NA	NA	NA	NA
CHCHD3	104.298	132.045	0.3403	0.3956	NC	No	No	1	CHCHD3_exon_chr7:132470421	1	1	0	NA	1	NA	NA	NA	NA
CHCHD4	767.472	496.781	-0.6276	0.0025	DOWN	No	No	1	CHCHD4_exon_chr3:14154694	1	1	0	NA	1	NA	NA	NA	NA
CHCHD5	79.9777	64.9455	-0.3002	0.5722	NC	No	No	1	CHCHD5_exon_chr2:113346442	1	1	0	NA	1	NA	NA	NA	NA
CHCHD6	51.8526	48.5506	-0.0958	0.8113	NC	No	No	1	CHCHD6_exon_chr3:126679038	1	1	0	NA	1	NA	NA	NA	NA
CHCHD7	778.431	610.019	-0.3516	0.149	NC	No	No	1	CHCHD7_exon_chr8:57129889	1	1	0	NA	4	0.062	0.0541	-0.008	NA
CHD1	874.07	757.407	-0.2067	0.4576	NC	No	No	4	CHD1_exon_chr5:98192429_x000D_ CHD1_exon_chr5:98204981_x000D_ CHD1_exon_chr5:98235409_x000D_ CHD1_exon_chr5:98236786	0.1057_x000D_ 0.0931_x000D_ 0.3094_x000D_ 0.4253	0.129_x000D_ 0.0742_x000D_ 0.2616_x000D_ 0.4847	0.0234_x000D_ -0.0189_x000D_ -0.0478_x000D_ 0.0594	NA_x000D_ NA_x000D_ NA_x000D_ NA	3_x000D_ 3_x000D_ 3_x000D_ 1	0.3254_x000D_ 0.9388_x000D_ 0.2099_x000D_ NA	0.3808_x000D_ 0.8535_x000D_ 0.1674_x000D_ NA	0.0554_x000D_ -0.0853_x000D_ -0.0425_x000D_ NA	NA_x000D_ NA_x000D_ NA_x000D_ NA			CHD1_exon_chr5:98235409	CHD1_exon_chr5:98236786
CHD1L	567.933	476.786	-0.2522	0.5176	NC	No	No	3	CHD1L_exon_chr1:146751698_x000D_ CHD1L_exon_chr1:146757000_x000D_ CHD1L_exon_chr1:146767111	0.0839_x000D_ 0.4727_x000D_ 0.4426	0.0828_x000D_ 0.3634_x000D_ 0.5526	-0.001_x000D_ -0.1093_x000D_ 0.11	NA_x000D_ NA_x000D_ NA	1_x000D_ 2_x000D_ 1	NA_x000D_ 0.4008_x000D_ NA	NA_x000D_ 0.3619_x000D_ NA	NA_x000D_ -0.0389_x000D_ NA	NA_x000D_ NA_x000D_ NA			CHD1L_exon_chr1:146767111
CHD2	1049.38	2210.7	1.075	0	UP	No	No	3	CHD2_exon_chr15:93472259_x000D_ CHD2_exon_chr15:93486072_x000D_ CHD2_exon_chr15:93545406	0.3777_x000D_ 0.0926_x000D_ 0.4111	0.3944_x000D_ 0.0724_x000D_ 0.4246	0.0167_x000D_ -0.0202_x000D_ 0.0135	NA_x000D_ NA_x000D_ NA	1_x000D_ 1_x000D_ 1	NA_x000D_ NA_x000D_ NA	NA_x000D_ NA_x000D_ NA	NA_x000D_ NA_x000D_ NA	NA_x000D_ NA_x000D_ NA			CHD2_exon_chr15:93545406
CHD3	798.524	787.875	-0.0193	0.9691	NC	No	No	4	CHD3_exon_chr17:7788113_x000D_ CHD3_exon_chr17:7801288_x000D_ CHD3_exon_chr17:7807142_x000D_ CHD3_exon_chr17:7814781	0.1256_x000D_ 0.0477_x000D_ 0.0764_x000D_ 0.6034	0.0787_x000D_ 0.0637_x000D_ 0.0407_x000D_ 0.6879	-0.0469_x000D_ 0.016_x000D_ -0.0357_x000D_ 0.0845	NA_x000D_ NA_x000D_ NA_x000D_ NA	1_x000D_ 2_x000D_ 1_x000D_ 2	NA_x000D_ 0.5389_x000D_ NA_x000D_ 0.0445	NA_x000D_ 0.4427_x000D_ NA_x000D_ 0.0519	NA_x000D_ -0.0962_x000D_ NA_x000D_ 0.0073	NA_x000D_ NA_x000D_ NA_x000D_ NA			CHD3_exon_chr17:7807142	CHD3_exon_chr17:7814781
CHD4	7543.98	12462.7	0.7242	0.0002	UP	No	No	5	CHD4_exon_chr12:6679859_x000D_ CHD4_exon_chr12:6687712_x000D_ CHD4_exon_chr12:6688083_x000D_ CHD4_exon_chr12:6711341_x000D_ CHD4_exon_chr12:6711663	0.1921_x000D_ 0.134_x000D_ 0.3014_x000D_ 0.2115_x000D_ 0.0887	0.206_x000D_ 0.1527_x000D_ 0.3272_x000D_ 0.1607_x000D_ 0.086	0.0139_x000D_ 0.0187_x000D_ 0.0258_x000D_ -0.0508_x000D_ -0.0027	NA_x000D_ NA_x000D_ NA_x000D_ NA_x000D_ NA	1_x000D_ 1_x000D_ 1_x000D_ 1_x000D_ 2	NA_x000D_ NA_x000D_ NA_x000D_ NA_x000D_ 0.3747	NA_x000D_ NA_x000D_ NA_x000D_ NA_x000D_ 0.3618	NA_x000D_ NA_x000D_ NA_x000D_ NA_x000D_ -0.0129	NA_x000D_ NA_x000D_ NA_x000D_ NA_x000D_ NA			CHD4_exon_chr12:6688083	CHD4_exon_chr12:6711341	CHD4_exon_chr12:6711663
CHD6	364.203	572.953	0.6538	0.0117	UP	No	No	2	CHD6_exon_chr20:40143591_x000D_ CHD6_exon_chr20:40162209	0.7725_x000D_ 0.1686	0.8158_x000D_ 0.1015	0.0432_x000D_ -0.0671	NA_x000D_ NA	1_x000D_ 2	NA_x000D_ 0.5294	NA_x000D_ 0.5274	NA_x000D_ -0.002	NA_x000D_ NA
CHD7	3.3312	63.6838	4.2567	0	UP	No	No	2	CHD7_exon_chr8:61765387_x000D_ CHD7_exon_chr8:61777574	1.0_x000D_ 0.0	0.7314_x000D_ 0.2686	-0.2686_x000D_ 0.2686	Down_x000D_ Up	1_x000D_ 1	NA_x000D_ NA	NA_x000D_ NA	NA_x000D_ NA	NA_x000D_ NA
CHD8	167.141	170.812	0.0312	1	NC	No	No	5	CHD8_exon_chr14:21854335_x000D_ CHD8_exon_chr14:21860412_x000D_ CHD8_exon_chr14:21884066_x000D_ CHD8_exon_chr14:21896413_x000D_ CHD8_exon_chr14:21897494	0.4046_x000D_ 0.0712_x000D_ 0.3135_x000D_ 0.1282_x000D_ 0.0399	0.4031_x000D_ 0.0539_x000D_ 0.2068_x000D_ 0.165_x000D_ 0.1107	-0.0015_x000D_ -0.0173_x000D_ -0.1067_x000D_ 0.0368_x000D_ 0.0708	NA_x000D_ NA_x000D_ NA_x000D_ NA_x000D_ NA	1_x000D_ 1_x000D_ 1_x000D_ 2_x000D_ 1	NA_x000D_ NA_x000D_ NA_x000D_ 0.7514_x000D_ NA	NA_x000D_ NA_x000D_ NA_x000D_ 0.9337_x000D_ NA	NA_x000D_ NA_x000D_ NA_x000D_ 0.1823_x000D_ NA	NA_x000D_ NA_x000D_ NA_x000D_ NA_x000D_ NA			CHD8_exon_chr14:21884066	CHD8_exon_chr14:21896413	CHD8_exon_chr14:21897494
CHD9	560.91	661.1	0.2372	0.3962	NC	No	No	3	CHD9_exon_chr16:53243393_x000D_ CHD9_exon_chr16:53256555_x000D_ CHD9_exon_chr16:53357931	0.0679_x000D_ 0.6528_x000D_ 0.1503	0.0613_x000D_ 0.7289_x000D_ 0.1307	-0.0067_x000D_ 0.0761_x000D_ -0.0195	NA_x000D_ NA_x000D_ NA	2_x000D_ 1_x000D_ 6	0.2132_x000D_ NA_x000D_ 0.1936	0.2973_x000D_ NA_x000D_ 0.3152	0.0841_x000D_ NA_x000D_ 0.1216	NA_x000D_ NA_x000D_ NA			CHD9_exon_chr16:53357931
CHEK1	76.2422	55.1832	-0.4661	0.3278	NC	No	No	3	CHEK1_exon_chr11:125505323_x000D_ CHEK1_exon_chr11:125525119_x000D_ CHEK1_exon_chr11:125545822	0.2251_x000D_ 0.4064_x000D_ 0.3436	0.238_x000D_ 0.377_x000D_ 0.3485	0.0129_x000D_ -0.0294_x000D_ 0.0048	NA_x000D_ NA_x000D_ NA	1_x000D_ 2_x000D_ 1	NA_x000D_ 0.689_x000D_ NA	NA_x000D_ 0.7153_x000D_ NA	NA_x000D_ 0.0263_x000D_ NA	NA_x000D_ NA_x000D_ NA			CHEK1_exon_chr11:125545822
CHEK2	15.7083	12.8992	-0.2846	1	NC	No	No	1	CHEK2_exon_chr22:29083974	1	1	0	NA	1	NA	NA	NA	NA
CHEK2P2	0.9475	3.0741	1.6969	1	NC	No	No	1	CHEK2P2_exon_chr15:20496596	1	1	0	NA	1	NA	NA	NA	NA
CHERP	98.1837	70.6929	-0.4738	0.3096	NC	No	No	1	CHERP_exon_chr19:16630163	1	1	0	NA	3	0.8838	0.9394	0.0556	NA
CHI3L1	2.8574	6.1969	1.1165	1	NC	No	No	1	CHI3L1_exon_chr1:203148713	1	1	0	NA	1	NA	NA	NA	NA
CHIC2	15.2445	32.0232	1.0706	0.1843	NC	No	No	2	CHIC2_exon_chr4:54876312_x000D_ CHIC2_exon_chr4:54880063	0.7499_x000D_ 0.2501	0.8219_x000D_ 0.1781	0.072_x000D_ -0.072	NA_x000D_ NA	1_x000D_ 1	NA_x000D_ NA	NA_x000D_ NA	NA_x000D_ NA	NA_x000D_ NA
CHID1	131.964	91.915	-0.5221	0.1829	NC	No	No	1	CHID1_exon_chr11:869956	1	1	0	NA	2	0.4455	0.3599	-0.0856	NA
CHKA	199.116	165.149	-0.2699	0.512	NC	No	No	2	CHKA_exon_chr11:67821514_x000D_ CHKA_exon_chr11:67832098	0.8087_x000D_ 0.1913	0.8381_x000D_ 0.1619	0.0294_x000D_ -0.0294	NA_x000D_ NA	2_x000D_ 1	0.6621_x000D_ NA	0.7147_x000D_ NA	0.0526_x000D_ NA	NA_x000D_ NA
CHKB-CPT1B	116.665	91.7268	-0.3466	0.4315	NC	No	No	2	CHKB-CPT1B_exon_chr22:51007850_x000D_ CHKB-CPT1B_exon_chr22:51017684	0.8243_x000D_ 0.1757	0.7969_x000D_ 0.2031	-0.0274_x000D_ 0.0274	NA_x000D_ NA	2_x000D_ 1	0.3526_x000D_ NA	0.301_x000D_ NA	-0.0516_x000D_ NA	NA_x000D_ NA
CHKB-DT	4.7623	1.0386	-2.2016	1	NC	No	No	1	CHKB-DT_exon_chr22:51022026	1	1	0	NA	1	NA	NA	NA	NA
CHM	30.933	49.4358	0.6766	0.27	NC	No	No	2	CHM_exon_chrX:85119826_x000D_ CHM_exon_chrX:85219057	0.7384_x000D_ 0.2616	0.6807_x000D_ 0.2781	-0.0577_x000D_ 0.0166	NA_x000D_ NA	2_x000D_ 1	0.2253_x000D_ NA	0.4216_x000D_ NA	0.1964_x000D_ NA	NA_x000D_ NA
CHML	67.1367	25.7566	-1.3815	0.0067	DOWN	No	No	1	CHML_exon_chr1:241799232	1	1	0	NA	3	0.7973	0.7378	-0.0595	NA
CHMP1A	164.333	188.274	0.1963	0.6514	NC	No	No	1	CHMP1A_exon_chr16:89712495	1	1	0	NA	2	0.9433	0.9566	0.0133	NA
CHMP1B	81.0343	135.513	0.7424	0.0669	UP	No	No	1	CHMP1B_exon_chr18:11851411	1	1	0	NA	7	0.3756	0.4184	0.0428	NA
CHMP2A	553.864	461.753	-0.2625	0.3227	NC	No	No	1	CHMP2A_exon_chr19:59063143	1	1	0	NA	1	NA	NA	NA	NA
CHMP2B	181.847	292.429	0.6853	0.0121	UP	No	No	3	CHMP2B_exon_chr3:87289848_x000D_ CHMP2B_exon_chr3:87294863_x000D_ CHMP2B_exon_chr3:87302861	0.602_x000D_ 0.0784_x000D_ 0.2933	0.6142_x000D_ 0.0676_x000D_ 0.3025	0.0122_x000D_ -0.0108_x000D_ 0.0092	NA_x000D_ NA_x000D_ NA	1_x000D_ 2_x000D_ 3	NA_x000D_ 0.4053_x000D_ 0.6047	NA_x000D_ 0.2004_x000D_ 0.7023	NA_x000D_ -0.2049_x000D_ 0.0976	NA_x000D_ NA_x000D_ NA			CHMP2B_exon_chr3:87302861
CHMP3	429.956	234.266	-0.8761	0.3763	NC	No	No	3	CHMP3_exon_chr2:86733072_x000D_ CHMP3_exon_chr2:86734716_x000D_ CHMP3_exon_chr2:86756520	0.2144_x000D_ 0.1006_x000D_ 0.6418	0.4038_x000D_ 0.1252_x000D_ 0.4111	0.1893_x000D_ 0.0246_x000D_ -0.2306	NA_x000D_ NA_x000D_ NA	5_x000D_ 1_x000D_ 1	0.3166_x000D_ NA_x000D_ NA	0.3276_x000D_ NA_x000D_ NA	0.011_x000D_ NA_x000D_ NA	NA_x000D_ NA_x000D_ NA			CHMP3_exon_chr2:86756520
CHMP4A	143.897	90.7091	-0.6653	0.0686	DOWN	No	No	2	CHMP4A_exon_chr14:24679141_x000D_ CHMP4A_exon_chr14:24681035	0.4377_x000D_ 0.5623	0.5901_x000D_ 0.4099	0.1523_x000D_ -0.1523	NA_x000D_ NA	3_x000D_ 2	0.6945_x000D_ 0.6653	0.6225_x000D_ 0.6372	-0.072_x000D_ -0.0281	NA_x000D_ NA
CHMP4B	330.631	517.951	0.6478	0.0105	UP	No	No	3	CHMP4B_exon_chr20:32399153_x000D_ CHMP4B_exon_chr20:32439882_x000D_ CHMP4B_exon_chr20:32441301	0.1078_x000D_ 0.1517_x000D_ 0.7406	0.0911_x000D_ 0.1693_x000D_ 0.7397	-0.0167_x000D_ 0.0176_x000D_ -0.0009	NA_x000D_ NA_x000D_ NA	2_x000D_ 1_x000D_ 3	NA_x000D_ NA_x000D_ 0.2396	NA_x000D_ NA_x000D_ 0.2614	NA_x000D_ NA_x000D_ 0.0218	NA_x000D_ NA_x000D_ NA			CHMP4B_exon_chr20:32441301
CHMP5	62.982	111.882	0.8297	0.0735	UP	No	No	2	CHMP5_exon_chr9:33271149_x000D_ CHMP5_exon_chr9:33280806	0.1818_x000D_ 0.8182	0.0951_x000D_ 0.9049	-0.0867_x000D_ 0.0867	NA_x000D_ NA	1_x000D_ 4	NA_x000D_ 0.5787	NA_x000D_ 0.6864	NA_x000D_ 0.1076	NA_x000D_ NA
CHMP6	47.0704	44.9154	-0.0684	0.9424	NC	No	No	1	CHMP6_exon_chr17:78972897	1	1	0	NA	1	NA	NA	NA	NA
CHMP7	271.769	319.723	0.2344	0.4901	NC	No	No	1	CHMP7_exon_chr8:23118050	1	1	0	NA	1	NA	NA	NA	NA
CHN2	2.3837	0	-3.6508	1	NC	No	No	1	CHN2_exon_chr7:29552179	1	1	0	NA	1	NA	NA	NA	NA
CHORDC1	147.055	166.511	0.1792	0.7361	NC	No	No	2	CHORDC1_exon_chr11:89935719_x000D_ CHORDC1_exon_chr11:89944486	0.508_x000D_ 0.4694	0.5537_x000D_ 0.3983	0.0457_x000D_ -0.0711	NA_x000D_ NA	5_x000D_ 1	0.4612_x000D_ NA	0.4305_x000D_ NA	-0.0307_x000D_ NA	NA_x000D_ NA
CHP1	63.3417	94.3094	0.5745	0.2083	NC	No	No	1	CHP1_exon_chr15:41571533	1	1	0	NA	2	0.9098	0.8843	-0.0255	NA
CHPF	60.3852	27.8617	-1.1165	0.0598	DOWN	No	No	1	CHPF_exon_chr2:220405364	1	1	0	NA	1	NA	NA	NA	NA
CHPF2	285.671	573.277	1.0048	0	UP	No	No	1	CHPF2_exon_chr7:150934459	1	1	0	NA	1	NA	NA	NA	NA
CHPT1	39.5548	34.0237	-0.2168	0.8342	NC	No	No	1	CHPT1_exon_chr12:102122678	1	1	0	NA	1	NA	NA	NA	NA
CHRAC1	81.9124	85.0245	0.0541	0.8821	NC	No	No	1	CHRAC1_exon_chr8:141525224	1	1	0	NA	2	0.0461	0.0723	0.0262	NA
CHRFAM7A	2.8475	3.1019	0.1215	1	NC	No	No	1	CHRFAM7A_exon_chr15:30655014	1	1	0	NA	2	NA	NA	NA	NA
CHRNA10	9.0757	9.271	0.0323	1	NC	No	No	1	CHRNA10_exon_chr11:3687794	1	1	0	NA	2	NA	NA	NA	NA
CHRNA5	19.0494	22.205	0.2207	0.8452	NC	No	No	1	CHRNA5_exon_chr15:78885433	1	1	0	NA	3	0.7009	0.5018	-0.1991	NA
CHRNB1	66.6084	35.5817	-0.9047	0.0902	DOWN	Yes	No	2	CHRNB1_exon_chr17:7346394_x000D_ CHRNB1_exon_chr17:7359901	0.3069_x000D_ 0.6931	0.4744_x000D_ 0.5256	0.1675_x000D_ -0.1675	NA_x000D_ Down	1_x000D_ 2	NA_x000D_ 0.6378	NA_x000D_ 0.8416	NA_x000D_ 0.2038	NA_x000D_ NA
CHROMR	10.9113	7.713	-0.5003	1	NC	No	No	2	CHROMR_exon_chr2:179298108_x000D_ CHROMR_exon_chr2:179303593	0.2612_x000D_ 0.7388	0.3897_x000D_ 0.6103	0.1285_x000D_ -0.1285	NA_x000D_ NA	1_x000D_ 1	NA_x000D_ NA	NA_x000D_ NA	NA_x000D_ NA	NA_x000D_ NA
CHST10	66.6531	36.6273	-0.8639	0.0842	DOWN	No	No	1	CHST10_exon_chr2:101010244	1	1	0	NA	1	NA	NA	NA	NA
CHST11	176.152	405.971	1.2043	0	UP	No	No	1	CHST11_exon_chr12:105150726	1	1	0	NA	5	0.3728	0.2922	-0.0805	NA
CHST12	39.974	22.2608	-0.8462	0.3108	NC	No	No	1	CHST12_exon_chr7:2472197	1	1	0	NA	3	NA	NA	NA	NA
CHST13	4.2836	0	-4.4967	1	NC	No	No	1	CHST13_exon_chr3:126260575	1	1	0	NA	1	NA	NA	NA	NA
CHST14	38.1583	45.9052	0.2673	0.6542	NC	No	No	1	CHST14_exon_chr15:40763182	1	1	0	NA	1	NA	NA	NA	NA
CHST2	60.9432	376.342	2.6262	0	UP	No	No	1	CHST2_exon_chr3:142839485	1	1	0	NA	1	NA	NA	NA	NA
CHST7	18.1217	64.5308	1.8329	0.0008	UP	No	No	1	CHST7_exon_chrX:46457194	1	1	0	NA	2	0.6002	0.5829	-0.0173	NA
CHSY1	203.724	373.397	0.874	0.0005	UP	No	No	1	CHSY1_exon_chr15:101719185	1	1	0	NA	3	0.6381	0.6213	-0.0168	NA
CHTF18	69.0169	41.3778	-0.7393	0.1959	NC	No	No	1	CHTF18_exon_chr16:847838	1	1	0	NA	1	NA	NA	NA	NA
CHTF8	505.171	566.738	0.166	0.6299	NC	No	No	1	CHTF8_exon_chr16:69154552	1	1	0	NA	1	NA	NA	NA	NA
CHTOP	135.71	167.766	0.3057	0.4634	NC	No	No	1	CHTOP_exon_chr1:153617539	1	1	0	NA	6	0.4367	0.3838	-0.0529	NA
CHUK	56.2255	76.9664	0.4528	0.4094	NC	No	No	1	CHUK_exon_chr10:101949384	1	1	0	NA	1	NA	NA	NA	NA
CHURC1	86.2109	84.0556	-0.0364	0.8713	NC	No	No	1	CHURC1_exon_chr14:65398855	1	1	0	NA	5	0.4476	0.4374	-0.0102	NA
CHURC1-FNTB	34.7428	29.9459	-0.215	0.8082	NC	No	No	2	CHURC1-FNTB_exon_chr14:65390708_x000D_ CHURC1-FNTB_exon_chr14:65527898	0.3836_x000D_ 0.6164	0.3002_x000D_ 0.6998	-0.0834_x000D_ 0.0834	NA_x000D_ NA	1_x000D_ 1	NA_x000D_ NA	NA_x000D_ NA	NA_x000D_ NA	NA_x000D_ NA
CIAO1	164.373	151.155	-0.1209	0.7536	NC	No	No	1	CIAO1_exon_chr2:96936848	1	1	0	NA	6	0.4251	0.4172	-0.0079	NA
CIAO2A	345.481	291.903	-0.243	0.4683	NC	No	No	1	CIAO2A_exon_chr15:64367736	1	1	0	NA	1	NA	NA	NA	NA
CIAO2B	204.712	302.129	0.5616	0.0475	NC	No	No	1	CIAO2B_exon_chr16:66966203	1	1	0	NA	1	NA	NA	NA	NA
CIAO3	62.3892	58.895	-0.0837	0.8906	NC	No	No	1	CIAO3_exon_chr16:780655	1	1	0	NA	1	NA	NA	NA	NA
CIAPIN1	91.9307	45.8494	-1.003	0.0246	DOWN	No	Yes	1	CIAPIN1_exon_chr16:57463192	1	1	0	NA	2	0.4932	0.2766	-0.2167	Shortening
CIART	0.4787	0.5123	0.1069	1	NC	No	No	1	CIART_exon_chr1:150258841	1	1	0	NA	1	NA	NA	NA	NA
CIB1	502.437	421.731	-0.2524	0.4442	NC	No	No	1	CIB1_exon_chr15:90773737	1	1	0	NA	1	NA	NA	NA	NA
CIB2	15.7232	5.6706	-1.4708	0.3695	NC	No	No	1	CIB2_exon_chr15:78397674	1	1	0	NA	1	NA	NA	NA	NA
CIB3	6.1935	1.551	-1.9991	1	NC	No	No	1	CIB3_exon_chr19:16272297	1	1	0	NA	1	NA	NA	NA	NA
CIC	43.7591	67.0298	0.6148	0.2423	NC	No	No	1	CIC_exon_chr19:42798975	1	1	0	NA	1	NA	NA	NA	NA
CIDEB	65.7601	19.0961	-1.7842	0.0007	DOWN	No	No	1	CIDEB_exon_chr14:24774971	1	1	0	NA	1	NA	NA	NA	NA
CIDECP1	6.6673	18.5907	1.4791	0.2886	NC	No	No	1	CIDECP1_exon_chr3:10059755	1	1	0	NA	1	NA	NA	NA	NA
CIITA	9.495	0	-5.6454	1	NC	No	No	1	CIITA_exon_chr16:11017734	1	1	0	NA	3	NA	NA	NA	NA
CILK1	50.9249	45.9331	-0.1493	0.7496	NC	No	No	2	CILK1_exon_chr6:52870101_x000D_ CILK1_exon_chr6:52906206	0.2144_x000D_ 0.7856	0.178_x000D_ 0.822	-0.0364_x000D_ 0.0364	NA_x000D_ NA	1_x000D_ 1	NA_x000D_ NA	NA_x000D_ NA	NA_x000D_ NA	NA_x000D_ NA
CILP2	0	3.1159	4.1517	1	NC	No	No	1	CILP2_exon_chr19:19654489	1	1	0	NA	1	NA	NA	NA	NA
CINP	51.4086	56.6226	0.1399	0.8369	NC	No	No	1	CINP_exon_chr14:102815096	1	1	0	NA	1	NA	NA	NA	NA
CIP2A	1047.26	1044.25	-0.0041	0.9317	NC	No	Yes	4	CIP2A_exon_chr3:108270166_x000D_ CIP2A_exon_chr3:108271220_x000D_ CIP2A_exon_chr3:108272577_x000D_ CIP2A_exon_chr3:108273336	0.0691_x000D_ 0.5608_x000D_ 0.131_x000D_ 0.1996	0.0644_x000D_ 0.5602_x000D_ 0.1624_x000D_ 0.1782	-0.0048_x000D_ -0.0006_x000D_ 0.0314_x000D_ -0.0214	NA_x000D_ NA_x000D_ NA_x000D_ NA	7_x000D_ 2_x000D_ 1_x000D_ 2	0.7578_x000D_ 0.8063_x000D_ NA_x000D_ 0.8619	0.5546_x000D_ 0.7555_x000D_ NA_x000D_ 0.9183	-0.2032_x000D_ -0.0508_x000D_ NA_x000D_ 0.0564	Shortening_x000D_ NA_x000D_ NA_x000D_ NA			CIP2A_exon_chr3:108272577	CIP2A_exon_chr3:108273336
CIPC	48.9902	29.9529	-0.7107	0.2584	NC	No	No	1	CIPC_exon_chr14:77579767	1	1	0	NA	1	NA	NA	NA	NA
CIR1	218.22	381.521	0.8063	0.0123	UP	No	No	2	CIR1_exon_chr2:175213900_x000D_ CIR1_exon_chr2:175246505	0.7224_x000D_ 0.2732	0.7172_x000D_ 0.2658	-0.0053_x000D_ -0.0075	NA_x000D_ NA	8_x000D_ 1	0.4658_x000D_ NA	0.4773_x000D_ NA	0.0115_x000D_ NA	NA_x000D_ NA
CIRBP	458.971	416.27	-0.1409	0.6558	NC	No	Yes	1	CIRBP_exon_chr19:1271979	1	1	0	NA	3	0.3413	0.2059	-0.1354	Shortening
CIRBP-AS1	7.1311	7.2425	0.0206	1	NC	No	No	1	CIRBP-AS1_exon_chr19:1268389	1	1	0	NA	1	NA	NA	NA	NA
CISD1	10.4821	15.9802	0.6088	0.9193	NC	No	No	1	CISD1_exon_chr10:60047320	1	1	0	NA	3	NA	NA	NA	NA
CISD2	66.6431	88.7364	0.4128	0.4034	NC	No	No	1	CISD2_exon_chr4:103808497	1	1	0	NA	6	0.5581	0.4825	-0.0756	NA
CISD3	284.57	131.048	-1.1189	0.0001	DOWN	No	No	1	CISD3_exon_chr17:36889528	1	1	0	NA	1	NA	NA	NA	NA
CISH	18.092	15.9663	-0.1798	1	NC	No	No	1	CISH_exon_chr3:50645573	1	1	0	NA	2	0.6738	0.5567	-0.1171	NA
CIT	358.528	226.571	-0.6623	0.0115	DOWN	No	No	1	CIT_exon_chr12:120126060	1	1	0	NA	1	NA	NA	NA	NA
CITED1	8.5574	6.183	-0.469	1	NC	No	No	1	CITED1_exon_chrX:71522094	1	1	0	NA	1	NA	NA	NA	NA
CITED2	216.186	310.393	0.5216	0.0968	NC	No	No	1	CITED2_exon_chr6:139695089	1	1	0	NA	1	NA	NA	NA	NA
CITED4	463.476	468.417	0.0151	1	NC	No	No	1	CITED4_exon_chr1:41328035	1	1	0	NA	1	NA	NA	NA	NA
CIZ1	219.837	139.73	-0.6538	0.05	DOWN	No	No	2	CIZ1_exon_chr9:130928685_x000D_ CIZ1_exon_chr9:130931480	0.6836_x000D_ 0.3164	0.8646_x000D_ 0.1354	0.181_x000D_ -0.181	NA_x000D_ NA	1_x000D_ 1	NA_x000D_ NA	NA_x000D_ NA	NA_x000D_ NA	NA_x000D_ NA
CKAP2	689.67	834.08	0.2741	0.3265	NC	No	No	4	CKAP2_exon_chr13:53029494_x000D_ CKAP2_exon_chr13:53035030_x000D_ CKAP2_exon_chr13:53042412_x000D_ CKAP2_exon_chr13:53049029	0.1049_x000D_ 0.5291_x000D_ 0.1209_x000D_ 0.2188	0.1096_x000D_ 0.608_x000D_ 0.0602_x000D_ 0.215	0.0047_x000D_ 0.0789_x000D_ -0.0607_x000D_ -0.0038	NA_x000D_ NA_x000D_ NA_x000D_ NA	1_x000D_ 1_x000D_ 1_x000D_ 4	NA_x000D_ NA_x000D_ NA_x000D_ 0.4362	NA_x000D_ NA_x000D_ NA_x000D_ 0.4578	NA_x000D_ NA_x000D_ NA_x000D_ 0.0216	NA_x000D_ NA_x000D_ NA_x000D_ NA			CKAP2_exon_chr13:53042412	CKAP2_exon_chr13:53049029
CKAP2L	75.26	103.671	0.4622	0.2643	NC	No	No	2	CKAP2L_exon_chr2:113496625_x000D_ CKAP2L_exon_chr2:113514791	0.6834_x000D_ 0.3166	0.7449_x000D_ 0.2551	0.0615_x000D_ -0.0615	NA_x000D_ NA	4_x000D_ 2	0.4766_x000D_ 0.5212	0.5781_x000D_ 0.4587	0.1015_x000D_ -0.0625	NA_x000D_ NA
CKAP4	29.5166	35.0763	0.2488	0.7701	NC	No	No	1	CKAP4_exon_chr12:106634127	1	1	0	NA	1	NA	NA	NA	NA
CKAP5	456.069	347.466	-0.3923	0.1623	NC	No	No	4	CKAP5_exon_chr11:46765815_x000D_ CKAP5_exon_chr11:46786806_x000D_ CKAP5_exon_chr11:46812133_x000D_ CKAP5_exon_chr11:46840054	0.3508_x000D_ 0.237_x000D_ 0.1231_x000D_ 0.2891	0.4916_x000D_ 0.1869_x000D_ 0.1182_x000D_ 0.2033	0.1408_x000D_ -0.0501_x000D_ -0.0049_x000D_ -0.0857	NA_x000D_ NA_x000D_ NA_x000D_ NA	1_x000D_ 1_x000D_ 2_x000D_ 1	NA_x000D_ NA_x000D_ 0.5284_x000D_ NA	NA_x000D_ NA_x000D_ 0.3057_x000D_ NA	NA_x000D_ NA_x000D_ -0.2227_x000D_ NA	NA_x000D_ NA_x000D_ NA_x000D_ NA			CKAP5_exon_chr11:46812133	CKAP5_exon_chr11:46840054
CKB	5.7247	2.0773	-1.4656	1	NC	No	No	1	CKB_exon_chr14:103986379	1	1	0	NA	1	NA	NA	NA	NA
CKLF	140.127	263.536	0.9116	0.002	UP	No	No	1	CKLF_exon_chr16:66599788	1	1	0	NA	2	0.7358	0.748	0.0121	NA
CKLF-CMTM1	0.9574	2.0633	1.1098	1	NC	No	No	1	CKLF-CMTM1_exon_chr16:66612733	1	1	0	NA	1	NA	NA	NA	NA
CKMT2-AS1	15.7579	11.8396	-0.4108	1	NC	No	No	1	CKMT2-AS1_exon_chr5:80535179	1	1	0	NA	1	NA	NA	NA	NA
CKS1B	212.294	191.222	-0.1504	0.8885	NC	No	No	1	CKS1B_exon_chr1:154951200	1	1	0	NA	1	NA	NA	NA	NA
CKS2	194.433	198.238	0.0279	1	NC	No	No	1	CKS2_exon_chr9:91931287	1	1	0	NA	1	NA	NA	NA	NA
CLASP1	16.6757	26.83	0.6862	0.4463	NC	No	No	2	CLASP1_exon_chr2:122098523_x000D_ CLASP1_exon_chr2:122208566	0.3997_x000D_ 0.6003	0.6563_x000D_ 0.3437	0.2566_x000D_ -0.2566	NA_x000D_ NA	1_x000D_ 1	NA_x000D_ NA	NA_x000D_ NA	NA_x000D_ NA	NA_x000D_ NA
CLASP2	62.4339	112.935	0.8555	0.0345	UP	No	No	2	CLASP2_exon_chr3:33540209_x000D_ CLASP2_exon_chr3:33626412	0.9007_x000D_ 0.0993	0.9582_x000D_ 0.0418	0.0574_x000D_ -0.0574	NA_x000D_ NA	4_x000D_ 1	0.2782_x000D_ NA	0.3264_x000D_ NA	0.0482_x000D_ NA	NA_x000D_ NA
CLASRP	436.769	389.091	-0.1666	0.641	NC	No	No	2	CLASRP_exon_chr19:45543441_x000D_ CLASRP_exon_chr19:45574060	0.0785_x000D_ 0.9215	0.0959_x000D_ 0.9041	0.0174_x000D_ -0.0174	NA_x000D_ NA	1_x000D_ 1	NA_x000D_ NA	NA_x000D_ NA	NA_x000D_ NA	NA_x000D_ NA
CLBA1	4.2935	2.0703	-1.0536	1	NC	No	No	1	CLBA1_exon_chr14:105459551	1	1	0	NA	1	NA	NA	NA	NA
CLCC1	89.0435	61.9621	-0.5236	0.2632	NC	No	No	2	CLCC1_exon_chr1:109475123_x000D_ CLCC1_exon_chr1:109490340	0.6469_x000D_ 0.3531	0.8046_x000D_ 0.1954	0.1577_x000D_ -0.1577	NA_x000D_ NA	4_x000D_ 1	0.3861_x000D_ NA	0.1832_x000D_ NA	-0.203_x000D_ NA	NA_x000D_ NA
CLCF1	5.7247	9.2988	0.7001	1	NC	No	No	1	CLCF1_exon_chr11:67133101	1	1	0	NA	1	NA	NA	NA	NA
CLCN2	36.1393	20.1208	-0.8454	0.2781	NC	No	No	1	CLCN2_exon_chr3:184064588	1	1	0	NA	1	NA	NA	NA	NA
CLCN3	56.1461	54.1166	-0.0531	0.9285	NC	No	No	2	CLCN3_exon_chr4:170608808_x000D_ CLCN3_exon_chr4:170641057	0.5423_x000D_ 0.4577	0.3431_x000D_ 0.6569	-0.1991_x000D_ 0.1991	NA_x000D_ NA	1_x000D_ 4	NA_x000D_ 0.609	NA_x000D_ 0.7458	NA_x000D_ 0.1369	NA_x000D_ NA
CLCN5	39.5002	42.4304	0.1021	0.898	NC	No	No	1	CLCN5_exon_chrX:49856785	1	1	0	NA	4	0.6285	0.5822	-0.0463	NA
CLCN6	1.9	2.5826	0.4414	1	NC	No	No	1	CLCN6_exon_chr1:11900199	1	1	0	NA	1	NA	NA	NA	NA
CLCN7	192.922	76.8549	-1.3277	0	DOWN	No	No	1	CLCN7_exon_chr16:1496718	1	1	0	NA	2	0.2489	0.298	0.0491	NA
CLDN12	4.7723	11.8745	1.316	0.59	NC	No	No	1	CLDN12_exon_chr7:90041957	1	1	0	NA	1	NA	NA	NA	NA
CLDN15	47.6731	71.1634	0.5785	0.2536	NC	No	No	1	CLDN15_exon_chr7:100875796	1	1	0	NA	1	NA	NA	NA	NA
CLDN7	0.4738	0.5193	0.1244	1	NC	No	No	1	CLDN7_exon_chr17:7163855	1	1	0	NA	1	NA	NA	NA	NA
CLDN9	7.146	2.5687	-1.4736	1	NC	No	No	1	CLDN9_exon_chr16:3062923	1	1	0	NA	1	NA	NA	NA	NA
CLDND1	99.93	416.252	2.0583	0	UP	No	No	1	CLDND1_exon_chr3:98235723	1	1	0	NA	1	NA	NA	NA	NA
CLDND2	25.682	3.6143	-2.8302	0.0106	DOWN	No	No	1	CLDND2_exon_chr19:51870469	1	1	0	NA	1	NA	NA	NA	NA
CLEC11A	584.958	416.305	-0.4908	0.0484	NC	No	No	1	CLEC11A_exon_chr19:51228278	1	1	0	NA	1	NA	NA	NA	NA
CLEC12A	296.588	272.814	-0.1206	0.7827	NC	No	No	1	CLEC12A_exon_chr12:10137468	1	1	0	NA	1	NA	NA	NA	NA
CLEC12B	4.7673	1.5579	-1.617	1	NC	No	No	1	CLEC12B_exon_chr12:10170929	1	1	0	NA	1	NA	NA	NA	NA
CLEC16A	56.1362	56.8317	0.0169	0.8833	NC	No	No	2	CLEC16A_exon_chr16:11219835_x000D_ CLEC16A_exon_chr16:11272191	0.034_x000D_ 0.966	0.0659_x000D_ 0.9341	0.0319_x000D_ -0.0319	NA_x000D_ NA	1_x000D_ 2	NA_x000D_ 0.7227	NA_x000D_ 0.7123	NA_x000D_ -0.0104	NA_x000D_ NA
CLEC18B	0.4738	1.544	1.6993	1	NC	No	No	1	CLEC18B_exon_chr16:74442941	1	1	0	NA	1	NA	NA	NA	NA
CLEC2B	1302.54	1867.45	0.5197	0.0213	NC	No	No	1	CLEC2B_exon_chr12:10006007	1	1	0	NA	1	NA	NA	NA	NA
CLEC2D	40.9661	28.2764	-0.5335	0.56	NC	No	No	1	CLEC2D_exon_chr12:9847355	1	1	0	NA	7	0.353	0.3516	-0.0014	NA
CLEC3B	0.4787	3.095	2.6977	1	NC	No	No	1	CLEC3B_exon_chr3:45077015	1	1	0	NA	1	NA	NA	NA	NA
CLEC4A	0.9525	0	-2.3275	1	NC	No	No	1	CLEC4A_exon_chr12:8290735	1	1	0	NA	1	NA	NA	NA	NA
CLEC4D	3.8248	7.2146	0.9176	1	NC	No	No	1	CLEC4D_exon_chr12:8673719	1	1	0	NA	1	NA	NA	NA	NA
CLEC5A	978.997	5731.67	2.5496	0	UP	No	No	1	CLEC5A_exon_chr7:141630018	1	1	0	NA	9	0.2304	0.1887	-0.0417	NA
CLECL1	1745.33	1570.58	-0.1522	0.5821	NC	No	No	2	CLECL1_exon_chr12:9869372_x000D_ CLECL1_exon_chr12:9875409	0.8294_x000D_ 0.1706	0.8732_x000D_ 0.1268	0.0439_x000D_ -0.0439	NA_x000D_ NA	4_x000D_ 1	0.568_x000D_ NA	0.5598_x000D_ NA	-0.0082_x000D_ NA	NA_x000D_ NA
CLGN	20.9692	11.8187	-0.8253	0.7149	NC	No	No	2	CLGN_exon_chr4:141311882_x000D_ CLGN_exon_chr4:141313532	0.5684_x000D_ 0.4316	0.7872_x000D_ 0.2128	0.2188_x000D_ -0.2188	NA_x000D_ NA	1_x000D_ 1	NA_x000D_ NA	NA_x000D_ NA	NA_x000D_ NA	NA_x000D_ NA
CLHC1	9.0658	18.0644	0.9954	0.6086	NC	No	No	1	CLHC1_exon_chr2:55403122	1	1	0	NA	2	NA	NA	NA	NA
CLIC1	1488.35	2826.76	0.9254	0	UP	No	No	1	CLIC1_exon_chr6:31698780	1	1	0	NA	1	NA	NA	NA	NA
CLIC2	2.3936	3.1089	0.3777	1	NC	No	No	1	CLIC2_exon_chrX:154507353	1	1	0	NA	2	NA	NA	NA	NA
CLIC4	194.234	283.319	0.5444	0.0636	NC	No	No	1	CLIC4_exon_chr1:25167263	1	1	0	NA	6	0.8052	0.8075	0.0023	NA
CLINT1	308.156	381.608	0.3085	0.2715	NC	Yes	No	4	CLINT1_exon_chr5:157215000_x000D_ CLINT1_exon_chr5:157233120_x000D_ CLINT1_exon_chr5:157240235_x000D_ CLINT1_exon_chr5:157243838	0.2549_x000D_ 0.4391_x000D_ 0.0618_x000D_ 0.2441	0.3561_x000D_ 0.2836_x000D_ 0.0473_x000D_ 0.3129	0.1012_x000D_ -0.1556_x000D_ -0.0145_x000D_ 0.0688	Up_x000D_ NA_x000D_ NA_x000D_ NA	5_x000D_ 1_x000D_ 1_x000D_ 1	0.71_x000D_ NA_x000D_ NA_x000D_ NA	0.6875_x000D_ NA_x000D_ NA_x000D_ NA	-0.0225_x000D_ NA_x000D_ NA_x000D_ NA	NA_x000D_ NA_x000D_ NA_x000D_ NA			CLINT1_exon_chr5:157240235	CLINT1_exon_chr5:157243838
CLIP1	1258.1	2383.14	0.9216	0	UP	No	No	6	CLIP1_exon_chr12:122773088_x000D_ CLIP1_exon_chr12:122801402_x000D_ CLIP1_exon_chr12:122812709_x000D_ CLIP1_exon_chr12:122812973_x000D_ CLIP1_exon_chr12:122817690_x000D_ CLIP1_exon_chr12:122826244	0.0526_x000D_ 0.3479_x000D_ 0.0912_x000D_ 0.0666_x000D_ 0.1949_x000D_ 0.2056	0.0533_x000D_ 0.3345_x000D_ 0.0879_x000D_ 0.0781_x000D_ 0.1903_x000D_ 0.1939	0.0008_x000D_ -0.0134_x000D_ -0.0033_x000D_ 0.0115_x000D_ -0.0045_x000D_ -0.0117	NA_x000D_ NA_x000D_ NA_x000D_ NA_x000D_ NA_x000D_ NA	1_x000D_ 2_x000D_ 2_x000D_ 3_x000D_ 3_x000D_ 4	NA_x000D_ 0.7512_x000D_ 0.0887_x000D_ 0.4026_x000D_ 0.878_x000D_ 0.3318	NA_x000D_ 0.6873_x000D_ 0.1161_x000D_ 0.3779_x000D_ 0.91_x000D_ 0.3019	NA_x000D_ -0.0639_x000D_ 0.0274_x000D_ -0.0246_x000D_ 0.0321_x000D_ -0.0299	NA_x000D_ NA_x000D_ NA_x000D_ NA_x000D_ NA_x000D_ NA			CLIP1_exon_chr12:122812709	CLIP1_exon_chr12:122812973	CLIP1_exon_chr12:122817690	CLIP1_exon_chr12:122826244
CLIP2	30.4443	154.271	2.3404	0	UP	No	No	1	CLIP2_exon_chr7:73818166	1	1	0	NA	1	NA	NA	NA	NA
CLIP3	1.4213	0.5193	-1.4575	1	NC	No	No	1	CLIP3_exon_chr19:36507114	1	1	0	NA	1	NA	NA	NA	NA
CLK1	84.8789	205.645	1.2773	0.0002	UP	No	No	2	CLK1_exon_chr2:201718172_x000D_ CLK1_exon_chr2:201726585	0.7303_x000D_ 0.2472	0.6979_x000D_ 0.2826	-0.0324_x000D_ 0.0354	NA_x000D_ NA	1_x000D_ 1	NA_x000D_ NA	NA_x000D_ NA	NA_x000D_ NA	NA_x000D_ NA
CLK2	247.568	194.969	-0.3446	0.2879	NC	No	No	2	CLK2_exon_chr1:155233191_x000D_ CLK2_exon_chr1:155237917	0.9308_x000D_ 0.0692	0.9171_x000D_ 0.0829	-0.0137_x000D_ 0.0137	NA_x000D_ NA	1_x000D_ 1	NA_x000D_ NA	NA_x000D_ NA	NA_x000D_ NA	NA_x000D_ NA
CLK3	155.712	246.06	0.6601	0.0222	UP	No	No	1	CLK3_exon_chr15:74922047	1	1	0	NA	2	0.0687	0.0599	-0.0088	NA
CLK4	39.5201	46.9787	0.249	0.6558	NC	No	No	1	CLK4_exon_chr5:178030758	1	1	0	NA	5	0.8089	0.7893	-0.0196	NA
CLMN	8.597	10.3375	0.2664	1	NC	No	No	1	CLMN_exon_chr14:95658069	1	1	0	NA	1	NA	NA	NA	NA
CLN3	47.234	63.4225	0.4259	0.5124	NC	No	No	1	CLN3_exon_chr16:28488956	1	1	0	NA	1	NA	NA	NA	NA
CLN5	17.5835	32.9921	0.9071	0.2931	NC	No	No	1	CLN5_exon_chr13:77574592	1	1	0	NA	4	0.4088	0.5993	0.1905	NA
CLN6	738.504	622.225	-0.2473	0.4182	NC	No	No	1	CLN6_exon_chr15:68500748	1	1	0	NA	1	NA	NA	NA	NA
CLN8	59.0383	76.489	0.373	0.4706	NC	No	No	1	CLN8_exon_chr8:1728415	1	1	0	NA	5	0.399	0.383	-0.016	NA
CLNS1A	176.261	169.62	-0.0552	0.9083	NC	No	No	1	CLNS1A_exon_chr11:77327740	1	1	0	NA	1	NA	NA	NA	NA
CLOCK	31.3819	26.241	-0.2577	0.8417	NC	No	No	3	CLOCK_exon_chr4:56301761_x000D_ CLOCK_exon_chr4:56310952_x000D_ CLOCK_exon_chr4:56345130	0.3032_x000D_ 0.4089_x000D_ 0.288	0.3858_x000D_ 0.405_x000D_ 0.2092	0.0827_x000D_ -0.0039_x000D_ -0.0788	NA_x000D_ NA_x000D_ NA	3_x000D_ 1_x000D_ 1	NA_x000D_ NA_x000D_ NA	NA_x000D_ NA_x000D_ NA	NA_x000D_ NA_x000D_ NA	NA_x000D_ NA_x000D_ NA			CLOCK_exon_chr4:56345130
CLP1	31.3968	40.7539	0.3758	0.6637	NC	No	No	1	CLP1_exon_chr11:57428236	1	1	0	NA	1	NA	NA	NA	NA
CLPB	182.79	165.466	-0.1436	0.71	NC	No	No	1	CLPB_exon_chr11:72004659	1	1	0	NA	13	0.5942	0.5809	-0.0132	NA
CLPP	468.665	383.341	-0.29	0.2895	NC	No	No	1	CLPP_exon_chr19:6368548	1	1	0	NA	1	NA	NA	NA	NA
CLPSL2	0.9574	3.6003	1.9145	1	NC	No	No	1	CLPSL2_exon_chr6:35747131	1	1	0	NA	1	NA	NA	NA	NA
CLPTM1	74.2778	82.6022	0.1529	0.725	NC	No	No	1	CLPTM1_exon_chr19:45495868	1	1	0	NA	1	NA	NA	NA	NA
CLPTM1L	381.437	297.312	-0.3596	0.2336	NC	No	No	1	CLPTM1L_exon_chr5:1318568	1	1	0	NA	2	0.4095	0.448	0.0385	NA
CLPX	404.212	410.714	0.0231	1	NC	No	No	4	CLPX_exon_chr15:65443251_x000D_ CLPX_exon_chr15:65444874_x000D_ CLPX_exon_chr15:65448194_x000D_ CLPX_exon_chr15:65456526	0.4581_x000D_ 0.3523_x000D_ 0.0612_x000D_ 0.0755	0.5869_x000D_ 0.18_x000D_ 0.1077_x000D_ 0.0521	0.1289_x000D_ -0.1723_x000D_ 0.0465_x000D_ -0.0234	NA_x000D_ NA_x000D_ NA_x000D_ NA	3_x000D_ 1_x000D_ 1_x000D_ 1	0.5063_x000D_ NA_x000D_ NA_x000D_ NA	0.5054_x000D_ NA_x000D_ NA_x000D_ NA	-0.0009_x000D_ NA_x000D_ NA_x000D_ NA	NA_x000D_ NA_x000D_ NA_x000D_ NA			CLPX_exon_chr15:65448194	CLPX_exon_chr15:65456526
CLSPN	2852.95	1740.27	-0.7131	0.0037	DOWN	No	No	4	CLSPN_exon_chr1:36202207_x000D_ CLSPN_exon_chr1:36217107_x000D_ CLSPN_exon_chr1:36228922_x000D_ CLSPN_exon_chr1:36230315	0.0552_x000D_ 0.5845_x000D_ 0.1175_x000D_ 0.1225	0.0574_x000D_ 0.568_x000D_ 0.1253_x000D_ 0.1552	0.0022_x000D_ -0.0165_x000D_ 0.0078_x000D_ 0.0327	NA_x000D_ NA_x000D_ NA_x000D_ NA	3_x000D_ 1_x000D_ 1_x000D_ 5	0.3828_x000D_ NA_x000D_ NA_x000D_ 0.7067	0.3927_x000D_ NA_x000D_ NA_x000D_ 0.7054	0.0099_x000D_ NA_x000D_ NA_x000D_ -0.0014	NA_x000D_ NA_x000D_ NA_x000D_ NA			CLSPN_exon_chr1:36228922	CLSPN_exon_chr1:36230315
CLSTN1	287.202	227.153	-0.3386	0.321	NC	No	No	1	CLSTN1_exon_chr1:9790763	1	1	0	NA	3	0.7475	0.7682	0.0207	NA
CLTA	3851.44	4446.51	0.2073	0.4	NC	No	No	1	CLTA_exon_chr9:36211599	1	1	0	NA	1	NA	NA	NA	NA
CLTB	139.519	107.285	-0.379	0.3199	NC	No	No	1	CLTB_exon_chr5:175819946	1	1	0	NA	2	0.5688	0.5748	0.006	NA
CLTC	850.054	1272.93	0.5826	0.0071	NC	No	No	1	CLTC_exon_chr17:57771088	1	1	0	NA	5	0.102	0.1475	0.0455	NA
CLTCL1	103.755	29.4336	-1.8185	0	DOWN	No	No	1	CLTCL1_exon_chr22:19167482	1	1	0	NA	1	NA	NA	NA	NA
CLU	32.8181	25.7775	-0.3486	0.735	NC	No	No	2	CLU_exon_chr8:27455767_x000D_ CLU_exon_chr8:27466603	0.4634_x000D_ 0.5366	0.7705_x000D_ 0.2295	0.3071_x000D_ -0.3071	NA_x000D_ NA	1_x000D_ 1	NA_x000D_ NA	NA_x000D_ NA	NA_x000D_ NA	NA_x000D_ NA
CLUAP1	50.9348	30.4373	-0.743	0.2282	NC	No	No	3	CLUAP1_exon_chr16:3565507_x000D_ CLUAP1_exon_chr16:3569902_x000D_ CLUAP1_exon_chr16:3586121	0.131_x000D_ 0.5508_x000D_ 0.3182	0.1468_x000D_ 0.5451_x000D_ 0.308	0.0158_x000D_ -0.0056_x000D_ -0.0101	NA_x000D_ NA_x000D_ NA	1_x000D_ 1_x000D_ 4	NA_x000D_ NA_x000D_ NA	NA_x000D_ NA_x000D_ NA	NA_x000D_ NA_x000D_ NA	NA_x000D_ NA_x000D_ NA			CLUAP1_exon_chr16:3586121
CLUH	447.457	272.671	-0.7149	0.0098	DOWN	No	No	1	CLUH_exon_chr17:2594071	1	1	0	NA	1	NA	NA	NA	NA
CLYBL	16.6509	17.0049	0.0304	1	NC	No	No	1	CLYBL_exon_chr13:100544696	1	1	0	NA	2	0.0693	0.0735	0.0042	NA
CMAHP	20.9593	21.1524	0.0133	1	NC	No	No	1	CMAHP_exon_chr6:25082107	1	1	0	NA	1	NA	NA	NA	NA
CMAS	69.5551	114.653	0.7208	0.0841	UP	No	No	2	CMAS_exon_chr12:22214214_x000D_ CMAS_exon_chr12:22218054	0.0616_x000D_ 0.9384	0.0442_x000D_ 0.9558	-0.0174_x000D_ 0.0174	NA_x000D_ NA	1_x000D_ 1	NA_x000D_ NA	NA_x000D_ NA	NA_x000D_ NA	NA_x000D_ NA
CMC1	130.563	181.122	0.4723	0.1981	NC	No	No	2	CMC1_exon_chr3:28304781_x000D_ CMC1_exon_chr3:28360999	0.27_x000D_ 0.73	0.2222_x000D_ 0.7778	-0.0478_x000D_ 0.0478	NA_x000D_ NA	1_x000D_ 1	NA_x000D_ NA	NA_x000D_ NA	NA_x000D_ NA	NA_x000D_ NA
CMC2	86.1712	124.74	0.5337	0.189	NC	No	No	1	CMC2_exon_chr16:81010076	1	1	0	NA	1	NA	NA	NA	NA
[truncated: 10,209 more rows]
[truncated: 2 more columns]
