# Supplementary material for: Macrophage differentiation is marked by increased abundance of the mRNA 3’ end processing machinery, altered poly(A) site usage, and sensitivity to the level of CstF64
Source: Front Immunol. 2023 Jan 25;14:1091403. doi: 10.3389/fimmu.2023.1091403 (PMC9905730; doi:10.3389/fimmu.2023.1091403)
Supplement: Supplementary file 4 [file Table_3.xlsx]

## Sheet: U0-vs-U24_hg19_APA_Report
Gene Name	Mean Counts Cond1	Mean Counts Cond2	Fold Change	pAdj	DE Result	Any Splicing APA? (DPAC)	Any Tandem APA? (DPAC)	#Exons with a PAC	Exon Names	Exon fraction Cond1	Exon fraction Cond2	Exon Fraction Change	Exon Results (NA = Not significant)	#PACs per Exon	PDU per Exon Cond1	PDU per Exon Cond2	delta-PDUI per Exon	DPAC Result/PAC changes
CRIPT	57.2565	67.3279	0.2518	0.3828	NC	No	Yes	1	CRIPT_exon_chr2:46851301	1	1	0	NA	7	0.2045	0.3591	0.1546	Both
WDR73	236.229	273.331	0.2113	0.2968	NC	No	Yes	1	WDR73_exon_chr15:85186954	1	1	0	NA	4	0.3252	0.2461	-0.0791	Both
AP3M1	65.1458	107.339	0.7202	0.0013	UP	No	Yes	1	AP3M1_exon_chr10:75883668	1	1	0	NA	4	0.2825	0.2873	0.0048	Both
ZNF281	138.412	395.561	1.5091	0	UP	No	Yes	1	ZNF281_exon_chr1:200378851	1	1	0	NA	9	0.5102	0.4387	-0.0715	Both
AGPAT4	98.9178	223.843	1.1699	0	UP	No	Yes	1	AGPAT4_exon_chr6:161557666	1	1	0	NA	4	0.2684	0.4301	0.1617	Both
SLAMF8	2.5632	80.7102	4.975	0	UP	No	Yes	1	SLAMF8_exon_chr1:159804973	1	1	0	NA	3	0.8857	0.8386	-0.0472	Both
CHURC1	64.8515	83.934	0.3592	0.1582	NC	No	Yes	1	CHURC1_exon_chr14:65398855	1	1	0	NA	6	0.5417	0.6698	0.1281	Both
C12orf66	22.5015	6.7491	-1.7135	0.0003	DOWN	No	Yes	1	C12orf66_exon_chr12:64588438	1	1	0	NA	3	0.3277	0.3827	0.055	Both
RFK	54.0008	33.9006	-0.6642	0.0343	DOWN	No	Yes	1	RFK_exon_chr9:79002445	1	1	0	NA	3	0.7247	0.8243	0.0996	Both
PDZD8	47.9132	18.9657	-1.3149	0.0001	DOWN	No	Yes	1	PDZD8_exon_chr10:119044982	1	1	0	NA	4	0.5366	0.528	-0.0086	Both
DBNL	239.417	743.306	1.6338	0	UP	No	Yes	1	DBNL_exon_chr7:44100375	1	1	0	NA	13	0.2869	0.5779	0.291	Both
POLE3	1581.74	273.331	-2.5322	0	DOWN	No	Yes	1	POLE3_exon_chr9:116171263	1	1	0	NA	3	0.5299	0.5912	0.0613	Both
EXOSC2	48.7831	5.0396	-3.2236	0	DOWN	No	Yes	1	EXOSC2_exon_chr9:133579080	1	1	0	NA	6	0.5541	0.6955	0.1414	Both
KCTD1	25.9237	17.9259	-0.5468	0.2444	NC	No	Yes	1	KCTD1_exon_chr18:24035865	1	1	0	NA	4	0.358	0.2553	-0.1027	Both
ERLIN2	74.7098	97.7287	0.3958	0.192	NC	No	Yes	1	ERLIN2_exon_chr8:37611432	1	1	0	NA	8	0.7628	0.8334	0.0706	Both
CDCA4	72.2009	24.8353	-1.5761	0	DOWN	No	Yes	1	CDCA4_exon_chr14:105478272	1	1	0	NA	4	0.4414	0.5552	0.1138	Both
DBIL5P2	11.9707	20.2477	0.7762	0.1389	NC	No	Yes	1	DBIL5P2_exon_chr2:63349191	1	1	0	NA	3	0.6775	0.1871	-0.4904	Both
SHFL	4.4369	166.291	5.2014	0	UP	No	Yes	1	SHFL_exon_chr19:10202745	1	1	0	NA	3	0.2916	0.2588	-0.0328	Both
DHFR	344.567	57.3253	-2.5991	0	DOWN	No	Yes	1	DHFR_exon_chr5:79924984	1	1	0	NA	7	0.7525	0.5987	-0.1538	Both
G2E3	19.613	3.3486	-2.5549	0	DOWN	No	Yes	1	G2E3_exon_chr14:31085483	1	1	0	NA	5	0.4378	0.3629	-0.0749	Both
TNPO1	202.937	240.343	0.2376	0.4757	NC	No	Yes	1	TNPO1_exon_chr5:72204535	1	1	0	NA	6	0.292	0.258	-0.034	Both
SLC2A1	105.325	71.7923	-0.5483	0.0212	NC	No	Yes	1	SLC2A1_exon_chr1:43392912	1	1	0	NA	6	0.1602	0.1007	-0.0595	Both
ZNF267	37.0261	104.189	1.4973	0	UP	No	Yes	1	ZNF267_exon_chr16:31925796	1	1	0	NA	5	0.6744	0.6088	-0.0656	Both
YRDC	96.9069	77.3034	-0.3231	0.3056	NC	No	Yes	1	YRDC_exon_chr1:38269669	1	1	0	NA	4	0.6822	0.8776	0.1954	Both
ANP32A	2669.1	1076.41	-1.3114	0	DOWN	No	Yes	1	ANP32A_exon_chr15:69072481	1	1	0	NA	7	0.3698	0.3057	-0.0641	Both
DLAT	63.2643	19.0632	-1.732	0	DOWN	No	Yes	1	DLAT_exon_chr11:111933129	1	1	0	NA	6	0.6832	0.6618	-0.0214	Both
CDKN2AIP	19.62	29.9785	0.5873	0.0809	UP	No	Yes	1	CDKN2AIP_exon_chr4:184367240	1	1	0	NA	4	0.9316	0.9063	-0.0253	Both
RNF44	195.049	94.1506	-1.0425	0	DOWN	No	Yes	1	RNF44_exon_chr5:175956091	1	1	0	NA	5	0.3114	0.4184	0.107	Both
KIAA1958	15.3093	3.751	-2.0786	0.0003	DOWN	No	Yes	1	KIAA1958_exon_chr9:115421542	1	1	0	NA	4	0.5114	0.5155	0.0041	Both
TRIB2	6.5625	22.7785	1.7854	0.0001	UP	No	Yes	1	TRIB2_exon_chr2:12880451	1	1	0	NA	3	0.26	0.181	-0.0789	Both
AMACR	148.885	41.0343	-1.8617	0	DOWN	No	Yes	1	AMACR_exon_chr5:33989607	1	1	0	NA	5	0.5123	0.4181	-0.0942	Both
TPCN2	20.8981	33.7319	0.6804	0.0511	UP	No	Yes	1	TPCN2_exon_chr11:68855342	1	1	0	NA	6	0.2227	0.0748	-0.1479	Both
CAND1	162.116	82.403	-0.9593	0.0001	DOWN	No	Yes	1	CAND1_exon_chr12:67706385	1	1	0	NA	9	0.3312	0.3651	0.0339	Both
SMAD2	70.8515	103.574	0.5676	0.0185	NC	No	Yes	1	SMAD2_exon_chr18:45368321	1	1	0	NA	12	0.1992	0.2516	0.0525	Both
NAT8L	33.9401	8.9133	-1.8977	0	DOWN	No	Yes	1	NAT8L_exon_chr4:2065486	1	1	0	NA	3	0.2851	0.2313	-0.0538	Both
PHLDA1	4.1093	4177.61	10.0054	0	UP	No	Yes	1	PHLDA1_exon_chr12:76423872	1	1	0	NA	19	0.3983	0.3003	-0.0981	Both
KCTD15	17.489	4.9151	-1.8721	0.0009	DOWN	No	Yes	1	KCTD15_exon_chr19:34302695	1	1	0	NA	5	0.6037	0.5978	-0.0059	Both
APBB2	158.5	48.9413	-1.6728	0	DOWN	No	Yes	1	APBB2_exon_chr4:40818276	1	1	0	NA	9	0.2054	0.3093	0.1039	Both
FAM120AOS	49.4694	65.7987	0.394	0.1749	NC	No	Yes	1	FAM120AOS_exon_chr9:96209979	1	1	0	NA	5	0.3683	0.5624	0.1941	Both
ERV3-1-ZNF117	3.8815	125.249	5.0131	0	UP	No	Yes	1	ERV3-1-ZNF117_exon_chr7:64439914	1	1	0	NA	6	0.2968	0.4214	0.1246	Both
H1-3	294.548	72.9308	-2.0187	0.0002	DOWN	No	Yes	1	H1-3_exon_chr6:26235216	1	1	0	NA	5	0.5244	0.5059	-0.0185	Both
AMZ2P1	48.5259	176.973	1.8566	0	UP	No	Yes	1	AMZ2P1_exon_chr17:62964499	1	1	0	NA	3	0.8901	0.6936	-0.1965	Both
NCS1	18.0173	32.0717	0.8451	0.0277	UP	No	Yes	1	NCS1_exon_chr9:132995268	1	1	0	NA	5	0.2116	0.1541	-0.0574	Both
TMX4	413.14	191.194	-1.1072	0.0003	DOWN	No	Yes	1	TMX4_exon_chr20:7963268	1	1	0	NA	9	0.1978	0.2235	0.0257	Both
OSGIN2	56.5477	93.9599	0.7424	0.001	UP	No	Yes	1	OSGIN2_exon_chr8:90936730	1	1	0	NA	8	0.223	0.3064	0.0834	Both
LRCH1	14.6586	41.897	1.5114	0.0001	UP	No	Yes	1	LRCH1_exon_chr13:47324674	1	1	0	NA	4	0.3751	0.4371	0.062	Both
PGGT1B	206.966	545.029	1.4014	0	UP	No	Yes	1	PGGT1B_exon_chr5:114548280	1	1	0	NA	9	0.799	0.8611	0.0621	Both
GOLT1B	26.4233	38.715	0.5681	0.0718	NC	No	Yes	1	GOLT1B_exon_chr12:21668602	1	1	0	NA	4	0.1464	0.0446	-0.1018	Both
EMC10	4.0767	10.791	1.3722	0.0624	UP	No	Yes	1	EMC10_exon_chr19:50985405	1	1	0	NA	3	0.3656	0.2129	-0.1527	Both
EPS8	7.7956	42.0346	2.4347	0	UP	No	Yes	1	EPS8_exon_chr12:15774364	1	1	0	NA	3	0.3744	0.3853	0.0109	Both
GCSH	164.738	22.1965	-2.9619	0	DOWN	No	Yes	1	GCSH_exon_chr16:81116568	1	1	0	NA	3	0.4863	0.3613	-0.1249	Both
DSN1	177.017	40.2993	-2.1765	0	DOWN	No	Yes	1	DSN1_exon_chr20:35381300	1	1	0	NA	3	0.3928	0.3966	0.0038	Both
KCTD9	99.1331	125.85	0.3531	0.138	NC	No	Yes	1	KCTD9_exon_chr8:25287489	1	1	0	NA	3	0.5513	0.5846	0.0333	Both
SLC36A4	36.738	21.2944	-0.8199	0.0437	DOWN	No	Yes	1	SLC36A4_exon_chr11:92882010	1	1	0	NA	6	0.232	0.1639	-0.0681	Both
PA2G4P4	52.4036	23.3284	-1.163	0	DOWN	No	Yes	1	PA2G4P4_exon_chr3:156529810	1	1	0	NA	3	0.6831	0.7542	0.0711	Both
CCDC127	68.4263	137.537	1.0138	0	UP	No	Yes	1	CCDC127_exon_chr5:206073	1	1	0	NA	6	0.2462	0.2605	0.0144	Both
ATP6V1C1	95.2516	181.194	0.9144	0	UP	No	Yes	1	ATP6V1C1_exon_chr8:104080879	1	1	0	NA	10	0.7343	0.6328	-0.1015	Both
CD109	3.378	74.2219	4.4563	0	UP	No	Yes	1	CD109_exon_chr6:74533181	1	1	0	NA	5	0.5984	0.5529	-0.0456	Both
GXYLT1	131.069	69.8442	-0.9045	0.0247	DOWN	No	Yes	1	GXYLT1_exon_chr12:42481749	1	1	0	NA	10	0.3939	0.2947	-0.0992	Both
ATP23	61.2101	10.9981	-2.418	0	DOWN	No	Yes	1	ATP23_exon_chr12:58350469	1	1	0	NA	4	0.5163	0.5573	0.041	Both
DRAM1	34.2182	26.1584	-0.3731	0.3844	NC	No	Yes	1	DRAM1_exon_chr12:102314993	1	1	0	NA	5	0.6028	0.7876	0.1848	Both
EIF5A2	16.891	22.55	0.4238	0.2383	NC	No	Yes	1	EIF5A2_exon_chr3:170611208	1	1	0	NA	4	0.2009	0.2644	0.0635	Both
RAP2C	27.9299	83.6315	1.587	0	UP	No	Yes	1	RAP2C_exon_chrX:131339615	1	1	0	NA	3	0.7712	0.8601	0.0889	Both
GOSR1	41.8984	72.7515	0.8184	0.0079	UP	No	Yes	1	GOSR1_exon_chr17:28849271	1	1	0	NA	3	0.6016	0.6014	-0.0001	Both
METTL7A	9.0009	89.395	3.3465	0	UP	No	Yes	1	METTL7A_exon_chr12:51323696	1	1	0	NA	3	0.9251	0.8264	-0.0987	Both
ZNF669	16.204	7.1679	-1.1682	0.028	DOWN	No	Yes	1	ZNF669_exon_chr1:247264621	1	1	0	NA	3	0.6896	0.5099	-0.1798	Both
GOLGA2P7	27.4559	4.7444	-2.5406	0	DOWN	No	Yes	1	GOLGA2P7_exon_chr15:84869960	1	1	0	NA	3	0.2917	0.2251	-0.0666	Both
RAD51	83.3219	5.5703	-3.9696	0	DOWN	No	Yes	1	RAD51_exon_chr15:41023252	1	1	0	NA	5	0.4047	0.506	0.1014	Both
BAG3	4.911	22.268	2.246	0.0011	UP	No	Yes	1	BAG3_exon_chr10:121435975	1	1	0	NA	4	0.3721	0.701	0.3289	Both
SOD2	116.572	42.3467	-1.4842	0	DOWN	No	Yes	1	SOD2_exon_chr6:160103670	1	1	0	NA	6	0.2801	0.2771	-0.0029	Both
THG1L	42.2678	32.1035	-0.3796	0.321	NC	No	Yes	1	THG1L_exon_chr5:157166328	1	1	0	NA	5	0.3216	0.4562	0.1346	Both
MR1	10.4595	39.7895	1.9331	0	UP	No	Yes	1	MR1_exon_chr1:181024360	1	1	0	NA	7	0.3174	0.3534	0.036	Both
GTPBP10	141.506	83.5949	-0.7596	0	DOWN	No	Yes	1	GTPBP10_exon_chr7:90014205	1	1	0	NA	9	0.3773	0.3648	-0.0125	Both
SNX13	36.6063	62.5489	0.7838	0.0021	UP	No	Yes	1	SNX13_exon_chr7:17833916	1	1	0	NA	4	0.4547	0.3796	-0.0751	Both
CDKN2B	2.7522	168.976	6.0353	0	UP	No	Yes	1	CDKN2B_exon_chr9:22006246	1	1	0	NA	3	0.6574	0.3303	-0.3271	Both
ZNF142	129.116	46.1389	-1.4681	0	DOWN	No	Yes	1	ZNF142_exon_chr2:219503531	1	1	0	NA	5	0.4849	0.5147	0.0298	Both
HOXA13	97.5932	21.9579	-2.1173	0	DOWN	No	Yes	1	HOXA13_exon_chr7:27238061	1	1	0	NA	8	0.6015	0.548	-0.0535	Both
TMEM127	194.198	566.428	1.5439	0	UP	No	Yes	1	TMEM127_exon_chr2:96919853	1	1	0	NA	7	0.4484	0.4469	-0.0015	Both
METTL8	141.558	55.0316	-1.3669	0	DOWN	No	Yes	1	METTL8_exon_chr2:172180872	1	1	0	NA	11	0.2181	0.1771	-0.0411	Both
IRAK3	34.4227	8.4163	-2.0697	0	DOWN	No	Yes	1	IRAK3_exon_chr12:66641474	1	1	0	NA	6	0.2164	0.1887	-0.0277	Both
XYLB	117.075	40.2015	-1.5482	0	DOWN	No	Yes	1	XYLB_exon_chr3:38454426	1	1	0	NA	5	0.8247	0.8059	-0.0187	Both
PTCD3	85.6705	55.122	-0.6201	0.0255	DOWN	No	Yes	1	PTCD3_exon_chr2:86364591	1	1	0	NA	7	0.326	0.3452	0.0192	Both
RHOBTB2	186.475	2116.08	3.5038	0	UP	No	Yes	1	RHOBTB2_exon_chr8:22874764	1	1	0	NA	4	0.5976	0.7323	0.1348	Both
CYBRD1	66.2899	59.3673	-0.1414	0.6083	NC	No	Yes	1	CYBRD1_exon_chr2:172411033	1	1	0	NA	5	0.3043	0.5659	0.2616	Both
WDR36	35.1237	23.9449	-0.5184	0.1948	NC	No	Yes	1	WDR36_exon_chr5:110462431	1	1	0	NA	8	0.5429	0.5035	-0.0393	Both
SLC19A1	304.461	118.046	-1.377	0	DOWN	No	Yes	1	SLC19A1_exon_chr21:46936054	1	1	0	NA	5	0.4606	0.4412	-0.0194	Both
AK4	22.7703	9.8165	-1.2247	0.0115	DOWN	No	Yes	1	AK4_exon_chr1:65691745	1	1	0	NA	4	0.4938	0.4921	-0.0017	Both
INTS2	55.2727	29.2468	-0.9044	0.0288	DOWN	No	Yes	1	INTS2_exon_chr17:59945087	1	1	0	NA	4	0.4934	0.4481	-0.0453	Both
LOC103021295	70.1203	57.0218	-0.3046	0.2081	NC	No	Yes	1	LOC103021295_exon_chr17:4175811	1	1	0	NA	5	0.5539	0.4264	-0.1275	Both
TRDMT1	12.2318	6.3076	-0.8973	0.1102	NC	No	Yes	1	TRDMT1_exon_chr10:17191139	1	1	0	NA	4	0.6975	0.798	0.1005	Both
PROSER1	78.7487	56.895	-0.4856	0.0683	NC	No	Yes	1	PROSER1_exon_chr13:39585624	1	1	0	NA	3	0.6604	0.5501	-0.1102	Both
RAC1	594.337	767.696	0.3691	0.0425	NC	No	Yes	1	RAC1_exon_chr7:6441946	1	1	0	NA	5	0.7219	0.6611	-0.0608	Both
ZNF180	29.0485	15.4853	-0.8662	0.0238	DOWN	No	Yes	1	ZNF180_exon_chr19:44982363	1	1	0	NA	3	0.5332	0.6005	0.0674	Both
REEP5	188.89	481.504	1.3505	0	UP	No	Yes	1	REEP5_exon_chr5:112214532	1	1	0	NA	3	0.3611	0.2449	-0.1161	Both
OXTR	33.2685	15.4617	-1.0332	0.0099	DOWN	No	Yes	1	OXTR_exon_chr3:8794910	1	1	0	NA	3	0.3249	0.5173	0.1924	Both
MROCKI	60.949	23.4485	-1.3655	0	DOWN	No	Yes	1	MROCKI_exon_chr6:114191508	1	1	0	NA	4	0.6515	0.7205	0.0691	Both
ALDH5A1	62.3433	5.9166	-3.4194	0	DOWN	No	Yes	1	ALDH5A1_exon_chr6:24533734	1	1	0	NA	4	0.6567	0.5532	-0.1035	Both
SMURF2	20.2714	23.8978	0.2529	0.4756	NC	No	Yes	1	SMURF2_exon_chr17:62542065	1	1	0	NA	3	0.3968	0.2312	-0.1655	Both
CREB1	13.1807	14.7548	0.2074	0.5657	NC	No	Yes	1	CREB1_exon_chr2:208461637	1	1	0	NA	8	0.5525	0.731	0.1786	Both
XAF1	94.7528	340	1.8431	0.0696	UP	No	Yes	1	XAF1_exon_chr17:6676431	1	1	0	NA	4	0.3775	0.3452	-0.0322	Both
RCCD1	29.5977	5.1044	-2.6184	0	DOWN	No	Yes	1	RCCD1_exon_chr15:91504847	1	1	0	NA	4	0.2619	0.0595	-0.2024	Both
LGALS8	92.8046	221.877	1.257	0	UP	No	Yes	1	LGALS8_exon_chr1:236711311	1	1	0	NA	9	0.4032	0.5182	0.1149	Both
KDM5A	463.54	652.891	0.4956	0.0053	NC	No	Yes	2	KDM5A_exon_chr12:394828 KDM5A_exon_chr12:402335	0.232 0.7398	0.1784 0.7787	-0.0535 0.0389	NA NA	5 4	0.5788 0.6065	0.6403 0.611	0.0615 0.0045	Both NA
CD36	14.0057	941.509	6.0653	0	UP	No	Yes	2	CD36_exon_chr7:80303298 CD36_exon_chr7:80305699	0.4443 0.5557	0.463 0.5295	0.0187 -0.0261	NA NA	3 7	0.6004 0.6131	0.4404 0.742	-0.1601 0.1289	Both NA
MIA3	62.7957	36.8013	-0.7985	0.0082	DOWN	No	Yes	2	MIA3_exon_chr1:222800916 MIA3_exon_chr1:222838650	0.5608 0.3208	0.6037 0.2484	0.0429 -0.0724	NA NA	6 3	0.1792 0.6902	0.1307 0.7177	-0.0485 0.0275	Both NA
DDX58	15.4317	237.783	3.9487	0	UP	No	Yes	2	DDX58_exon_chr9:32457416 DDX58_exon_chr9:32466439	0.7576 0.2424	0.6798 0.3202	-0.0778 0.0778	NA NA	4 1	0.3232 1.0	0.201 1.0	-0.1222 1.0	Both NA
FBXO21	25.2389	60.6561	1.293	0	UP	No	Yes	2	FBXO21_exon_chr12:117584082 FBXO21_exon_chr12:117615446	0.8063 0.1937	0.8661 0.1339	0.0599 -0.0599	NA NA	4 1	0.1001 1.0	0.1147 1.0	0.0146 1.0	Both NA
TBC1D20	145.812	170.113	0.2284	0.1969	NC	No	Yes	2	TBC1D20_exon_chr20:419485 TBC1D20_exon_chr20:428718	0.8637 0.1363	0.8902 0.1098	0.0265 -0.0265	NA NA	4 1	0.7154 1.0	0.681 1.0	-0.0345 1.0	Both NA
PARPBP	63.8266	5.4212	-3.5935	0	DOWN	No	Yes	2	PARPBP_exon_chr12:102576326 PARPBP_exon_chr12:102589728	0.1592 0.8408	0.4195 0.5805	0.2602 -0.2602	Up Down	4 1	0.6129 1.0	0.5675 1.0	-0.0453 1.0	Both NA
HIPK2	117.104	405.606	1.7914	0	UP	No	Yes	2	HIPK2_exon_chr7:139258143 HIPK2_exon_chr7:139268810	0.8537 0.1463	0.7918 0.2082	-0.0618 0.0618	NA NA	6 1	0.5756 1.0	0.4859 1.0	-0.0897 1.0	Both NA
MAP3K7	138.299	242.685	0.8193	0.0003	UP	No	Yes	2	MAP3K7_exon_chr6:91226400 MAP3K7_exon_chr6:91281526	0.7018 0.2982	0.7931 0.2069	0.0913 -0.0913	NA NA	7 1	0.3948 1.0	0.2209 1.0	-0.1739 1.0	Both NA
OGFRL1	85.8239	176.148	1.0509	0	UP	No	Yes	2	OGFRL1_exon_chr6:72006197 OGFRL1_exon_chr6:72011088	0.2202 0.7798	0.1966 0.8034	-0.0237 0.0237	NA NA	10 1	0.5879 1.0	0.4143 1.0	-0.1736 1.0	Both NA
LIG3	32.4985	9.3325	-1.787	0	DOWN	No	Yes	2	LIG3_exon_chr17:33310020 LIG3_exon_chr17:33331291	0.1403 0.8597	0.0543 0.9457	-0.086 0.086	NA NA	7 1	0.137 1.0	0.2495 1.0	0.1124 1.0	Both NA
PRKAG2	54.3533	52.5591	-0.0257	0.8937	NC	Yes	Yes	2	PRKAG2_exon_chr7:151254318 PRKAG2_exon_chr7:151574200	0.6749 0.3251	0.9177 0.0823	0.2429 -0.2429	NA Down	3 1	0.8233 1.0	0.7861 1.0	-0.0372 1.0	Both NA
SCO1	98.9108	46.0389	-1.0844	0	DOWN	No	Yes	2	SCO1_exon_chr17:10584570 SCO1_exon_chr17:10599148	0.8333 0.1667	0.8156 0.1844	-0.0177 0.0177	NA NA	5 1	0.3275 1.0	0.201 1.0	-0.1265 1.0	Both NA
LINC00476	12.7469	11.9285	-0.0575	0.7067	NC	No	Yes	2	LINC00476_exon_chr9:98576204 LINC00476_exon_chr9:98632723	0.4122 0.5878	0.6071 0.3929	0.1949 -0.1949	NA NA	4 1	0.5813 1.0	0.4206 1.0	-0.1606 1.0	Both NA
IPO5	1026.54	276.938	-1.8893	0	DOWN	No	Yes	2	IPO5_exon_chr13:98667783 IPO5_exon_chr13:98673989	0.6656 0.3344	0.5879 0.4121	-0.0778 0.0778	NA NA	7 1	0.3035 1.0	0.2115 1.0	-0.0921 1.0	Both NA
TMEM50B	42.1982	19.6555	-1.0595	0.0039	DOWN	No	Yes	2	TMEM50B_exon_chr21:34805109 TMEM50B_exon_chr21:34823170	0.1347 0.8653	0.0379 0.9621	-0.0967 0.0967	NA NA	4 1	0.5398 1.0	0.521 1.0	-0.0188 1.0	Both NA
LAMP2	177.103	242.085	0.4589	0.0043	NC	Yes	Yes	2	LAMP2_exon_chrX:119565317 LAMP2_exon_chrX:119573148	0.283 0.717	0.3988 0.6012	0.1158 -0.1158	Up NA	4 4	0.3911 0.8835	0.3078 0.8766	-0.0833 -0.0068	Both NA
NFKBID	19.8918	401.831	4.3366	0	UP	No	Yes	2	NFKBID_exon_chr19:36379514 NFKBID_exon_chr19:36384069	0.7984 0.2016	0.8706 0.1294	0.0722 -0.0722	NA NA	3 1	0.5097 1.0	0.5873 1.0	0.0776 1.0	Both NA
HPS5	81.5	131.308	0.6831	0.001	UP	No	Yes	2	HPS5_exon_chr11:18301489 HPS5_exon_chr11:18313566	0.5762 0.4238	0.5895 0.4105	0.0133 -0.0133	NA NA	5 2	0.5555 0.9232	0.5667 0.8931	0.0112 -0.0301	Both NA
ZNF791	7.5199	19.3317	1.3527	0.0097	UP	No	Yes	2	ZNF791_exon_chr19:12735463 ZNF791_exon_chr19:12738534	0.0255 0.9745	0.0937 0.9063	0.0682 -0.0682	NA NA	4 1	0.5034 1.0	0.6307 1.0	0.1273 1.0	Both NA
MXRA7	107.953	290.28	1.4203	0	UP	No	Yes	2	MXRA7_exon_chr17:74673784 MXRA7_exon_chr17:74676961	0.278 0.722	0.2073 0.7927	-0.0707 0.0707	NA NA	3 2	0.7351 0.5491	0.7712 0.5534	0.0361 0.0043	Both NA
FGL2	113.275	292.086	1.3653	0	UP	No	Yes	2	FGL2_exon_chr7:76826302 FGL2_exon_chr7:76829136	0.8744 0.1256	0.8258 0.1742	-0.0486 0.0486	NA NA	6 1	0.3183 1.0	0.3156 1.0	-0.0027 1.0	Both NA
GABPB2	18.2272	21.8723	0.2842	0.4778	NC	No	Yes	2	GABPB2_exon_chr1:151089867 GABPB2_exon_chr1:151090432	0.1219 0.8781	0.0233 0.9767	-0.0986 0.0986	NA NA	5 1	0.7606 1.0	0.6594 1.0	-0.1012 1.0	Both NA
GDAP2	14.2938	33.0545	1.1922	0.0015	UP	No	Yes	2	GDAP2_exon_chr1:118413238 GDAP2_exon_chr1:118420774	0.8365 0.1635	0.935 0.065	0.0985 -0.0985	NA NA	5 1	0.5004 1.0	0.4767 1.0	-0.0237 1.0	Both NA
LINC00504	8.8088	252.239	4.7945	0	UP	No	Yes	2	LINC00504_exon_chr4:14476187 LINC00504_exon_chr4:14479082	0.8538 0.1462	0.9303 0.0697	0.0765 -0.0765	NA NA	5 1	0.7428 1.0	0.6099 1.0	-0.1329 1.0	Both NA
MAK16	238.08	141.692	-0.7438	0	DOWN	No	Yes	2	MAK16_exon_chr8:33347802 MAK16_exon_chr8:33355949	0.2585 0.7415	0.2095 0.7905	-0.049 0.049	NA NA	4 1	0.9027 1.0	0.9339 1.0	0.0312 1.0	Both NA
DUSP4	82.2049	421.865	2.3623	0	UP	No	Yes	2	DUSP4_exon_chr8:29194928 DUSP4_exon_chr8:29203591	0.9343 0.0657	0.9042 0.0958	-0.0301 0.0301	NA NA	5 1	0.3951 1.0	0.5161 1.0	0.1209 1.0	Both NA
ANKRD18DP	55.2363	134.462	1.2889	0	UP	No	Yes	2	ANKRD18DP_exon_chr3:197786232 ANKRD18DP_exon_chr3:197792677	0.8901 0.1099	0.9023 0.0977	0.0122 -0.0122	NA NA	5 1	0.526 1.0	0.5794 1.0	0.0534 1.0	Both NA
RBM26	173.043	110.893	-0.6304	0.011	DOWN	No	Yes	3	RBM26_exon_chr13:79894845 RBM26_exon_chr13:79916966 RBM26_exon_chr13:79918457	0.24 0.5796 0.1477	0.1886 0.6062 0.1577	-0.0515 0.0266 0.01	NA NA NA	5 2 2	0.7429 0.7718 0.2916	0.6112 0.7711 0.7392	-0.1317 -0.0006 0.4477	Both NA Lengthening
BCAP29	211.085	388.683	0.8818	0.0025	UP	No	Yes	3	BCAP29_exon_chr7:107235742 BCAP29_exon_chr7:107240841 BCAP29_exon_chr7:107258772	0.2652 0.4716 0.2632	0.3376 0.3876 0.2748	0.0724 -0.084 0.0116	NA NA NA	6 1 1	0.2759 1.0 1.0	0.1933 1.0 1.0	-0.0826 1.0 1.0	Both NA NA
PTPRE	24.9307	275.768	3.4723	0	UP	No	Yes	3	PTPRE_exon_chr10:129854386 PTPRE_exon_chr10:129861346 PTPRE_exon_chr10:129881095	0.0551 0.1674 0.7776	0.1088 0.1508 0.7404	0.0537 -0.0166 -0.0371	NA NA NA	4 1 1	0.2 1.0 1.0	0.2088 1.0 1.0	0.0088 1.0 1.0	Both NA NA
USP7	689.16	480.872	-0.5175	0.0085	NC	No	Yes	4	USP7_exon_chr16:8987961 USP7_exon_chr16:8998422 USP7_exon_chr16:9009201 USP7_exon_chr16:9009382	0.2805 0.236 0.3151 0.0776	0.3083 0.2126 0.3097 0.0849	0.0278 -0.0234 -0.0054 0.0074	NA NA NA NA	4 1 1 1	0.3463 1.0 1.0 1.0	0.2532 1.0 1.0 1.0	-0.0931 1.0 1.0 1.0	Both NA NA NA
CENPF	2149.62	236.239	-3.1861	0	DOWN	No	Yes	8	CENPF_exon_chr1:214787056 CENPF_exon_chr1:214788174 CENPF_exon_chr1:214792471 CENPF_exon_chr1:214795421 CENPF_exon_chr1:214802388 CENPF_exon_chr1:214813263 CENPF_exon_chr1:214817899 CENPF_exon_chr1:214830275	0.1553 0.0914 0.0885 0.1183 0.1034 0.1189 0.0747 0.1343	0.2055 0.0204 0.0756 0.123 0.0919 0.1341 0.0864 0.151	0.0501 -0.071 -0.0129 0.0047 -0.0115 0.0152 0.0118 0.0167	NA NA NA NA NA NA NA NA	12 2 2 2 1 2 10 1	0.4418 0.8638 0.9081 0.6449 1.0 0.0927 0.8313 1.0	0.3651 0.91 0.9909 0.5491 1.0 0.1719 0.7875 1.0	-0.0767 0.0462 0.0827 -0.0957 1.0 0.0792 -0.0438 1.0	Both NA NA NA NA NA Both NA
SLC43A2	7.1279	110.979	3.9476	0	UP	No	Yes	1	SLC43A2_exon_chr17:1479059	1	1	0	NA	3	0.0066	0.0732	0.0666	Lengthening
PHC1	6.4594	12.6738	0.957	0.068	UP	No	Yes	1	PHC1_exon_chr12:9091900	1	1	0	NA	2	0.2476	0.4555	0.208	Lengthening
RAP1A	134.639	220.812	0.7188	0.0009	UP	No	Yes	1	RAP1A_exon_chr1:112255052	1	1	0	NA	6	0.5224	0.6047	0.0822	Lengthening
PSAT1	17.3426	2.6825	-2.668	0.0004	DOWN	No	Yes	1	PSAT1_exon_chr9:80943896	1	1	0	NA	2	0.691	1	0.309	Lengthening
SMYD4	15.1799	24.756	0.6788	0.1323	NC	No	Yes	1	SMYD4_exon_chr17:1684733	1	1	0	NA	2	0.5205	0.6757	0.1552	Lengthening
BNC2	8.399	16.9853	1.0517	0.024	UP	No	Yes	1	BNC2_exon_chr9:16419647	1	1	0	NA	2	0.1539	0.4567	0.3028	Lengthening
UROC1	47.7939	15.4547	-1.6188	0.0002	DOWN	No	Yes	1	UROC1_exon_chr3:126201328	1	1	0	NA	2	0.113	0.2001	0.0871	Lengthening
MSRB3	131.603	20.343	-2.736	0	DOWN	No	Yes	1	MSRB3_exon_chr12:65856934	1	1	0	NA	3	0.1583	0.286	0.1277	Lengthening
PIK3IP1	6.0884	18.9582	1.6825	0.0008	UP	No	Yes	1	PIK3IP1_exon_chr22:31679274	1	1	0	NA	3	0.6323	0.7439	0.1116	Lengthening
FAHD2A	80.617	31.7806	-1.3399	0	DOWN	No	Yes	1	FAHD2A_exon_chr2:96078642	1	1	0	NA	3	0.3414	0.431	0.0896	Lengthening
ERV3-1	7.3084	124.871	4.1171	0	UP	No	Yes	1	ERV3-1_exon_chr7:64453792	1	1	0	NA	3	0.064	0.2556	0.1916	Lengthening
TTC13	13.5106	28.4497	1.0879	0.0098	UP	No	Yes	1	TTC13_exon_chr1:231042765	1	1	0	NA	2	0.7466	0.8922	0.1456	Lengthening
NIP7	84.3746	34.7246	-1.261	0	DOWN	No	Yes	1	NIP7_exon_chr16:69375435	1	1	0	NA	8	0.2829	0.4209	0.138	Lengthening
TIMELESS	227.402	26.6994	-3.0791	0	DOWN	No	Yes	1	TIMELESS_exon_chr12:56811570	1	1	0	NA	5	0.6928	0.7239	0.031	Lengthening
AAK1	136.093	186.385	0.4501	0.0336	NC	No	Yes	1	AAK1_exon_chr2:69703095	1	1	0	NA	4	0.5286	0.6589	0.1303	Lengthening
NFIX	50.495	14.1238	-1.9558	0	DOWN	No	Yes	1	NFIX_exon_chr19:13205448	1	1	0	NA	5	0.3885	0.5421	0.1537	Lengthening
SLC4A11	28.5419	19.7973	-0.555	0.1463	NC	No	Yes	1	SLC4A11_exon_chr20:3208502	1	1	0	NA	2	0.5154	0.6551	0.1397	Lengthening
TMED8	106.605	55.2078	-0.9398	0.0001	DOWN	No	Yes	1	TMED8_exon_chr14:77808331	1	1	0	NA	3	0.2633	0.3691	0.1059	Lengthening
MFSD14B	94.1726	73.6557	-0.334	0.1534	NC	No	Yes	1	MFSD14B_exon_chr9:97221442	1	1	0	NA	2	0.8331	0.936	0.1029	Lengthening
ACACA	25.3242	9.6631	-1.3597	0.0044	DOWN	No	Yes	1	ACACA_exon_chr17:35444374	1	1	0	NA	3	0.7826	0.8709	0.0883	Lengthening
CLK4	50.0921	99.1783	1.0048	0.0001	UP	No	Yes	1	CLK4_exon_chr5:178030758	1	1	0	NA	5	0.6152	0.7646	0.1494	Lengthening
ARRB1	217.611	365.409	0.75	0	UP	No	Yes	1	ARRB1_exon_chr11:74977318	1	1	0	NA	6	0.4091	0.5734	0.1642	Lengthening
RINL	26.1592	55.7396	1.1119	0.0011	UP	No	Yes	1	RINL_exon_chr19:39359806	1	1	0	NA	2	0.3852	0.5147	0.1295	Lengthening
LINC00641	14.8004	8.0876	-0.8596	0.1782	NC	No	Yes	1	LINC00641_exon_chr14:21673662	1	1	0	NA	3	0.2936	0.5583	0.2646	Lengthening
ZMAT3	2.7584	18.7446	2.7913	0	UP	No	Yes	1	ZMAT3_exon_chr3:178743016	1	1	0	NA	2	0.1765	0.5711	0.3946	Lengthening
SERPINE1	3.6716	548.263	7.2314	0	UP	No	Yes	1	SERPINE1_exon_chr7:100780685	1	1	0	NA	3	0.5996	0.6328	0.0332	Lengthening
MIR6748	15.5541	36.992	1.2548	0.0002	UP	No	Yes	1	MIR6748_exon_chr11:62557286	1	1	0	NA	2	0.1135	0.2223	0.1088	Lengthening
IMPAD1	178.445	230.881	0.3807	0.0144	NC	No	Yes	1	IMPAD1_exon_chr8:57876623	1	1	0	NA	12	0.7187	0.7546	0.0359	Lengthening
SMURF1	43.9673	136.556	1.6195	0	UP	No	Yes	1	SMURF1_exon_chr7:98628306	1	1	0	NA	2	0.5808	0.7158	0.1349	Lengthening
STX17	15.8438	36.296	1.2129	0.0002	UP	No	Yes	1	STX17_exon_chr9:102730715	1	1	0	NA	6	0.62	0.7711	0.1511	Lengthening
SYNE1	6.5818	27.0043	2.0747	0.0014	UP	No	Yes	1	SYNE1_exon_chr6:152443811	1	1	0	NA	2	0.2483	0.2544	0.0061	Lengthening
KBTBD7	17.5332	3.6885	-2.1219	0.0003	DOWN	No	Yes	1	KBTBD7_exon_chr13:41768705	1	1	0	NA	2	0.8117	0.5003	-0.3114	Lengthening
CCDC92	84.8177	151.749	0.8427	0.0004	UP	No	Yes	1	CCDC92_exon_chr12:124422377	1	1	0	NA	4	0.6765	0.8086	0.1321	Lengthening
C17orf67	39.2585	20.4662	-0.9468	0.0242	DOWN	No	Yes	1	C17orf67_exon_chr17:54910703	1	1	0	NA	3	0.3912	0.583	0.1918	Lengthening
MTF1	19.5425	32.8721	0.7592	0.0485	UP	No	Yes	1	MTF1_exon_chr1:38281238	1	1	0	NA	5	0.7842	0.8169	0.0326	Lengthening
TARBP1	25.9872	11.527	-1.1395	0.0038	DOWN	No	Yes	1	TARBP1_exon_chr1:234527491	1	1	0	NA	2	0.7455	0.8835	0.138	Lengthening
DOCK9	6.6206	16.1426	1.2509	0.0345	UP	No	Yes	1	DOCK9_exon_chr13:99447002	1	1	0	NA	2	0.523	0.5832	0.0602	Lengthening
ING1	37.8333	27.1918	-0.4987	0.1219	NC	No	Yes	1	ING1_exon_chr13:111371575	1	1	0	NA	5	0.1336	0.2981	0.1645	Lengthening
ILF3-DT	29.8339	11.2133	-1.42	0.0014	DOWN	No	Yes	1	ILF3-DT_exon_chr19:10764548	1	1	0	NA	2	0.3789	0.6868	0.308	Lengthening
C11orf24	44.5119	13.4246	-1.7595	0	DOWN	No	Yes	1	C11orf24_exon_chr11:68030386	1	1	0	NA	2	0.3151	0.4353	0.1201	Lengthening
MGLL	95.2918	161.842	0.7613	0.005	UP	No	Yes	1	MGLL_exon_chr3:127411166	1	1	0	NA	5	0.7529	0.8413	0.0884	Lengthening
OGFOD3	95.271	250.988	1.4021	0	UP	No	Yes	1	OGFOD3_exon_chr17:80350410	1	1	0	NA	7	0.357	0.4439	0.0868	Lengthening
TMEM237	28.3722	9.5159	-1.5912	0.0001	DOWN	No	Yes	1	TMEM237_exon_chr2:202489045	1	1	0	NA	4	0.1817	0.2496	0.0678	Lengthening
RPIA	97.0193	12.2029	-2.9689	0	DOWN	No	Yes	1	RPIA_exon_chr2:89049497	1	1	0	NA	2	0.5393	0.7142	0.1749	Lengthening
SCAF4	76.1638	57.0862	-0.4195	0.1513	NC	No	Yes	1	SCAF4_exon_chr21:33044667	1	1	0	NA	4	0.3556	0.4968	0.1412	Lengthening
CSK	294.001	329.375	0.1679	0.4685	NC	No	Yes	1	CSK_exon_chr15:75094671	1	1	0	NA	2	0.3708	0.5397	0.1689	Lengthening
PRMT3	15.75	6.1425	-1.3697	0.0069	DOWN	No	Yes	1	PRMT3_exon_chr11:20529849	1	1	0	NA	2	0.7497	0.9688	0.2191	Lengthening
TAF13	35.1709	97.8628	1.4802	0.0284	UP	No	Yes	1	TAF13_exon_chr1:109617687	1	1	0	NA	2	0.2241	0.2796	0.0554	Lengthening
SCAMP2	448.785	904.944	1.0093	0	UP	No	Yes	1	SCAMP2_exon_chr15:75137558	1	1	0	NA	2	0.4308	0.5871	0.1562	Lengthening
LOC101927974	6.1969	11.2025	0.8117	0.1502	NC	No	Yes	1	LOC101927974_exon_chr7:107383848	1	1	0	NA	2	0.3329	0.8496	0.5168	Lengthening
SIGLEC12	48.6793	10.6149	-2.2791	0	DOWN	No	Yes	1	SIGLEC12_exon_chr19:51995083	1	1	0	NA	2	0.8782	1	0.1218	Lengthening
ENC1	17.5983	123.264	2.8158	0	UP	No	Yes	1	ENC1_exon_chr5:73925817	1	1	0	NA	2	0.409	0.5606	0.1516	Lengthening
SNHG21	20.2923	8.9646	-1.1856	0.0114	DOWN	No	Yes	1	SNHG21_exon_chr15:83425655	1	1	0	NA	2	0.5277	0.774	0.2463	Lengthening
CYLD	6.2983	17.6574	1.528	0.0078	UP	No	Yes	1	CYLD_exon_chr16:50830234	1	1	0	NA	2	0.199	0.4095	0.2105	Lengthening
LRRC1	9.0203	3.1543	-1.4592	0.0374	DOWN	No	Yes	1	LRRC1_exon_chr6:53787432	1	1	0	NA	3	0.1602	0.2045	0.0444	Lengthening
UBE4B	52.3889	79.2126	0.6005	0.0201	UP	No	Yes	1	UBE4B_exon_chr1:10239952	1	1	0	NA	3	0.1978	0.3483	0.1505	Lengthening
CHAC2	16.1071	3.7134	-2.0092	0.0011	DOWN	No	Yes	1	CHAC2_exon_chr2:54001278	1	1	0	NA	3	0.1467	0.1661	0.0194	Lengthening
FBXO5	32.0888	3.1833	-3.1977	0	DOWN	No	Yes	1	FBXO5_exon_chr6:153292549	1	1	0	NA	2	0.7938	0.75	-0.0438	Lengthening
ARL5B	11.4084	13.3505	0.2744	0.4743	NC	No	Yes	1	ARL5B_exon_chr10:18964096	1	1	0	NA	2	0.2896	0.7123	0.4227	Lengthening
MCM8	150.418	19.8763	-2.9333	0	DOWN	No	Yes	1	MCM8_exon_chr20:5974944	1	1	0	NA	9	0.0537	0.1184	0.0647	Lengthening
TAB2	37.8526	138.191	1.8729	0	UP	No	Yes	1	TAB2_exon_chr6:149730712	1	1	0	NA	4	0.6828	0.7839	0.1011	Lengthening
SLC9A6	10.7174	43.1002	1.9945	0	UP	No	Yes	1	SLC9A6_exon_chrX:135126610	1	1	0	NA	2	0.1573	0.3454	0.1881	Lengthening
MALT1	21.689	136.539	2.6706	0	UP	No	Yes	1	MALT1_exon_chr18:56414636	1	1	0	NA	11	0.5198	0.6162	0.0964	Lengthening
P2RX7	10.3472	167.452	4.0506	0	UP	No	Yes	1	P2RX7_exon_chr12:121622107	1	1	0	NA	4	0.5175	0.7887	0.2711	Lengthening
TLCD3A	9.6895	4.3219	-1.1471	0.0667	DOWN	No	Yes	1	TLCD3A_exon_chr17:644540	1	1	0	NA	6	0.153	0.4149	0.2619	Lengthening
ICOSLG	33.3669	198.878	2.5729	0	UP	No	Yes	1	ICOSLG_exon_chr21:45648927	1	1	0	NA	5	0.6726	0.7683	0.0958	Lengthening
TMA16	99.2718	48.0451	-1.032	0	DOWN	No	Yes	1	TMA16_exon_chr4:164440485	1	1	0	NA	3	0.228	0.3863	0.1583	Lengthening
SLC38A1	183.911	201.036	0.1363	0.5365	NC	No	Yes	1	SLC38A1_exon_chr12:46582854	1	1	0	NA	11	0.78	0.8576	0.0776	Lengthening
ZBTB46	2.598	10.8297	2.083	0.0047	UP	No	Yes	1	ZBTB46_exon_chr20:62378654	1	1	0	NA	2	0.0061	0.1304	0.1243	Lengthening
ICMT	246.811	103.058	-1.2687	0	DOWN	No	Yes	1	ICMT_exon_chr1:6285322	1	1	0	NA	8	0.3788	0.5037	0.125	Lengthening
GMPPB	57.9978	38.8996	-0.6088	0.0965	DOWN	No	Yes	1	GMPPB_exon_chr3:49759580	1	1	0	NA	2	0.4531	0.6358	0.1826	Lengthening
PITPNM2	8.9668	24.1402	1.4312	0.0008	UP	No	Yes	1	PITPNM2_exon_chr12:123470897	1	1	0	NA	2	0.7022	0.8967	0.1945	Lengthening
USPL1	21.7369	35.8198	0.715	0.0267	UP	No	Yes	1	USPL1_exon_chr13:31231610	1	1	0	NA	2	0.5636	0.6858	0.1222	Lengthening
MTR	30.9401	11.7461	-1.325	0.0017	DOWN	No	Yes	1	MTR_exon_chr1:237060857	1	1	0	NA	6	0.8952	1	0.1048	Lengthening
CCDC58	75.1235	25.7297	-1.593	0	DOWN	No	Yes	1	CCDC58_exon_chr3:122087169	1	1	0	NA	2	0.3165	0.4082	0.0916	Lengthening
SDC4	31.1887	116.029	1.8916	0	UP	No	Yes	1	SDC4_exon_chr20:43956055	1	1	0	NA	3	0.7969	0.9099	0.113	Lengthening
SCFD2	11.7329	5.7282	-1.0202	0.0555	DOWN	No	Yes	1	SCFD2_exon_chr4:53740228	1	1	0	NA	2	0.1309	0.2839	0.153	Lengthening
AGAP2	35.5327	46.6518	0.4074	0.2372	NC	No	Yes	1	AGAP2_exon_chr12:58120577	1	1	0	NA	2	0.0659	0.1767	0.1108	Lengthening
SH3PXD2A	84.091	591.012	2.8164	0	UP	No	Yes	1	SH3PXD2A_exon_chr10:105363546	1	1	0	NA	6	0.5024	0.6082	0.1059	Lengthening
EPOR	18.6927	5.3896	-1.856	0.0025	DOWN	No	Yes	1	EPOR_exon_chr19:11489271	1	1	0	NA	3	0.372	0.4923	0.1203	Lengthening
YIPF6	21.8555	41.4395	0.9405	0.003	UP	No	Yes	1	YIPF6_exon_chrX:67751722	1	1	0	NA	10	0.378	0.5217	0.1437	Lengthening
LINC01004	32.6086	68.1409	1.0383	0.0005	UP	No	Yes	1	LINC01004_exon_chr7:104631612	1	1	0	NA	2	0.2599	0.3485	0.0886	Lengthening
FAM98B	67.7276	26.6395	-1.3171	0	DOWN	No	Yes	1	FAM98B_exon_chr15:38776455	1	1	0	NA	6	0.3955	0.5305	0.135	Lengthening
FUT10	13.0257	5.2593	-1.2765	0.064	DOWN	No	Yes	1	FUT10_exon_chr8:33230322	1	1	0	NA	2	0.0066	0.1225	0.1159	Lengthening
PITPNA	71.9771	130.726	0.8548	0.0003	UP	No	Yes	1	PITPNA_exon_chr17:1423832	1	1	0	NA	3	0.3839	0.5832	0.1994	Lengthening
EEF1E1	144.544	36.4359	-1.9956	0	DOWN	No	Yes	1	EEF1E1_exon_chr6:8080263	1	1	0	NA	3	0.7987	0.9168	0.118	Lengthening
CISH	19.1622	10.1525	-0.8877	0.0615	DOWN	No	Yes	1	CISH_exon_chr3:50645573	1	1	0	NA	2	0.6743	0.7572	0.0829	Lengthening
CTNNA1	29.8091	99.7424	1.7672	0	UP	No	Yes	1	CTNNA1_exon_chr5:138269490	1	1	0	NA	4	0.7566	0.9113	0.1546	Lengthening
COG2	74.9368	70.8965	-0.1094	0.7942	NC	No	Yes	1	COG2_exon_chr1:230829037	1	1	0	NA	2	0.7748	0.8843	0.1096	Lengthening
RALB	796.985	1342.6	0.7526	0.0002	UP	No	Yes	1	RALB_exon_chr2:121050716	1	1	0	NA	6	0.7098	0.8271	0.1174	Lengthening
IGSF10	43.9069	8.1541	-2.4112	0	DOWN	No	Yes	1	IGSF10_exon_chr3:151156385	1	1	0	NA	6	0.2214	0.331	0.1096	Lengthening
IRAK2	8.2852	64.3783	2.9881	0	UP	No	Yes	1	IRAK2_exon_chr3:10283799	1	1	0	NA	2	0.5206	0.8093	0.2887	Lengthening
FAM49A	30.16	97.1032	1.7008	0	UP	No	Yes	1	FAM49A_exon_chr2:16734267	1	1	0	NA	5	0.2695	0.393	0.1235	Lengthening
SURF4	251.238	209.623	-0.2654	0.4216	NC	No	Yes	1	SURF4_exon_chr9:136230635	1	1	0	NA	5	0.5499	0.6832	0.1334	Lengthening
WDR89	25.9469	3.3345	-2.9569	0	DOWN	No	Yes	1	WDR89_exon_chr14:64066691	1	1	0	NA	3	0.6401	0.7536	0.1135	Lengthening
KLHL5	17.4433	31.1935	0.8407	0.0239	UP	No	Yes	1	KLHL5_exon_chr4:39122629	1	1	0	NA	9	0.209	0.4464	0.2374	Lengthening
LOC100129917	12.2279	16.7922	0.4773	0.381	NC	No	Yes	1	LOC100129917_exon_chr4:775636	1	1	0	NA	2	0.3343	0.6229	0.2886	Lengthening
NTRK3	19.1746	4.2254	-2.0689	0.0007	DOWN	No	Yes	1	NTRK3_exon_chr15:88420351	1	1	0	NA	2	0.4588	0.651	0.1922	Lengthening
TRHDE-AS1	17.056	7.3175	-1.3453	0.0166	DOWN	No	Yes	1	TRHDE-AS1_exon_chr12:72649554	1	1	0	NA	2	0.4322	0.7622	0.33	Lengthening
ALKBH4	77.1212	55.0106	-0.4862	0.0322	NC	No	Yes	1	ALKBH4_exon_chr7:102098428	1	1	0	NA	3	0.6728	0.7967	0.1238	Lengthening
DUSP10	8.413	26.0477	1.669	0.0005	UP	No	Yes	1	DUSP10_exon_chr1:221876019	1	1	0	NA	2	0.6929	0.8052	0.1123	Lengthening
NT5DC1	13.7942	5.587	-1.3626	0.0117	DOWN	No	Yes	1	NT5DC1_exon_chr6:116565071	1	1	0	NA	2	0.0365	0.1049	0.0684	Lengthening
TMEM97	75.4109	6.1687	-3.6247	0	DOWN	No	Yes	1	TMEM97_exon_chr17:26653559	1	1	0	NA	2	0.1848	0.3721	0.1873	Lengthening
CCDC26	29.9067	2.7623	-3.5238	0	DOWN	No	Yes	1	CCDC26_exon_chr8:130365226	1	1	0	NA	2	0.1895	0.6324	0.4429	Lengthening
SLC22A18AS	4.014	52.7995	3.6941	0	UP	No	Yes	1	SLC22A18AS_exon_chr11:2909865	1	1	0	NA	2	0.1041	0.1877	0.0836	Lengthening
TTC28-AS1	89.2547	20.6382	-2.1961	0	DOWN	No	Yes	1	TTC28-AS1_exon_chr22:28318005	1	1	0	NA	2	0.5371	0.5868	0.0497	Lengthening
RNU2-1	15.207	26.1014	0.7551	0.2442	NC	No	Yes	1	RNU2-1_exon_chr11:62609281	1	1	0	NA	2	0.286	0.7405	0.4544	Lengthening
ZNF25	23.7912	8.9616	-1.3536	0.0028	DOWN	No	Yes	1	ZNF25_exon_chr10:38242123	1	1	0	NA	3	0.6009	0.8186	0.2177	Lengthening
LDLRAD4	6.4532	15.215	1.2899	0.0474	UP	No	Yes	1	LDLRAD4_exon_chr18:13645125	1	1	0	NA	5	0.7433	0.9677	0.2243	Lengthening
MARK3	26.8347	39.8631	0.5601	0.0777	NC	No	Yes	1	MARK3_exon_chr14:103969218	1	1	0	NA	3	0.4137	0.5083	0.0946	Lengthening
MRPS10	590.955	458.45	-0.3711	0.0294	NC	No	Yes	1	MRPS10_exon_chr6:42176110	1	1	0	NA	10	0.2468	0.3285	0.0817	Lengthening
SLC25A46	76.3559	74.3359	-0.0229	1	NC	No	Yes	1	SLC25A46_exon_chr5:110096903	1	1	0	NA	5	0.7803	0.9086	0.1283	Lengthening
COPS8	46.7009	47.1768	-0.0007	0.9366	NC	No	Yes	1	COPS8_exon_chr2:238006305	1	1	0	NA	6	0.3429	0.3296	-0.0133	Lengthening
ODR4	103.174	164.812	0.6832	0.0033	UP	No	Yes	1	ODR4_exon_chr1:186388140	1	1	0	NA	7	0.8634	0.9165	0.0531	Lengthening
WDR76	129.694	9.8532	-3.7276	0	DOWN	No	Yes	1	WDR76_exon_chr15:44158325	1	1	0	NA	3	0.1434	0.2207	0.0773	Lengthening
WDR5	202.025	77.9959	-1.4038	0	DOWN	No	Yes	1	WDR5_exon_chr9:137023014	1	1	0	NA	4	0.6115	0.7354	0.124	Lengthening
MIR6514	105.063	145.562	0.4785	0.0376	NC	No	Yes	1	MIR6514_exon_chr11:62560243	1	1	0	NA	2	0.6594	0.7409	0.0815	Lengthening
SLC7A1	150.069	47.0672	-1.691	0	DOWN	No	Yes	1	SLC7A1_exon_chr13:30088720	1	1	0	NA	5	0.5109	0.6707	0.1598	Lengthening
USP46	6.1349	5.0387	-0.3457	0.6104	NC	No	Yes	1	USP46_exon_chr4:53463907	1	1	0	NA	3	0.2368	0.8751	0.6383	Lengthening
GNPNAT1	35.1152	16.3071	-1.0968	0.0019	DOWN	No	Yes	1	GNPNAT1_exon_chr14:53245176	1	1	0	NA	4	0.7057	0.8289	0.1232	Lengthening
ZNF367	74.1986	4.6643	-4.0511	0	DOWN	No	Yes	1	ZNF367_exon_chr9:99150741	1	1	0	NA	2	0.6876	0.9501	0.2625	Lengthening
ATL3	173.766	90.7594	-0.9274	0	DOWN	No	Yes	1	ATL3_exon_chr11:63396877	1	1	0	NA	4	0.5705	0.7026	0.1321	Lengthening
MAP1LC3B	51.5562	151.371	1.5466	0	UP	No	Yes	1	MAP1LC3B_exon_chr16:87436528	1	1	0	NA	4	0.1202	0.1988	0.0786	Lengthening
H2AC17	17.3294	2.8152	-2.6439	0.0001	DOWN	No	Yes	1	H2AC17_exon_chr6:27860963	1	1	0	NA	3	0.5773	0.6509	0.0737	Lengthening
ACP1	376.422	377.524	0.0017	1	NC	No	Yes	1	ACP1_exon_chr2:277226	1	1	0	NA	4	0.6483	0.7585	0.1102	Lengthening
ZNF101	65.9608	25.3565	-1.3641	0.0006	DOWN	No	Yes	1	ZNF101_exon_chr19:19789989	1	1	0	NA	5	0.8374	0.9545	0.1171	Lengthening
USP51	16.7051	3.8544	-2.2559	0.0006	DOWN	No	Yes	1	USP51_exon_chrX:55515421	1	1	0	NA	2	0.6511	0.6001	-0.0511	Lengthening
OTULINL	46.3686	9.4796	-2.2382	0	DOWN	No	Yes	1	OTULINL_exon_chr5:14610249	1	1	0	NA	7	0.256	0.2988	0.0429	Lengthening
TENT5A	923.125	132.453	-2.8072	0	DOWN	No	Yes	1	TENT5A_exon_chr6:82460188	1	1	0	NA	6	0.7113	0.7976	0.0863	Lengthening
ATRIP-TREX1	241.124	248.868	0.0434	1	NC	No	Yes	1	ATRIP-TREX1_exon_chr3:48506885	1	1	0	NA	2	0.7062	0.9207	0.2145	Lengthening
MIR10399	73.4194	169.148	1.1965	0.0003	UP	No	Yes	1	MIR10399_exon_chr7:138732599	1	1	0	NA	7	0.5792	0.7342	0.155	Lengthening
FBXO3	17.2722	35.2555	1.0228	0.0135	UP	No	Yes	1	FBXO3_exon_chr11:33768866	1	1	0	NA	6	0.5476	0.5951	0.0475	Lengthening
RAB11FIP1	56.9861	125.558	1.1361	0	UP	No	Yes	1	RAB11FIP1_exon_chr8:37720631	1	1	0	NA	5	0.465	0.4541	-0.0109	Lengthening
PANK3	85.9928	113.031	0.4063	0.2352	NC	No	Yes	1	PANK3_exon_chr5:167984626	1	1	0	NA	8	0.818	0.8531	0.0351	Lengthening
DCAF16	93.8915	61.0721	-0.6403	0.0455	DOWN	No	Yes	1	DCAF16_exon_chr4:17806394	1	1	0	NA	3	0.6597	0.7761	0.1164	Lengthening
TIGD5	9.1179	4.6078	-1.0698	0.171	NC	No	Yes	1	TIGD5_exon_chr8:144680000	1	1	0	NA	2	0.0192	0.2005	0.1814	Lengthening
SETD6	4.3455	2.4837	-0.721	0.4257	NC	No	Yes	1	SETD6_exon_chr16:58552627	1	1	0	NA	2	0.1311	0.4379	0.3068	Lengthening
HOXC6	9.1372	23.633	1.3404	0.0174	UP	No	Yes	1	HOXC6_exon_chr12:54423438	1	1	0	NA	2	0.5412	0.637	0.0959	Lengthening
RBM18	51.8001	33.4398	-0.6265	0.0377	DOWN	No	Yes	1	RBM18_exon_chr9:125004322	1	1	0	NA	6	0.3353	0.4068	0.0715	Lengthening
LINC00672	3.8645	33.8954	3.1333	0	UP	No	Yes	1	LINC00672_exon_chr17:37082669	1	1	0	NA	4	0.0588	0.1931	0.1342	Lengthening
ZNF100	36.4924	5.7657	-2.6093	0	DOWN	No	Yes	1	ZNF100_exon_chr19:21910791	1	1	0	NA	3	0.1717	0.3923	0.2206	Lengthening
NUP43	187.286	82.1889	-1.1687	0	DOWN	No	Yes	1	NUP43_exon_chr6:150048334	1	1	0	NA	3	0.8077	0.9401	0.1324	Lengthening
CERS6	54.6515	31.57	-0.7479	0.0123	DOWN	No	Yes	1	CERS6_exon_chr2:169626019	1	1	0	NA	6	0.7121	0.8248	0.1127	Lengthening
MFSD6	33.7008	131.353	1.978	0	UP	No	Yes	1	MFSD6_exon_chr2:191364740	1	1	0	NA	6	0.7284	0.765	0.0366	Lengthening
TRIM23	9.348	19.0704	1.0232	0.0419	UP	No	Yes	1	TRIM23_exon_chr5:64887775	1	1	0	NA	3	0.5084	0.6782	0.1698	Lengthening
S100PBP	52.3524	28.875	-0.8859	0.0094	DOWN	No	Yes	1	S100PBP_exon_chr1:33321524	1	1	0	NA	3	0.4363	0.5294	0.0931	Lengthening
TSPYL1	28.0717	55.2584	1.0024	0.0057	UP	No	Yes	1	TSPYL1_exon_chr6:116601280	1	1	0	NA	3	0.7327	0.878	0.1452	Lengthening
ADO	63.2689	135.512	1.0844	0	UP	No	Yes	1	ADO_exon_chr10:64564479	1	1	0	NA	3	0.4555	0.6203	0.1648	Lengthening
RNF11	8.0365	23.4259	1.501	0.0014	UP	No	Yes	1	RNF11_exon_chr1:51736822	1	1	0	NA	4	0.0609	0.2002	0.1394	Lengthening
PSD3	4.1054	44.2633	3.491	0	UP	No	Yes	1	PSD3_exon_chr8:18393468	1	1	0	NA	3	0.1441	0.4112	0.2671	Lengthening
BMS1P4	32.6783	63.3124	0.959	0.0002	UP	No	Yes	1	BMS1P4_exon_chr10:75488345	1	1	0	NA	2	0.3426	0.465	0.1224	Lengthening
CASP6	51.0092	33.5851	-0.6229	0.0416	DOWN	No	Yes	1	CASP6_exon_chr4:110610724	1	1	0	NA	4	0.4771	0.5854	0.1083	Lengthening
MRPL44	111.985	72.0627	-0.6232	0.0023	DOWN	No	Yes	1	MRPL44_exon_chr2:224831579	1	1	0	NA	2	0.5236	0.7392	0.2157	Lengthening
TRIM66	69.8857	103.309	0.5609	0.0766	NC	No	Yes	1	TRIM66_exon_chr11:8639550	1	1	0	NA	3	0.7889	0.8578	0.0688	Lengthening
FLJ37453	9.3193	4.4808	-0.9703	0.165	NC	No	Yes	1	FLJ37453_exon_chr1:16163401	1	1	0	NA	3	0.1973	0.4319	0.2346	Lengthening
DDHD2	24.5891	38.8067	0.6896	0.0332	UP	No	Yes	1	DDHD2_exon_chr8:38118081	1	1	0	NA	3	0.8221	0.936	0.1139	Lengthening
MIR612	558.222	3042.12	2.4461	0	UP	No	Yes	1	MIR612_exon_chr11:65190268	1	1	0	NA	17	0.5433	0.8068	0.2634	Lengthening
ZNF767P	24.0515	11.3365	-1.0989	0.0185	DOWN	No	Yes	1	ZNF767P_exon_chr7:149246465	1	1	0	NA	2	0.9056	1	0.0944	Lengthening
NEDD4L	13.6632	6.111	-1.0969	0.0914	DOWN	No	Yes	1	NEDD4L_exon_chr18:56063398	1	1	0	NA	5	0.4541	0.3717	-0.0825	Lengthening
C19orf12	40.0626	125.724	1.6464	0	UP	No	Yes	1	C19orf12_exon_chr19:30193884	1	1	0	NA	5	0.2902	0.4148	0.1245	Lengthening
SNIP1	50.883	78.4503	0.5998	0.0249	UP	No	Yes	1	SNIP1_exon_chr1:38003613	1	1	0	NA	3	0.5361	0.629	0.093	Lengthening
EDEM3	219.826	142.879	-0.635	0.0001	DOWN	No	Yes	1	EDEM3_exon_chr1:184663606	1	1	0	NA	4	0.7985	0.951	0.1526	Lengthening
MFSD8	20.441	32.2519	0.6558	0.0991	UP	No	Yes	1	MFSD8_exon_chr4:128841991	1	1	0	NA	4	0.6076	0.7898	0.1822	Lengthening
FAM216A	117.605	29.0509	-2.0038	0	DOWN	No	Yes	1	FAM216A_exon_chr12:110927823	1	1	0	NA	2	0.5825	0.7003	0.1178	Lengthening
MPZ	76.3559	284.823	1.8968	0	UP	No	Yes	1	MPZ_exon_chr1:161275767	1	1	0	NA	2	0.5022	0.7713	0.2691	Lengthening
POU4F1	277.352	80.9974	-1.7897	0	DOWN	No	Yes	1	POU4F1_exon_chr13:79176686	1	1	0	NA	4	0.3407	0.4412	0.1005	Lengthening
CDC42	524.918	714.458	0.4462	0.0015	NC	No	Yes	1	CDC42_exon_chr1:22417920	1	1	0	NA	6	0.7641	0.82	0.056	Lengthening
TMEM63A	28.1755	205.511	2.8643	0	UP	No	Yes	1	TMEM63A_exon_chr1:226034633	1	1	0	NA	2	0.4222	0.5877	0.1655	Lengthening
ALKBH8	16.2752	3.7147	-2.0107	0.0015	DOWN	No	Yes	1	ALKBH8_exon_chr11:107375941	1	1	0	NA	2	0.6511	0.5834	-0.0677	Lengthening
PRKRA	99.6956	42.8486	-1.1979	0.0001	DOWN	No	Yes	1	PRKRA_exon_chr2:179296981	1	1	0	NA	3	0.5428	0.6262	0.0834	Lengthening
EAPP	23.4922	38.9988	0.7088	0.0342	UP	No	Yes	1	EAPP_exon_chr14:34985792	1	1	0	NA	2	0.2154	0.3528	0.1375	Lengthening
TNS1	4.5369	82.9741	4.1655	0	UP	No	Yes	1	TNS1_exon_chr2:218669326	1	1	0	NA	2	0.4534	0.5592	0.1058	Lengthening
MFAP3	8.9769	19.5459	1.1543	0.0097	UP	No	Yes	1	MFAP3_exon_chr5:153432479	1	1	0	NA	4	0.6943	0.8133	0.119	Lengthening
LIN54	68.3426	32.724	-1.0657	0	DOWN	No	Yes	1	LIN54_exon_chr4:83849456	1	1	0	NA	3	0.2519	0.4551	0.2032	Lengthening
ZNF71	20.321	9.5335	-1.0426	0.0304	DOWN	No	Yes	1	ZNF71_exon_chr19:57132635	1	1	0	NA	2	0.116	0.371	0.255	Lengthening
TRAF3	69.4674	34.1055	-1.0054	0.0001	DOWN	No	Yes	1	TRAF3_exon_chr14:103371549	1	1	0	NA	5	0.6557	0.7911	0.1355	Lengthening
CSTF2T	23.72	14.7167	-0.7002	0.0781	DOWN	No	Yes	1	CSTF2T_exon_chr10:53459355	1	1	0	NA	2	0.4043	0.6762	0.2719	Lengthening
EMC1	225.326	269.911	0.2571	0.2676	NC	No	Yes	1	EMC1_exon_chr1:19545976	1	1	0	NA	5	0.5863	0.6602	0.0739	Lengthening
STOX2	13.9158	2.6989	-2.5744	0.0008	DOWN	No	Yes	1	STOX2_exon_chr4:184938241	1	1	0	NA	4	0.8405	0.4269	-0.4137	Lengthening
PSMD10	64.6742	41.9153	-0.6116	0.0766	DOWN	No	Yes	1	PSMD10_exon_chrX:107328357	1	1	0	NA	2	0.771	0.9442	0.1732	Lengthening
CHST7	17.0467	125.768	2.8677	0	UP	No	Yes	1	CHST7_exon_chrX:46457194	1	1	0	NA	2	0.57	0.6557	0.0857	Lengthening
FAM72C	140.851	15.3789	-3.2154	0	DOWN	No	Yes	2	FAM72C_exon_chr1:143897641 FAM72C_exon_chr1:143913169	0.7859 0.2141	0.801 0.199	0.0152 -0.0152	NA NA	2 4	0.2058 0.8456	0.1546 0.6973	-0.0512 -0.1483	Lengthening Both
PWWP2A	74.1529	162.541	1.1282	0.0001	UP	No	Yes	2	PWWP2A_exon_chr5:159505175 PWWP2A_exon_chr5:159521072	0.2277 0.7723	0.2887 0.7113	0.061 -0.061	NA NA	3 4	0.3619 0.4356	0.4801 0.5825	0.1182 0.147	Lengthening Lengthening
CPVL	122.077	127.569	0.0783	0.8185	NC	No	Yes	2	CPVL_exon_chr7:29035498 CPVL_exon_chr7:29070375	0.763 0.237	0.8067 0.1933	0.0437 -0.0437	NA NA	3 1	0.8799 1.0	0.9715 1.0	0.0915 1.0	Lengthening NA
FAM214A	18.6749	100.82	2.4491	0	UP	No	Yes	2	FAM214A_exon_chr15:52874504 FAM214A_exon_chr15:52902580	0.2846 0.7154	0.3813 0.6187	0.0967 -0.0967	NA NA	2 2	0.1802 0.8198	0.2374 0.8847	0.0572 0.0649	Lengthening NA
WDR92	87.353	43.8281	-0.9807	0.0008	DOWN	No	Yes	2	WDR92_exon_chr2:68358577 WDR92_exon_chr2:68361931	0.9371 0.0629	0.9174 0.0826	-0.0198 0.0198	NA NA	5 1	0.4214 1.0	0.4959 1.0	0.0745 1.0	Lengthening NA
WDR3	71.8461	12.5692	-2.5269	0	DOWN	No	Yes	2	WDR3_exon_chr1:118484372 WDR3_exon_chr1:118501914	0.6079 0.3921	0.605 0.395	-0.0029 0.0029	NA NA	3 1	0.4399 1.0	0.5704 1.0	0.1306 1.0	Lengthening NA
FANCD2	162.518	24.4153	-2.757	0	DOWN	Yes	Yes	2	FANCD2_exon_chr3:10114554 FANCD2_exon_chr3:10142871	0.2588 0.7313	0.3964 0.6036	0.1377 -0.1277	Up Down	2 1	0.7245 1.0	0.8406 1.0	0.116 1.0	Lengthening NA
HMGN1	2219.28	1231.28	-0.8506	0.0008	DOWN	No	Yes	2	HMGN1_exon_chr21:40715085 HMGN1_exon_chr21:40717200	0.3109 0.6891	0.3265 0.6735	0.0156 -0.0156	NA NA	2 1	0.4765 1.0	0.5635 1.0	0.0871 1.0	Lengthening NA
CEP78	43.4066	16.0419	-1.5331	0.0012	DOWN	No	Yes	2	CEP78_exon_chr9:80881357 CEP78_exon_chr9:80885756	0.3614 0.6386	0.3536 0.6464	-0.0078 0.0078	NA NA	7 1	0.3625 1.0	0.5199 1.0	0.1574 1.0	Lengthening NA
PLPP5	42.4352	94.3323	1.1638	0	UP	No	Yes	2	PLPP5_exon_chr8:38122467 PLPP5_exon_chr8:38124909	0.6608 0.3392	0.6289 0.3711	-0.0319 0.0319	NA NA	2 1	0.6715 1.0	0.8494 1.0	0.1779 1.0	Lengthening NA
VRK1	182.847	22.6963	-2.988	0	DOWN	No	Yes	2	VRK1_exon_chr14:97326893 VRK1_exon_chr14:97347513	0.6138 0.3837	0.5621 0.4379	-0.0517 0.0542	NA NA	2 1	0.7993 1.0	0.9363 1.0	0.137 1.0	Lengthening NA
C3orf62	174.025	373.646	1.1064	0	UP	No	Yes	2	C3orf62_exon_chr3:49308878 C3orf62_exon_chr3:49315884	0.6644 0.3356	0.5781 0.4219	-0.0862 0.0862	NA NA	6 2	0.2473 0.7104	0.4053 0.7307	0.158 0.0203	Lengthening NA
IDS	46.8342	228.56	2.2966	0	UP	No	Yes	2	IDS_exon_chrX:148564749 IDS_exon_chrX:148568844	0.6539 0.3461	0.7435 0.2565	0.0896 -0.0896	NA NA	2 4	0.6647 0.7492	0.8387 0.778	0.174 0.0288	Lengthening NA
WHAMMP1	235.67	152.653	-0.629	0.0084	DOWN	No	Yes	2	WHAMMP1_exon_chr15:32819179 WHAMMP1_exon_chr15:32820902	0.7808 0.2192	0.8163 0.1837	0.0355 -0.0355	NA NA	3 3	0.4162 0.5655	0.5262 0.5744	0.1099 0.0089	Lengthening NA
MITF	2.8389	13.542	2.2142	0.0059	UP	No	Yes	2	MITF_exon_chr3:70008423 MITF_exon_chr3:70013997	0.0 1.0	0.0679 0.9321	0.0679 -0.0679	NA NA	2 1	0.6877 1.0	0.9361 1.0	0.2483 1.0	Lengthening NA
FCF1	81.7727	53.3306	-0.5994	0.0208	DOWN	No	Yes	2	FCF1_exon_chr14:75181574 FCF1_exon_chr14:75201584	0.2075 0.7925	0.2703 0.7297	0.0628 -0.0628	NA NA	5 1	0.6553 1.0	0.7974 1.0	0.142 1.0	Lengthening NA
OGFOD1	15.0614	6.1245	-1.2967	0.0281	DOWN	No	Yes	2	OGFOD1_exon_chr16:56485435 OGFOD1_exon_chr16:56509955	0.3564 0.6436	0.4384 0.5616	0.082 -0.082	NA NA	2 1	0.2781 1.0	0.5637 1.0	0.2856 1.0	Lengthening NA
ITGA6	10.1404	97.1203	3.2956	0	UP	No	Yes	2	ITGA6_exon_chr2:173355751 ITGA6_exon_chr2:173368818	0.2261 0.7739	0.1554 0.8446	-0.0708 0.0708	NA NA	6 1	0.3119 1.0	0.4902 1.0	0.1783 1.0	Lengthening NA
RNF19A	91.7924	150.249	0.7141	0.0853	UP	No	Yes	2	RNF19A_exon_chr8:101271474 RNF19A_exon_chr8:101300495	0.8609 0.1391	0.7795 0.2205	-0.0814 0.0814	NA NA	4 1	0.4715 1.0	0.6138 1.0	0.1423 1.0	Lengthening NA
NEDD1	26.5852	7.1786	-1.7856	0.0002	DOWN	No	Yes	2	NEDD1_exon_chr12:97338416 NEDD1_exon_chr12:97345726	0.0682 0.9318	0.0 1.0	-0.0682 0.0682	NA NA	5 1	0.8065 1.0	0.6989 1.0	-0.1076 1.0	Lengthening NA
TOP1MT	253.51	95.5476	-1.414	0	DOWN	No	Yes	2	TOP1MT_exon_chr8:144391713 TOP1MT_exon_chr8:144407703	0.8694 0.1306	0.833 0.167	-0.0364 0.0364	NA NA	2 1	0.4419 1.0	0.5305 1.0	0.0886 1.0	Lengthening NA
SEL1L	170.048	217.445	0.3561	0.2778	NC	Yes	Yes	2	SEL1L_exon_chr14:81943525 SEL1L_exon_chr14:81970650	0.46 0.54	0.5901 0.4099	0.1301 -0.1301	Up NA	6 1	0.7454 1.0	0.8961 1.0	0.1507 1.0	Lengthening NA
RERE	460.991	1015.89	1.1415	0	UP	No	Yes	2	RERE_exon_chr1:8415180 RERE_exon_chr1:8716500	0.3206 0.6794	0.2485 0.7515	-0.0721 0.0721	NA NA	6 3	0.5222 0.3722	0.6434 0.3596	0.1212 -0.0127	Lengthening NA
CDC7	30.4768	3.9417	-3.0611	0	DOWN	No	Yes	2	CDC7_exon_chr1:91978614 CDC7_exon_chr1:91989597	0.1186 0.8814	0.0649 0.9351	-0.0537 0.0537	NA NA	3 1	0.8984 1.0	1.0 1.0	0.1016 1.0	Lengthening NA
FLCN	59.8839	142.587	1.2661	0	UP	No	Yes	2	FLCN_exon_chr17:17117170 FLCN_exon_chr17:17124942	0.7724 0.2276	0.683 0.317	-0.0894 0.0894	NA NA	3 1	0.1915 1.0	0.62 1.0	0.4285 1.0	Lengthening NA
ZBTB1	14.3844	48.4311	1.7863	0	UP	No	Yes	2	ZBTB1_exon_chr14:64988204 ZBTB1_exon_chr14:64998578	0.8959 0.1041	0.4645 0.5355	-0.4314 0.4314	NA Up	7 1	0.2374 1.0	0.6316 1.0	0.3942 1.0	Lengthening NA
OXCT1	75.8122	11.852	-2.6306	0	DOWN	No	Yes	2	OXCT1_exon_chr5:41731872 OXCT1_exon_chr5:41807540	0.5948 0.4052	0.5275 0.4725	-0.0673 0.0673	NA NA	2 1	0.7856 1.0	0.679 1.0	-0.1066 1.0	Lengthening NA
DENND1A	84.5264	28.197	-1.5982	0	DOWN	No	Yes	3	DENND1A_exon_chr9:126144904 DENND1A_exon_chr9:126164191 DENND1A_exon_chr9:126213028	0.6418 0.1529 0.2053	0.6314 0.1296 0.239	-0.0104 -0.0233 0.0338	NA NA NA	2 1 2	0.154 1.0 0.2912	0.3185 1.0 0.186	0.1645 1.0 -0.1051	Lengthening NA NA
CHAF1A	350.964	66.8397	-2.3766	0	DOWN	No	Yes	3	CHAF1A_exon_chr19:4422562 CHAF1A_exon_chr19:4423331 CHAF1A_exon_chr19:4442921	0.5663 0.0478 0.3858	0.5466 0.0754 0.378	-0.0197 0.0275 -0.0078	NA NA NA	2 2 3	0.1404 0.8237 0.765	0.3311 0.7857 0.7854	0.1907 -0.0379 0.0203	Lengthening NA NA
PAK2	421.075	609.982	0.5339	0.0008	NC	No	Yes	3	PAK2_exon_chr3:196534652 PAK2_exon_chr3:196537460 PAK2_exon_chr3:196555189	0.0837 0.6704 0.2071	0.0606 0.6489 0.2562	-0.0231 -0.0215 0.0491	NA NA NA	8 1 1	0.555 1.0 1.0	0.6731 1.0 1.0	0.1182 1.0 1.0	Lengthening NA NA
INTS13	1244.08	406.534	-1.612	0	DOWN	No	Yes	3	INTS13_exon_chr12:27058469 INTS13_exon_chr12:27064250 INTS13_exon_chr12:27066620	0.1216 0.0859 0.7679	0.0876 0.0942 0.7747	-0.0339 0.0083 0.0068	NA NA NA	2 3 1	0.2439 0.9305 1.0	0.3492 0.9353 1.0	0.1054 0.0049 1.0	Lengthening NA NA
EIF4G3	1039.06	1636.33	0.6564	0.0003	UP	No	Yes	3	EIF4G3_exon_chr1:21133993 EIF4G3_exon_chr1:21187010 EIF4G3_exon_chr1:21188825	0.6871 0.1255 0.0773	0.6886 0.1327 0.0898	0.0015 0.0072 0.0125	NA NA NA	2 7 1	0.6401 0.3403 1.0	0.7152 0.354 1.0	0.0751 0.0137 1.0	Lengthening NA NA
TIPIN	163.692	29.2118	-2.4747	0	DOWN	Yes	Yes	3	TIPIN_exon_chr15:66629519 TIPIN_exon_chr15:66633694 TIPIN_exon_chr15:66644545	0.5877 0.2396 0.1727	0.5168 0.3711 0.1121	-0.0709 0.1315 -0.0606	NA Up NA	4 1 1	0.3516 1.0 1.0	0.5181 1.0 1.0	0.1665 1.0 1.0	Lengthening NA NA
CACYBP	283.273	97.2678	-1.5449	0	DOWN	No	Yes	3	CACYBP_exon_chr1:174973749 CACYBP_exon_chr1:174977744 CACYBP_exon_chr1:174979058	0.0545 0.0531 0.8864	0.0751 0.0805 0.8376	0.0207 0.0274 -0.0488	NA NA NA	2 6 1	0.3405 0.3623 1.0	0.5785 0.3728 1.0	0.238 0.0105 1.0	Lengthening NA NA
HLTF	65.9608	12.3934	-2.3476	0	DOWN	No	Yes	3	HLTF_exon_chr3:148750159 HLTF_exon_chr3:148764046 HLTF_exon_chr3:148789444	0.5816 0.174 0.2444	0.5342 0.2239 0.2419	-0.0474 0.0499 -0.0025	NA NA NA	3 1 1	0.6004 1.0 1.0	0.5001 1.0 1.0	-0.1003 1.0 1.0	Lengthening NA NA
DNAJC7	791.803	738.186	-0.1009	0.7177	NC	No	Yes	4	DNAJC7_exon_chr17:40128788 DNAJC7_exon_chr17:40134419 DNAJC7_exon_chr17:40135654 DNAJC7_exon_chr17:40140914	0.1717 0.0862 0.4755 0.2666	0.1806 0.093 0.5113 0.2151	0.0089 0.0068 0.0358 -0.0515	NA NA NA NA	2 1 1 1	0.2976 1.0 1.0 1.0	0.4171 1.0 1.0 1.0	0.1195 1.0 1.0 1.0	Lengthening NA NA NA
ARID4B	2792.01	5640.9	1.0149	0	UP	No	Yes	5	ARID4B_exon_chr1:235341228 ARID4B_exon_chr1:235346108 ARID4B_exon_chr1:235377341 ARID4B_exon_chr1:235383860 ARID4B_exon_chr1:235392700	0.2102 0.0996 0.1992 0.3099 0.1193	0.2068 0.1032 0.1934 0.2988 0.1254	-0.0035 0.0036 -0.0058 -0.0111 0.006	NA NA NA NA NA	5 2 2 2 3	0.4296 0.4092 0.6706 0.8427 0.4513	0.5265 0.4171 0.7149 0.8336 0.4704	0.0968 0.0079 0.0443 -0.0091 0.0192	Lengthening NA NA NA NA
ITPR2	383.177	618.503	0.692	0.0087	UP	No	Yes	6	ITPR2_exon_chr12:26492416 ITPR2_exon_chr12:26640184 ITPR2_exon_chr12:26703288 ITPR2_exon_chr12:26774229 ITPR2_exon_chr12:26848583 ITPR2_exon_chr12:26877675	0.1184 0.0931 0.0615 0.2743 0.1095 0.2092	0.1743 0.1019 0.0616 0.2409 0.1243 0.1755	0.056 0.0088 0.0001 -0.0334 0.0149 -0.0337	NA NA NA NA NA NA	2 1 1 1 7 1	0.6047 1.0 1.0 1.0 0.5279 1.0	0.7401 1.0 1.0 1.0 0.461 1.0	0.1354 1.0 1.0 1.0 -0.067 1.0	Lengthening NA NA NA NA NA
TUT4	218.784	289.423	0.4029	0.1752	NC	No	Yes	6	TUT4_exon_chr1:52889674 TUT4_exon_chr1:52941207 TUT4_exon_chr1:52943554 TUT4_exon_chr1:52947307 TUT4_exon_chr1:52975384 TUT4_exon_chr1:52992045	0.0859 0.4372 0.0645 0.0503 0.0739 0.2434	0.097 0.4124 0.0642 0.0594 0.0851 0.248	0.0111 -0.0248 -0.0004 0.0091 0.0112 0.0045	NA NA NA NA NA NA	2 1 1 3 1 1	0.4669 1.0 1.0 0.3057 1.0 1.0	0.5986 1.0 1.0 0.2533 1.0 1.0	0.1317 1.0 1.0 -0.0524 1.0 1.0	Lengthening NA NA NA NA NA
MACF1	355.382	699.505	0.979	0.0006	UP	No	Yes	5	MACF1_exon_chr1:39845915 MACF1_exon_chr1:39895498 MACF1_exon_chr1:39901229 MACF1_exon_chr1:39906895 MACF1_exon_chr1:39951209	0.1896 0.2108 0.1438 0.0767 0.2951	0.2038 0.2547 0.1274 0.0549 0.263	0.0142 0.044 -0.0164 -0.0218 -0.0321	NA NA NA NA NA	2 1 6 1 1	0.5339 1.0 0.7726 1.0 1.0	0.7135 1.0 0.6888 1.0 1.0	0.1795 1.0 -0.0838 1.0 1.0	Lengthening NA Shortening NA NA
ARIH2	305.158	244.488	-0.3265	0.3332	NC	Yes	Yes	2	ARIH2_exon_chr3:48964894 ARIH2_exon_chr3:49020631	0.7722 0.2278	0.6287 0.3713	-0.1434 0.1434	Down NA	3 2	0.5172 0.2438	0.6084 0.1522	0.0912 -0.0916	Lengthening Shortening
INTS6	171.206	314.834	0.8751	0.0002	UP	No	Yes	3	INTS6_exon_chr13:51939981 INTS6_exon_chr13:51943446 INTS6_exon_chr13:52025310	0.2921 0.5898 0.0917	0.2337 0.6344 0.1021	-0.0585 0.0447 0.0105	NA NA NA	3 3 9	0.4067 0.7023 0.4415	0.5267 0.6088 0.2244	0.1201 -0.0935 -0.2171	Lengthening Shortening NA
NAA16	33.2507	17.0891	-0.9862	0.0116	DOWN	No	No	1	NAA16_exon_chr13:41949540	1	1	0	NA	1	1	1	1	NA
NMT1	262.719	224.798	-0.2325	0.312	NC	No	No	1	NMT1_exon_chr17:43182986	1	1	0	NA	2	0.8823	0.8492	-0.0331	NA
TMEM214	170.672	163.897	-0.0569	0.6548	NC	No	No	1	TMEM214_exon_chr2:27263578	1	1	0	NA	1	1	1	1	NA
PSMB1	1334.52	1251.27	-0.0921	0.5172	NC	No	No	1	PSMB1_exon_chr6:170844493	1	1	0	NA	1	1	1	1	NA
KCNQ1OT1	148.3	114.033	-0.3934	0.1775	NC	No	No	1	KCNQ1OT1_exon_chr11:2721228	1	1	0	NA	14	0.7582	0.763	0.0049	NA
CD48	18.6377	14.4078	-0.3184	0.5016	NC	No	No	1	CD48_exon_chr1:160648921	1	1	0	NA	1	1	1	1	NA
DEDD2	172.858	453.438	1.3926	0	UP	No	No	1	DEDD2_exon_chr19:42703981	1	1	0	NA	1	1	1	1	NA
GALT	22.6742	9.4814	-1.1868	0.0166	DOWN	No	No	1	GALT_exon_chr9:34650365	1	1	0	NA	1	1	1	1	NA
ITGA7	46.9163	197.683	2.0658	0	UP	No	No	1	ITGA7_exon_chr12:56079072	1	1	0	NA	1	1	1	1	NA
HYLS1	0.9605	0	-2.2193	0.4186	NC	No	No	1	HYLS1_exon_chr11:125769238	1	1	0	NA	1	1	1	1	NA
TMEM14A	1.6569	2.3339	0.4378	0.613	NC	No	No	1	TMEM14A_exon_chr6:52550807	1	1	0	NA	2	0.3762	0.2109	-0.1653	NA
ARAP1	44.0262	213.026	2.2651	0	UP	No	No	1	ARAP1_exon_chr11:72396726	1	1	0	NA	1	1	1	1	NA
URGCP	62.5672	54.612	-0.197	0.428	NC	No	No	1	URGCP_exon_chr7:43918859	1	1	0	NA	1	1	1	1	NA
TMUB2	73.1181	136.622	0.8973	0	UP	No	No	1	TMUB2_exon_chr17:42267868	1	1	0	NA	2	0.1675	0.237	0.0695	NA
ZNF649	25.3575	15.7667	-0.709	0.0649	DOWN	No	No	1	ZNF649_exon_chr19:52395150	1	1	0	NA	1	1	1	1	NA
NFE4	12.5315	10.4993	-0.2461	0.5349	NC	No	No	1	NFE4_exon_chr7:102618827	1	1	0	NA	1	1	1	1	NA
ETFA	350.752	262.327	-0.4139	0.1142	NC	No	No	1	ETFA_exon_chr15:76508938	1	1	0	NA	5	0.8836	0.8707	-0.0129	NA
AGAP6	34.7209	35.3146	-0.0112	0.912	NC	No	No	1	AGAP6_exon_chr10:51768470	1	1	0	NA	1	1	1	1	NA
ACTR6	47.67	46.1143	-0.0252	0.8826	NC	No	No	1	ACTR6_exon_chr12:100617563	1	1	0	NA	1	1	1	1	NA
TFE3	84.0384	480.543	2.5164	0	UP	No	No	1	TFE3_exon_chrX:48888112	1	1	0	NA	1	1	1	1	NA
KCNQ4	0.7824	0.4967	-0.5214	0.6872	NC	No	No	1	KCNQ4_exon_chr1:41303982	1	1	0	NA	1	1	1	1	NA
SLC39A13	24.8354	147.595	2.5658	0	UP	No	No	1	SLC39A13_exon_chr11:47436838	1	1	0	NA	1	1	1	1	NA
GSEC	15.6331	1.6666	-3.2383	0	DOWN	No	No	1	GSEC_exon_chr11:126212217	1	1	0	NA	2	0.3569	0.1333	-0.2236	NA
C11orf74	59.1805	54.7504	-0.1189	0.6704	NC	No	No	1	C11orf74_exon_chr11:36680568	1	1	0	NA	1	1	1	1	NA
FLAD1	184.038	84.2977	-1.1385	0	DOWN	No	No	1	FLAD1_exon_chr1:154965188	1	1	0	NA	1	1	1	1	NA
TINAGL1	0.2014	0	-0.3176	0.7541	NC	No	No	1	TINAGL1_exon_chr1:32052439	1	1	0	NA	1	1	1	1	NA
SGTA	643.116	504.561	-0.3526	0.0114	NC	No	No	1	SGTA_exon_chr19:2755931	1	1	0	NA	1	1	1	1	NA
NDUFB2-AS1	0.8916	2.6743	1.632	0.2559	NC	No	No	1	NDUFB2-AS1_exon_chr7:140396620	1	1	0	NA	1	1	1	1	NA
POGK	172.163	130.601	-0.3807	0.062	NC	No	No	1	POGK_exon_chr1:166821821	1	1	0	NA	1	1	1	1	NA
POLB	41.3151	64.0091	0.6409	0.0436	UP	No	No	1	POLB_exon_chr8:42229080	1	1	0	NA	1	1	1	1	NA
TMEM63C	14.4263	30.9943	1.0591	0.019	UP	No	No	1	TMEM63C_exon_chr14:77722868	1	1	0	NA	1	1	1	1	NA
OSTC	218.11	197.838	-0.1349	0.8238	NC	No	No	1	OSTC_exon_chr4:109588402	1	1	0	NA	3	0.8396	0.7769	-0.0627	NA
C1orf159	127.461	62.8069	-1.017	0	DOWN	No	No	1	C1orf159_exon_chr1:1018367	1	1	0	NA	1	1	1	1	NA
GSTP1	10437.5	4154.28	-1.3292	0	DOWN	No	No	1	GSTP1_exon_chr11:67353859	1	1	0	NA	1	1	1	1	NA
MYL6	642.327	1279.06	0.9933	0	UP	No	No	1	MYL6_exon_chr12:56555170	1	1	0	NA	1	1	1	1	NA
GINM1	24.7633	29.877	0.291	0.406	NC	No	No	1	GINM1_exon_chr6:149911862	1	1	0	NA	1	1	1	1	NA
COPG2	48.9566	20.8444	-1.1966	0.0002	DOWN	No	No	1	COPG2_exon_chr7:130146647	1	1	0	NA	2	0.8104	0.8079	-0.0025	NA
PSMA3-AS1	104.089	189.974	0.8715	0	UP	No	No	1	PSMA3-AS1_exon_chr14:58734111	1	1	0	NA	7	0.6812	0.6345	-0.0467	NA
UNC13B	45.5755	54.0787	0.2325	0.4097	NC	No	No	1	UNC13B_exon_chr9:35403744	1	1	0	NA	1	1	1	1	NA
ZNF410	71.9561	104.287	0.5341	0.0116	NC	No	No	1	ZNF410_exon_chr14:74398205	1	1	0	NA	1	1	1	1	NA
IL13RA1	29.9578	156.294	2.3701	0	UP	No	No	1	IL13RA1_exon_chrX:117925724	1	1	0	NA	1	1	1	1	NA
SEMA4F	0	0.9874	2.6881	0.2788	NC	No	No	1	SEMA4F_exon_chr2:74906725	1	1	0	NA	1	1	1	1	NA
LINC00911	0.794	2.519	1.6622	0.288	NC	No	No	1	LINC00911_exon_chr14:85886027	1	1	0	NA	1	1	1	1	NA
PDZD7	97.5445	41.0735	-1.2262	0.0007	DOWN	No	No	1	PDZD7_exon_chr10:102768607	1	1	0	NA	1	1	1	1	NA
TFPT	138.488	311.673	1.1643	0	UP	No	No	1	TFPT_exon_chr19:54610476	1	1	0	NA	1	1	1	1	NA
ISYNA1	5.7445	10.2434	0.8892	0.1463	NC	No	No	1	ISYNA1_exon_chr19:18545927	1	1	0	NA	2	0.5285	0.8063	0.2777	NA
CFAP73	0	1.2287	2.9955	0.2517	NC	No	No	1	CFAP73_exon_chr12:113596505	1	1	0	NA	1	1	1	1	NA
NHLH1	1.5786	2.9741	1.0127	0.3703	NC	No	No	1	NHLH1_exon_chr1:160340346	1	1	0	NA	1	1	1	1	NA
TFB1M	55.0752	22.7895	-1.2314	0.0001	DOWN	No	No	1	TFB1M_exon_chr6:155579216	1	1	0	NA	2	0.0807	0.0498	-0.0309	NA
METTL26	206.555	39.2843	-2.4136	0	DOWN	No	No	1	METTL26_exon_chr16:684644	1	1	0	NA	1	1	1	1	NA
SLC9A8	35.9866	28.4459	-0.355	0.2918	NC	No	No	1	SLC9A8_exon_chr20:48504365	1	1	0	NA	2	0.9402	0.9063	-0.0339	NA
TRANK1	2.1209	34.2639	4.0614	0.0002	UP	No	No	1	TRANK1_exon_chr3:36869866	1	1	0	NA	1	1	1	1	NA
ENO1	5991.79	2771.94	-1.1128	0	DOWN	No	No	1	ENO1_exon_chr1:8921488	1	1	0	NA	1	1	1	1	NA
SHISA2	26.9113	61.655	1.1966	0	UP	No	No	1	SHISA2_exon_chr13:26621204	1	1	0	NA	1	1	1	1	NA
DXO	31.1251	22.7342	-0.4649	0.553	NC	No	No	1	DXO_exon_chr6:31937801	1	1	0	NA	1	1	1	1	NA
UBLCP1	23.7587	28.577	0.2933	0.4355	NC	No	No	1	UBLCP1_exon_chr5:158711911	1	1	0	NA	1	1	1	1	NA
SNAI3-AS1	1.1859	5.9441	2.2989	0.0531	UP	No	No	1	SNAI3-AS1_exon_chr16:88740011	1	1	0	NA	1	1	1	1	NA
GRHL1	2.4114	3.6709	0.5595	0.5043	NC	No	No	1	GRHL1_exon_chr2:10140720	1	1	0	NA	1	1	1	1	NA
RASA4CP	2.9334	26.7254	3.1716	0	UP	No	No	1	RASA4CP_exon_chr7:44069054	1	1	0	NA	1	1	1	1	NA
NRM	91.3437	18.0975	-2.3617	0.0029	DOWN	No	No	1	NRM_exon_chr6:30656719	1	1	0	NA	1	1	1	1	NA
WDFY2	40.6312	36.941	-0.1199	0.667	NC	No	No	1	WDFY2_exon_chr13:52333875	1	1	0	NA	4	0.3522	0.2645	-0.0877	NA
UCP2	237.341	529.026	1.1528	0	UP	No	No	1	UCP2_exon_chr11:73686166	1	1	0	NA	1	1	1	1	NA
ARFIP2	67.0103	53.141	-0.3447	0.3056	NC	No	No	1	ARFIP2_exon_chr11:6498498	1	1	0	NA	2	0.1244	0.048	-0.0765	NA
UBE2G2	304.954	187.385	-0.699	0.0001	DOWN	No	No	1	UBE2G2_exon_chr21:46191404	1	1	0	NA	5	0.8239	0.826	0.0021	NA
RAP1GAP2	6.4749	3.669	-0.8001	0.3701	NC	No	No	1	RAP1GAP2_exon_chr17:2936685	1	1	0	NA	1	1	1	1	NA
NPIPB6	8.3859	24.4265	1.5119	0.0132	UP	No	No	1	NPIPB6_exon_chr16:28354509	1	1	0	NA	1	1	1	1	NA
NANS	284.752	241.15	-0.2479	0.359	NC	No	No	1	NANS_exon_chr9:100845127	1	1	0	NA	1	1	1	1	NA
SPTSSA	83.2739	58.5932	-0.5167	0.0357	NC	No	No	1	SPTSSA_exon_chr14:34904510	1	1	0	NA	3	0.1304	0.1886	0.0583	NA
TRIM9	3.8072	0.5003	-2.7616	0.0502	DOWN	No	No	1	TRIM9_exon_chr14:51444071	1	1	0	NA	1	1	1	1	NA
PMEPA1	7.4773	2.4222	-1.5991	0.0622	DOWN	No	No	1	PMEPA1_exon_chr20:56227654	1	1	0	NA	2	0.5689	0.0503	-0.5186	NA
IPO11	70.8702	25.4191	-1.4768	0	DOWN	No	No	1	IPO11_exon_chr5:61922980	1	1	0	NA	1	1	1	1	NA
NT5C1B-RDH14	19.3155	10.0827	-0.9099	0.0541	DOWN	No	No	1	NT5C1B-RDH14_exon_chr2:18737074	1	1	0	NA	1	1	1	1	NA
SLC11A1	2.4679	13.5109	2.4249	0.0043	UP	No	No	1	SLC11A1_exon_chr2:219259647	1	1	0	NA	1	1	1	1	NA
GNS	91.3259	216.531	1.2485	0	UP	No	No	1	GNS_exon_chr12:65110599	1	1	0	NA	3	0.5246	0.4774	-0.0472	NA
STAT5A	235.171	394.549	0.7436	0	UP	No	No	1	STAT5A_exon_chr17:40462524	1	1	0	NA	1	1	1	1	NA
LRP10	78.6448	1791.16	4.5127	0	UP	No	No	1	LRP10_exon_chr14:23346148	1	1	0	NA	8	0.2455	0.2378	-0.0077	NA
EDC4	118.783	95.5554	-0.3138	0.2571	NC	No	No	1	EDC4_exon_chr16:67917858	1	1	0	NA	1	1	1	1	NA
PABPC3	1.9582	0.4261	-2.4997	0.1182	NC	No	No	1	PABPC3_exon_chr13:25670275	1	1	0	NA	1	1	1	1	NA
MOB1A	253.956	428.975	0.7606	0	UP	No	No	1	MOB1A_exon_chr2:74383772	1	1	0	NA	7	0.6737	0.6068	-0.067	NA
MVB12B	88.3041	6.0075	-3.8619	0	DOWN	No	No	1	MVB12B_exon_chr9:129265455	1	1	0	NA	1	1	1	1	NA
COA7	319.876	99.4072	-1.6969	0	DOWN	No	No	1	COA7_exon_chr1:53153840	1	1	0	NA	7	0.7274	0.7034	-0.0239	NA
TBC1D24	26.9896	16.85	-0.6864	0.0645	DOWN	No	No	1	TBC1D24_exon_chr16:2550804	1	1	0	NA	1	1	1	1	NA
PTGES3L	8.2007	7.229	-0.1444	0.66	NC	No	No	1	PTGES3L_exon_chr17:41121203	1	1	0	NA	2	0.0593	0.2836	0.2243	NA
SIPA1	35.1779	40.5791	0.2243	0.5167	NC	No	No	1	SIPA1_exon_chr11:65418039	1	1	0	NA	1	1	1	1	NA
PPP1R12C	748.327	1048.57	0.4835	0.0072	NC	No	No	1	PPP1R12C_exon_chr19:55602926	1	1	0	NA	1	1	1	1	NA
HAT1	103.332	41.7287	-1.2839	0	DOWN	No	No	1	HAT1_exon_chr2:172848098	1	1	0	NA	3	0.2399	0.2698	0.0299	NA
ZDHHC8	62.4634	74.8988	0.2623	0.4422	NC	No	No	1	ZDHHC8_exon_chr22:20132751	1	1	0	NA	1	1	1	1	NA
ARRB2	298.626	1199.87	2.003	0	UP	No	No	1	ARRB2_exon_chr17:4624240	1	1	0	NA	1	1	1	1	NA
C1QTNF3-AMACR	12.5285	5.0596	-1.2672	0.0593	DOWN	No	No	1	C1QTNF3-AMACR_exon_chr5:34020847	1	1	0	NA	1	1	1	1	NA
PRKAR1A	388.128	1284.05	1.7289	0	UP	No	No	1	PRKAR1A_exon_chr17:66526417	1	1	0	NA	1	1	1	1	NA
TLE5	810.524	876.987	0.1149	0.8968	NC	No	No	1	TLE5_exon_chr19:3054038	1	1	0	NA	2	0.2283	0.2243	-0.004	NA
PTPN6	264.361	904.064	1.7728	0	UP	No	No	1	PTPN6_exon_chr12:7070288	1	1	0	NA	1	1	1	1	NA
DENND4C	2.9985	5.5436	0.7934	0.3678	NC	No	No	1	DENND4C_exon_chr9:19372034	1	1	0	NA	2	0.6501	0.6461	-0.004	NA
RAPGEF1	87.1679	525.944	2.6001	0	UP	No	No	1	RAPGEF1_exon_chr9:134455034	1	1	0	NA	3	0.8526	0.9096	0.057	NA
EXOSC3	218.402	99.3392	-1.1486	0	DOWN	No	No	1	EXOSC3_exon_chr9:37780877	1	1	0	NA	1	1	1	1	NA
PPP1R3E	14.2326	10.0826	-0.5507	0.3161	NC	No	No	1	PPP1R3E_exon_chr14:23768126	1	1	0	NA	3	0.3767	0.4067	0.0299	NA
SFMBT1	214.733	287.256	0.4088	0.1215	NC	No	No	1	SFMBT1_exon_chr3:53080089	1	1	0	NA	1	1	1	1	NA
PAXIP1-AS1	22.9895	11.489	-0.9725	0.0789	DOWN	No	No	1	PAXIP1-AS1_exon_chr7:154795142	1	1	0	NA	1	1	1	1	NA
TCTE3	3.7847	4.4548	0.1293	0.7079	NC	No	No	1	TCTE3_exon_chr6:170151668	1	1	0	NA	1	1	1	1	NA
C16orf95	21.0406	8.1655	-1.4178	0.0028	DOWN	No	No	1	C16orf95_exon_chr16:87336681	1	1	0	NA	1	1	1	1	NA
FAM86FP	4.4323	3.4522	-0.4718	0.5106	NC	No	No	1	FAM86FP_exon_chr12:8385203	1	1	0	NA	1	1	1	1	NA
FCGR1A	111.998	130.28	0.216	0.6308	NC	No	No	1	FCGR1A_exon_chr1:149762792	1	1	0	NA	2	0.7682	0.7724	0.0042	NA
ARF1	776.835	861.248	0.15	0.4397	NC	No	No	1	ARF1_exon_chr1:228285552	1	1	0	NA	4	0.7549	0.7688	0.0139	NA
PRR19	0.7824	0.2531	-1.2097	0.5707	NC	No	No	1	PRR19_exon_chr19:42814422	1	1	0	NA	1	1	1	1	NA
LINC01032	87.5722	48.9426	-0.8359	0.0002	DOWN	No	No	1	LINC01032_exon_chr1:192905033	1	1	0	NA	1	1	1	1	NA
POLR2A	384	435.346	0.1819	0.5545	NC	No	No	1	POLR2A_exon_chr17:7416339	1	1	0	NA	1	1	1	1	NA
MASP2	3.6321	0.2436	-3.3991	0.0187	DOWN	No	No	1	MASP2_exon_chr1:11105010	1	1	0	NA	1	1	1	1	NA
RPP38	56.045	33.3237	-0.7273	0.0055	DOWN	No	No	1	RPP38_exon_chr10:15145303	1	1	0	NA	2	0.5069	0.5465	0.0396	NA
DUSP2	49.6065	110.831	1.16204	NA	NC	No	No	1	DUSP2_exon_chr2:96809776	1	1	0	NA	1	1	1	1	NA
H2BC13	1.7181	0	-3.039	0.1494	NC	No	No	1	H2BC13_exon_chr6:27775709	1	1	0	NA	1	1	1	1	NA
FHOD1	86.6558	403.169	2.2201	0	UP	No	No	1	FHOD1_exon_chr16:67263621	1	1	0	NA	1	1	1	1	NA
RAD51D	80.3645	26.3736	-1.6212	0	DOWN	No	No	1	RAD51D_exon_chr17:33428055	1	1	0	NA	5	0.1722	0.1781	0.0059	NA
RITA1	82.4474	33.9211	-1.299	0	DOWN	No	No	1	RITA1_exon_chr12:113629114	1	1	0	NA	2	0.3763	0.3373	-0.039	NA
NDUFAF3	316.318	216.703	-0.5569	0.0007	NC	No	No	1	NDUFAF3_exon_chr3:49060488	1	1	0	NA	1	1	1	1	NA
AUNIP	99.6405	7.5311	-3.7385	0	DOWN	No	No	1	AUNIP_exon_chr1:26162337	1	1	0	NA	2	0.3562	0.4607	0.1045	NA
MOB3A	167.279	1515.67	3.1794	0	UP	No	No	1	MOB3A_exon_chr19:2073423	1	1	0	NA	1	1	1	1	NA
C21orf91-OT1	12.7554	13.0819	-0.0147	0.7885	NC	No	No	1	C21orf91-OT1_exon_chr21:19165898	1	1	0	NA	2	0.8041	0.8174	0.0133	NA
TPT1	634.957	4012.43	2.6598	0.1947	NC	No	No	1	TPT1_exon_chr13:45913737	1	1	0	NA	1	1	1	1	NA
PCGF1	15.2899	20.3039	0.4401	0.2714	NC	No	No	1	PCGF1_exon_chr2:74732317	1	1	0	NA	1	1	1	1	NA
CHPT1	28.799	8.2527	-1.7531	0.0006	DOWN	No	No	1	CHPT1_exon_chr12:102122678	1	1	0	NA	1	1	1	1	NA
WASHC2A	46.3694	113.333	1.2847	0.2396	NC	No	No	1	WASHC2A_exon_chr10:51892565	1	1	0	NA	1	1	1	1	NA
GAS6-AS1	84.6357	53.5006	-0.6924	0.0097	DOWN	No	No	1	GAS6-AS1_exon_chr13:114514708	1	1	0	NA	4	0.1185	0.0882	-0.0303	NA
RECQL5	83.0748	123.731	0.5658	0.0246	NC	No	No	1	RECQL5_exon_chr17:73623602	1	1	0	NA	1	1	1	1	NA
SH2B1	264.128	338.382	0.3548	0.1634	NC	No	No	1	SH2B1_exon_chr16:28884767	1	1	0	NA	1	1	1	1	NA
NRG2	1.8637	0.4967	-1.7451	0.2903	NC	No	No	1	NRG2_exon_chr5:139228282	1	1	0	NA	1	1	1	1	NA
MIGA1	0.237	0	-0.3176	0.7594	NC	No	No	1	MIGA1_exon_chr1:78340530	1	1	0	NA	1	1	1	1	NA
IER3	9.0334	3170.03	8.4472	0	UP	No	No	1	IER3_exon_chr6:30711973	1	1	0	NA	2	0.9697	0.9278	-0.0419	NA
PRXL2A	1.0635	11.6958	3.4949	0.0004	UP	No	No	1	PRXL2A_exon_chr10:82191741	1	1	0	NA	1	1	1	1	NA
LOC101927420	14.984	15.8836	0.0501	0.7902	NC	No	No	1	LOC101927420_exon_chr7:86780974	1	1	0	NA	1	1	1	1	NA
YIF1A	107.067	55.801	-0.9365	0.0001	DOWN	No	No	1	YIF1A_exon_chr11:66052254	1	1	0	NA	1	1	1	1	NA
TRIR	95.3043	102.289	0.0946	0.7867	NC	No	No	1	TRIR_exon_chr19:12841882	1	1	0	NA	1	1	1	1	NA
ARID3A	139.98	68.3786	-1.0148	0.0005	DOWN	No	No	1	ARID3A_exon_chr19:971877	1	1	0	NA	4	0.618	0.627	0.009	NA
MTO1	55.1534	43.0699	-0.3355	0.319	NC	No	No	1	MTO1_exon_chr6:74210296	1	1	0	NA	5	0.1967	0.2382	0.0415	NA
CTNS	11.8925	42.0851	1.7734	0.0001	UP	No	No	1	CTNS_exon_chr17:3563529	1	1	0	NA	3	0.0525	0.0982	0.0457	NA
FBXO7	118.696	133.914	0.1742	0.6222	NC	No	No	1	FBXO7_exon_chr22:32894130	1	1	0	NA	1	1	1	1	NA
TRIM52	17.9065	19.8537	0.18	0.6354	NC	No	No	1	TRIM52_exon_chr5:180684495	1	1	0	NA	3	0.9424	0.9508	0.0084	NA
CRPPA	2.8203	1.8373	-0.7027	0.4452	NC	No	No	1	CRPPA_exon_chr7:16255822	1	1	0	NA	1	1	1	1	NA
PIP5K1A	177.364	345.164	0.9576	0	UP	No	No	1	PIP5K1A_exon_chr1:151220338	1	1	0	NA	1	1	1	1	NA
EFTUD2	481.119	364.308	-0.4035	0.0491	NC	No	No	1	EFTUD2_exon_chr17:42928737	1	1	0	NA	1	1	1	1	NA
HOXA11	101.624	32.8465	-1.6054	0	DOWN	No	No	1	HOXA11_exon_chr7:27222647	1	1	0	NA	2	0.1483	0.1083	-0.0399	NA
HESX1	1.0434	1.8491	0.7412	0.5356	NC	No	No	1	HESX1_exon_chr3:57232323	1	1	0	NA	1	1	1	1	NA
ITGB1BP2	12.8174	6.3897	-0.9944	0.0944	DOWN	No	No	1	ITGB1BP2_exon_chrX:70524814	1	1	0	NA	1	1	1	1	NA
SYVN1	20.2172	45.2892	1.1523	0.0004	UP	No	No	1	SYVN1_exon_chr11:64895960	1	1	0	NA	1	1	1	1	NA
SNAPIN	126.832	237.787	0.8937	0	UP	No	No	1	SNAPIN_exon_chr1:153633675	1	1	0	NA	1	1	1	1	NA
EIF3B	2511.66	846.849	-1.5712	0	DOWN	No	No	1	EIF3B_exon_chr7:2419838	1	1	0	NA	1	1	1	1	NA
NME6	8.4494	6.7474	-0.3677	0.4822	NC	No	No	1	NME6_exon_chr3:48336293	1	1	0	NA	2	0.4785	0.6044	0.1259	NA
GUSBP11	29.4164	33.3007	0.1513	0.6036	NC	No	No	1	GUSBP11_exon_chr22:23981129	1	1	0	NA	1	1	1	1	NA
MRPS33	562.035	333.087	-0.7532	0	DOWN	No	No	1	MRPS33_exon_chr7:140706335	1	1	0	NA	5	0.272	0.2689	-0.0031	NA
CLEC2D	4.148	2.4032	-0.7538	0.4431	NC	No	No	1	CLEC2D_exon_chr12:9847355	1	1	0	NA	7	0.5179	0.6116	0.0936	NA
CCDC153	0.2339	7.4477	4.8605	0.0001	UP	No	No	1	CCDC153_exon_chr11:119061350	1	1	0	NA	1	1	1	1	NA
FABP6	1.1759	0	-2.4772	0.363	NC	No	No	1	FABP6_exon_chr5:159665612	1	1	0	NA	1	1	1	1	NA
NRGN	369.977	391.538	0.0825	1	NC	No	No	1	NRGN_exon_chr11:124616299	1	1	0	NA	1	1	1	1	NA
MYBL2	396.763	33.075	-3.6005	0	DOWN	No	No	1	MYBL2_exon_chr20:42344598	1	1	0	NA	1	1	1	1	NA
THRA	122.77	87.3458	-0.4983	0.0936	NC	No	No	1	THRA_exon_chr17:38245458	1	1	0	NA	3	0.3166	0.3068	-0.0098	NA
CYB5D1	4.6104	1.5996	-1.6899	0.0848	DOWN	No	No	1	CYB5D1_exon_chr17:7762699	1	1	0	NA	2	0.5627	0.6251	0.0624	NA
TBCC	273.612	356.455	0.3831	0.0196	NC	No	No	1	TBCC_exon_chr6:42713841	1	1	0	NA	2	0.9373	0.9438	0.0065	NA
FAM174C	375.504	281.053	-0.424	0.0063	NC	No	No	1	FAM174C_exon_chr19:1278775	1	1	0	NA	1	1	1	1	NA
LINC01088	1.5113	0	-2.8521	0.1791	NC	No	No	1	LINC01088_exon_chr4:80229426	1	1	0	NA	2	0.6674	0	-0.6674	NA
E2F1	58.1721	2.2211	-4.6202	0	DOWN	No	No	1	E2F1_exon_chr20:32264785	1	1	0	NA	2	0.7901	0.5	-0.2901	NA
VEZT	12.537	26.3632	1.1117	0.0087	UP	No	No	1	VEZT_exon_chr12:95692869	1	1	0	NA	4	0.3532	0.3005	-0.0527	NA
PLA2G4B	12.8809	6.0953	-1.0011	0.0853	DOWN	No	No	1	PLA2G4B_exon_chr15:42139846	1	1	0	NA	1	1	1	1	NA
C2orf92	2.8273	9.2193	1.69	0.0163	UP	No	No	1	C2orf92_exon_chr2:98319131	1	1	0	NA	2	0.0031	0.3222	0.3191	NA
ZFP64	15.3271	9.1944	-0.6803	0.153	NC	No	No	1	ZFP64_exon_chr20:50769967	1	1	0	NA	2	0.8693	0.8563	-0.0131	NA
PIWIL4	1.2417	0.4261	-1.8635	0.3079	NC	No	No	1	PIWIL4_exon_chr11:94354041	1	1	0	NA	1	1	1	1	NA
HNRNPLL	0	30.6274	7.6192	0	UP	No	No	1	HNRNPLL_exon_chr2:38791379	1	1	0	NA	4	0	0.1858	0.1858	NA
GMEB2	73.5922	66.9885	-0.1367	0.6837	NC	No	No	1	GMEB2_exon_chr20:62222082	1	1	0	NA	3	0.8017	0.8258	0.0241	NA
PYGB	115.211	169.397	0.5607	0.0084	NC	No	No	1	PYGB_exon_chr20:25277005	1	1	0	NA	1	1	1	1	NA
NUDT8	215.023	11.3026	-4.3676	0	DOWN	No	No	1	NUDT8_exon_chr11:67395871	1	1	0	NA	1	1	1	1	NA
ATP5MF-PTCD1	63.0489	56.0812	-0.1809	0.5563	NC	No	No	1	ATP5MF-PTCD1_exon_chr7:99017772	1	1	0	NA	1	1	1	1	NA
PSMA2	660.839	577.974	-0.1888	0.5687	NC	No	No	1	PSMA2_exon_chr7:42957289	1	1	0	NA	3	0.1197	0.0968	-0.0229	NA
NFATC2	25.1878	49.755	1.0172	0.0057	UP	No	No	1	NFATC2_exon_chr20:50007988	1	1	0	NA	1	1	1	1	NA
LDHB	2013.5	869.789	-1.2105	0	DOWN	No	No	1	LDHB_exon_chr12:21788643	1	1	0	NA	1	1	1	1	NA
MAGED1	133.78	99.6424	-0.4265	0.0577	NC	No	No	1	MAGED1_exon_chrX:51645241	1	1	0	NA	1	1	1	1	NA
RAB35	168.493	202.239	0.2633	0.1206	NC	No	No	1	RAB35_exon_chr12:120535177	1	1	0	NA	4	0.6758	0.727	0.0512	NA
FAM222A	11.6524	0.7439	-3.8262	0.0001	DOWN	No	No	1	FAM222A_exon_chr12:110205816	1	1	0	NA	1	1	1	1	NA
NMB	36.4041	23.3863	-0.6344	0.1038	NC	No	No	1	NMB_exon_chr15:85198640	1	1	0	NA	1	1	1	1	NA
TFG	264.776	263.83	0.0012	1	NC	No	No	1	TFG_exon_chr3:100466992	1	1	0	NA	1	1	1	1	NA
RFX8	24.2126	44.5317	0.8875	0.0101	UP	No	No	1	RFX8_exon_chr2:102014186	1	1	0	NA	1	1	1	1	NA
TMED3	1979.33	913.722	-1.1154	0	DOWN	No	No	1	TMED3_exon_chr15:79614319	1	1	0	NA	1	1	1	1	NA
ZNF213	126.168	120.529	-0.0663	0.7882	NC	No	No	1	ZNF213_exon_chr16:3190689	1	1	0	NA	1	1	1	1	NA
NPIPB11	1859.32	2980.06	0.6804	0.7816	NC	No	No	1	NPIPB11_exon_chr16:29393477	1	1	0	NA	1	1	1	1	NA
A1BG	2.0318	0.2531	-2.5432	0.1549	NC	No	No	1	A1BG_exon_chr19:58858395	1	1	0	NA	1	1	1	1	NA
SRGAP2D	5.1132	7.5712	0.645	0.3275	NC	No	No	1	SRGAP2D_exon_chr1:206579735	1	1	0	NA	1	1	1	1	NA
NPIPA5	4.7801	6.5523	0.3714	0.5671	NC	No	No	1	NPIPA5_exon_chr16:15463713	1	1	0	NA	1	1	1	1	NA
ZNF280B	2.6933	0.9933	-1.3243	0.3263	NC	No	No	1	ZNF280B_exon_chr22:22843791	1	1	0	NA	1	1	1	1	NA
EMC7	154.703	250.117	0.6936	0.0001	UP	No	No	1	EMC7_exon_chr15:34376687	1	1	0	NA	2	0.7068	0.7415	0.0347	NA
NFKBIB	44.3609	27.9863	-0.7175	0.123	NC	No	No	1	NFKBIB_exon_chr19:39398038	1	1	0	NA	1	1	1	1	NA
RALY	693.365	452.623	-0.6178	0.0003	DOWN	No	No	1	RALY_exon_chr20:32667715	1	1	0	NA	1	1	1	1	NA
SLC35A2	71.0692	92.7669	0.4016	0.091	NC	No	No	1	SLC35A2_exon_chrX:48762759	1	1	0	NA	1	1	1	1	NA
TBC1D19	1.9822	2.7071	0.346	0.6256	NC	No	No	1	TBC1D19_exon_chr4:26756494	1	1	0	NA	2	0.4182	0.75	0.3318	NA
CEACAM21	8.8398	10.3941	0.298	0.5924	NC	No	No	1	CEACAM21_exon_chr19:42092816	1	1	0	NA	1	1	1	1	NA
CDKN2D	12.8801	7.4405	-0.747	0.157	NC	No	No	1	CDKN2D_exon_chr19:10678093	1	1	0	NA	1	1	1	1	NA
PCGF2	36.3166	31.6911	-0.1901	0.6213	NC	No	No	1	PCGF2_exon_chr17:36891853	1	1	0	NA	4	0.365	0.2465	-0.1185	NA
SERF2	1976.07	2406.27	0.283	0.1362	NC	No	No	1	SERF2_exon_chr15:44085773	1	1	0	NA	1	1	1	1	NA
HMOX1	56.8219	3071.45	5.7527	0	UP	No	No	1	HMOX1_exon_chr22:35789460	1	1	0	NA	1	1	1	1	NA
WDR62	263.298	21.0064	-3.7031	0	DOWN	No	No	1	WDR62_exon_chr19:36595669	1	1	0	NA	1	1	1	1	NA
BMP2K	5.8785	7.5589	0.3959	0.4835	NC	No	No	1	BMP2K_exon_chr4:79799887	1	1	0	NA	1	1	1	1	NA
SSUH2	1.4222	0.6791	-1.2524	0.5132	NC	No	No	1	SSUH2_exon_chr3:8661700	1	1	0	NA	1	1	1	1	NA
FAM53B	36.3096	32.2615	-0.1837	0.6344	NC	No	No	1	FAM53B_exon_chr10:126312173	1	1	0	NA	1	1	1	1	NA
ZNF765	1.1387	1.3429	0.0949	0.7399	NC	No	No	1	ZNF765_exon_chr19:53910950	1	1	0	NA	1	1	1	1	NA
ZMIZ1	44.0045	249.941	2.5053	0	UP	No	No	1	ZMIZ1_exon_chr10:81072398	1	1	0	NA	6	0.9168	0.9109	-0.0059	NA
BTRC	23.7912	28.8202	0.2403	0.5023	NC	No	No	1	BTRC_exon_chr10:103312911	1	1	0	NA	3	0.9458	0.9283	-0.0174	NA
PIP5K1B	0.1898	0	-0.3176	0.7594	NC	No	No	1	PIP5K1B_exon_chr9:71623362	1	1	0	NA	1	1	1	1	NA
GTF2I	532.654	803.144	0.5919	0.6916	NC	No	No	1	GTF2I_exon_chr7:74173877	1	1	0	NA	1	1	1	1	NA
CD38	65.417	2.1995	-4.7282	0	DOWN	No	No	1	CD38_exon_chr4:15850161	1	1	0	NA	2	0.912	0.5	-0.412	NA
LFNG	91.8875	871.397	3.251	0	UP	No	No	1	LFNG_exon_chr7:2566707	1	1	0	NA	1	1	1	1	NA
PDE6G	12.891	2.2257	-2.4075	0.0006	DOWN	No	No	1	PDE6G_exon_chr17:79618180	1	1	0	NA	1	1	1	1	NA
PPIA	3838.97	2139	-0.844	0.1982	NC	No	No	1	PPIA_exon_chr7:44840885	1	1	0	NA	1	1	1	1	NA
SLC9A1	65.1048	272.902	2.0556	0	UP	No	No	1	SLC9A1_exon_chr1:27427135	1	1	0	NA	1	1	1	1	NA
SENP5	41.0525	60.6685	0.5469	0.04	NC	No	No	1	SENP5_exon_chr3:196657683	1	1	0	NA	1	1	1	1	NA
MMP28	0.471	2.2104	2.213	0.2344	NC	No	No	1	MMP28_exon_chr17:34083438	1	1	0	NA	1	1	1	1	NA
ZRANB1	16.6145	15.5094	-0.0932	0.7715	NC	No	No	1	ZRANB1_exon_chr10:126673342	1	1	0	NA	3	0.316	0.3939	0.0778	NA
PJA1	4.1875	8.364	0.9821	0.1513	NC	No	No	1	PJA1_exon_chrX:68383309	1	1	0	NA	1	1	1	1	NA
WDR77	225.823	114.048	-0.9707	0	DOWN	No	No	1	WDR77_exon_chr1:111984011	1	1	0	NA	5	0.5821	0.5258	-0.0563	NA
DUSP22	18.1412	29.6029	0.6648	0.0781	UP	No	No	1	DUSP22_exon_chr6:348768	1	1	0	NA	2	0.4552	0.4405	-0.0147	NA
CTRL	9.7151	7.5144	-0.4184	0.4809	NC	No	No	1	CTRL_exon_chr16:67963998	1	1	0	NA	2	0.363	0.2397	-0.1233	NA
PALM2AKAP2	1477.69	819.003	-0.8509	0.0004	DOWN	No	No	1	PALM2AKAP2_exon_chr9:112930678	1	1	0	NA	6	0.3513	0.3483	-0.003	NA
HECTD3	68.7532	139.023	1.0007	0	UP	No	No	1	HECTD3_exon_chr1:45469248	1	1	0	NA	1	1	1	1	NA
MICOS13	250.552	161.6	-0.643	0.0002	DOWN	No	No	1	MICOS13_exon_chr19:5678659	1	1	0	NA	1	1	1	1	NA
HSD11B1L	0.7707	2.2656	1.3846	0.2989	NC	No	No	1	HSD11B1L_exon_chr19:5687763	1	1	0	NA	1	1	1	1	NA
SIRT1	10.2093	6.3759	-0.6275	0.3089	NC	No	No	1	SIRT1_exon_chr10:69676021	1	1	0	NA	1	1	1	1	NA
SMAD7	8.1496	77.7732	3.278	0	UP	No	No	1	SMAD7_exon_chr18:46448280	1	1	0	NA	2	0.7615	0.7337	-0.0278	NA
CCNB2	221.424	105.29	-1.0605	0	DOWN	No	No	1	CCNB2_exon_chr15:59416965	1	1	0	NA	1	1	1	1	NA
COQ4	201.732	220.543	0.1295	0.7079	NC	No	No	1	COQ4_exon_chr9:131095752	1	1	0	NA	1	1	1	1	NA
PPTC7	102.112	93.2722	-0.1478	0.6328	NC	No	No	1	PPTC7_exon_chr12:110974900	1	1	0	NA	2	0.9396	0.9548	0.0152	NA
SYNE4	2.6584	4.5218	0.6538	0.4379	NC	No	No	1	SYNE4_exon_chr19:36494422	1	1	0	NA	1	1	1	1	NA
PHKG2	201.165	208.881	0.0514	1	NC	No	No	1	PHKG2_exon_chr16:30768124	1	1	0	NA	1	1	1	1	NA
UXT	465.085	418.985	-0.1505	0.5787	NC	No	No	1	UXT_exon_chrX:47511294	1	1	0	NA	1	1	1	1	NA
SCT	1.5879	2.6884	0.7386	0.4792	NC	No	No	1	SCT_exon_chr11:626530	1	1	0	NA	1	1	1	1	NA
IL17RE	144.745	383.334	1.4105	0	UP	No	No	1	IL17RE_exon_chr3:9956934	1	1	0	NA	1	1	1	1	NA
CNST	7.389	7.7634	0.0302	0.8162	NC	No	No	1	CNST_exon_chr1:246829001	1	1	0	NA	2	0.2239	0.3089	0.0849	NA
LCMT2	17.4898	13.4996	-0.3636	0.4588	NC	No	No	1	LCMT2_exon_chr15:43622771	1	1	0	NA	1	1	1	1	NA
NBR2	3.9544	10.2596	1.4202	0.1189	NC	No	No	1	NBR2_exon_chr17:41296744	1	1	0	NA	2	0.3921	0.1821	-0.2099	NA
ATP6V1FNB	5.5911	3.9593	-0.3951	0.5555	NC	No	No	1	ATP6V1FNB_exon_chr7:128508719	1	1	0	NA	1	1	1	1	NA
NDUFS7	186.958	126.121	-0.5766	0.0237	NC	No	No	1	NDUFS7_exon_chr19:1394416	1	1	0	NA	1	1	1	1	NA
PRH1-TAS2R14	3.7599	3.7723	-0.0508	0.7339	NC	No	No	1	PRH1-TAS2R14_exon_chr12:11091806	1	1	0	NA	2	0.3813	0.9505	0.5692	NA
ESYT1	344.902	675.525	0.9664	0	UP	No	No	1	ESYT1_exon_chr12:56537606	1	1	0	NA	1	1	1	1	NA
TLR4	93.4639	164.202	0.8236	0	UP	No	No	1	TLR4_exon_chr9:120474666	1	1	0	NA	14	0.8964	0.8627	-0.0337	NA
LINC00938	25.6448	16.1633	-0.6996	0.0764	DOWN	No	No	1	LINC00938_exon_chr12:46121704	1	1	0	NA	2	0.0766	0.064	-0.0126	NA
CDR2	66.8825	39.0295	-0.7581	0.0256	DOWN	No	No	1	CDR2_exon_chr16:22359144	1	1	0	NA	1	1	1	1	NA
TKT	4964.25	3532.97	-0.4912	0	NC	No	No	1	TKT_exon_chr3:53259947	1	1	0	NA	1	1	1	1	NA
S100A8	50.5553	28.5935	-0.8486	0.0172	DOWN	No	No	1	S100A8_exon_chr1:153362719	1	1	0	NA	1	1	1	1	NA
NAPRT	414.363	273.617	-0.6021	0.0028	DOWN	No	No	1	NAPRT_exon_chr8:144657070	1	1	0	NA	1	1	1	1	NA
RNF181	212.366	233.106	0.1311	0.977	NC	No	No	1	RNF181_exon_chr2:85824567	1	1	0	NA	1	1	1	1	NA
SUN2	163.356	217.459	0.4063	0.0153	NC	No	No	1	SUN2_exon_chr22:39132385	1	1	0	NA	1	1	1	1	NA
NCK1-DT	2.4268	5.3905	1.1598	0.1963	NC	No	No	1	NCK1-DT_exon_chr3:136561411	1	1	0	NA	1	1	1	1	NA
SEPTIN3	3.5647	1.4171	-1.3644	0.2011	NC	No	No	1	SEPTIN3_exon_chr22:42390624	1	1	0	NA	1	1	1	1	NA
ATP6V1G2-DDX39B	340.495	276.993	-0.2992	1	NC	No	No	1	ATP6V1G2-DDX39B_exon_chr6:31498227	1	1	0	NA	1	1	1	1	NA
CD244	23.7618	35.0805	0.5641	0.1133	NC	No	No	1	CD244_exon_chr1:160801217	1	1	0	NA	3	0.6288	0.6133	-0.0155	NA
SNRK	141.214	73.5924	-0.9261	0	DOWN	No	No	1	SNRK_exon_chr3:43388830	1	1	0	NA	1	1	1	1	NA
ATP9B	3.9737	10.3471	1.3423	0.0397	UP	No	No	1	ATP9B_exon_chr18:77137246	1	1	0	NA	2	1	0.8836	-0.1164	NA
ARMC5	32.0167	35.7432	0.1461	0.644	NC	No	No	1	ARMC5_exon_chr16:31475714	1	1	0	NA	1	1	1	1	NA
PRORSD1P	0.2339	0	-0.3176	0.7238	NC	No	No	1	PRORSD1P_exon_chr2:55509454	1	1	0	NA	1	1	1	1	NA
P3H3	26.9485	4.6076	-2.4595	0	DOWN	No	No	1	P3H3_exon_chr12:6948460	1	1	0	NA	1	1	1	1	NA
PRPF8	459.099	309.699	-0.5737	0.0001	NC	No	No	1	PRPF8_exon_chr17:1554250	1	1	0	NA	1	1	1	1	NA
PIK3R5	79.246	859.914	3.4448	0	UP	No	No	1	PIK3R5_exon_chr17:8784103	1	1	0	NA	1	1	1	1	NA
MRVI1	3.6089	1.7372	-0.9506	0.3207	NC	No	No	1	MRVI1_exon_chr11:10598122	1	1	0	NA	1	1	1	1	NA
RBM45	1.9768	4.0829	1.0039	0.2715	NC	No	No	1	RBM45_exon_chr2:178994085	1	1	0	NA	1	1	1	1	NA
SLC39A7	76.039	55.4553	-0.4603	0.7489	NC	No	No	1	SLC39A7_exon_chr6:33171317	1	1	0	NA	1	1	1	1	NA
CD52	12.7306	12164.2	9.911	0	UP	No	No	1	CD52_exon_chr1:26646661	1	1	0	NA	1	1	1	1	NA
MSRB2	28.5341	35.5297	0.3108	0.3367	NC	No	No	1	MSRB2_exon_chr10:23409686	1	1	0	NA	1	1	1	1	NA
NUP62	320.777	294.362	-0.1248	0.6335	NC	No	No	1	NUP62_exon_chr19:50413141	1	1	0	NA	1	1	1	1	NA
PGBD4	1.9055	0.4908	-1.7728	0.2423	NC	No	No	1	PGBD4_exon_chr15:34394283	1	1	0	NA	2	0.9375	0.5	-0.4375	NA
IFT43	1.5756	4.2005	1.5144	0.1627	NC	No	No	1	IFT43_exon_chr14:76549800	1	1	0	NA	1	1	1	1	NA
ADCK1	18.8345	11.0896	-0.7748	0.1325	NC	No	No	1	ADCK1_exon_chr14:78399562	1	1	0	NA	1	1	1	1	NA
CCND2	184.215	24.8357	-2.8491	0	DOWN	No	No	1	CCND2_exon_chr12:4409025	1	1	0	NA	4	0.7892	0.8499	0.0607	NA
MAPT	2.258	0	-3.4471	0.0452	DOWN	No	No	1	MAPT_exon_chr17:44101321	1	1	0	NA	2	0.4751	0	-0.4751	NA
QSOX2	56.598	23.14	-1.2953	0.0001	DOWN	No	No	1	QSOX2_exon_chr9:139101121	1	1	0	NA	3	0.8819	0.9418	0.0599	NA
ZNF75D	2.8196	7.8251	1.4466	0.121	NC	No	No	1	ZNF75D_exon_chrX:134421778	1	1	0	NA	1	1	1	1	NA
TRAPPC10	64.2233	113.516	0.8096	0.0008	UP	No	No	1	TRAPPC10_exon_chr21:45523173	1	1	0	NA	6	0.2106	0.1819	-0.0288	NA
ITPKA	69.063	10.3808	-2.8328	0	DOWN	No	No	1	ITPKA_exon_chr15:41795160	1	1	0	NA	1	1	1	1	NA
ST20	57.6158	223.89	1.9541	0	UP	No	No	1	ST20_exon_chr15:80191467	1	1	0	NA	2	0.3711	0.3969	0.0258	NA
RABL2A	16.6865	20.8161	0.3202	0.3638	NC	No	No	1	RABL2A_exon_chr2:114399607	1	1	0	NA	1	1	1	1	NA
TMEM186	50.6336	18.8471	-1.4229	0	DOWN	No	No	1	TMEM186_exon_chr16:8890447	1	1	0	NA	3	0.8928	0.9127	0.0199	NA
PSMA4	2102.09	1627.01	-0.3691	0.0199	NC	No	No	1	PSMA4_exon_chr15:78841131	1	1	0	NA	6	0.6185	0.5777	-0.0408	NA
MTSS2	3.0372	44.3048	3.7936	0	UP	No	No	1	MTSS2_exon_chr16:70698352	1	1	0	NA	1	1	1	1	NA
DLG4	274.183	619.24	1.173	0	UP	No	No	1	DLG4_exon_chr17:7094133	1	1	0	NA	1	1	1	1	NA
NCK1	9.3255	12.8311	0.4324	0.3731	NC	No	No	1	NCK1_exon_chr3:136667100	1	1	0	NA	2	0.2618	0.1737	-0.088	NA
VWCE	15.9158	11.7166	-0.3986	0.3841	NC	No	No	1	VWCE_exon_chr11:61026784	1	1	0	NA	1	1	1	1	NA
SLC2A4RG	761.046	90.9757	-3.0672	0	DOWN	No	No	1	SLC2A4RG_exon_chr20:62374231	1	1	0	NA	3	0.101	0.1044	0.0035	NA
ILVBL	37.8007	17.6125	-1.1412	0.0016	DOWN	No	No	1	ILVBL_exon_chr19:15226241	1	1	0	NA	1	1	1	1	NA
NCSTN	245.682	557.834	1.1793	0	UP	No	No	1	NCSTN_exon_chr1:160327938	1	1	0	NA	1	1	1	1	NA
NBPF8	2.323	1.1676	-1.0404	0.4066	NC	No	No	1	NBPF8_exon_chr1:144828540	1	1	0	NA	2	0.0896	0.0873	-0.0024	NA
TRMT2B	59.2906	56.4136	-0.0535	1	NC	No	No	1	TRMT2B_exon_chrX:100265696	1	1	0	NA	1	1	1	1	NA
CUTA	146.095	92.6331	-0.6594	0.1025	NC	No	No	1	CUTA_exon_chr6:33384553	1	1	0	NA	1	1	1	1	NA
MARK2	39.6621	40.8804	0.0165	0.9149	NC	No	No	1	MARK2_exon_chr11:63676348	1	1	0	NA	3	0.6548	0.5991	-0.0557	NA
CNFN	2.2417	1.25	-0.7537	0.5462	NC	No	No	1	CNFN_exon_chr19:42891394	1	1	0	NA	1	1	1	1	NA
C14orf28	2.3997	0.9851	-1.1826	0.381	NC	No	No	1	C14orf28_exon_chr14:45374569	1	1	0	NA	2	0.4169	0.2502	-0.1667	NA
SSBP2	8.2565	15.005	0.8897	0.0666	UP	No	No	1	SSBP2_exon_chr5:80716352	1	1	0	NA	1	1	1	1	NA
RAB6A	72.1087	183.851	1.352	0	UP	No	No	1	RAB6A_exon_chr11:73389007	1	1	0	NA	4	0.781	0.7417	-0.0392	NA
CHCHD10	2217.45	1182.44	-0.9073	0	DOWN	No	No	1	CHCHD10_exon_chr22:24108213	1	1	0	NA	1	1	1	1	NA
DLST	170.872	198.64	0.2163	0.4068	NC	No	No	1	DLST_exon_chr14:75368898	1	1	0	NA	1	1	1	1	NA
ATAD3C	0	0.2472	1.1251	0.6209	NC	No	No	1	ATAD3C_exon_chr1:1403763	1	1	0	NA	1	1	1	1	NA
CENPW	595.71	135.462	-2.1384	0	DOWN	No	No	1	CENPW_exon_chr6:126669611	1	1	0	NA	1	1	1	1	NA
PIP4K2C	6.2123	12.7158	1.1031	0.0702	UP	No	No	1	PIP4K2C_exon_chr12:57995308	1	1	0	NA	2	0.9153	0.8612	-0.054	NA
ARHGEF19	15.8182	8.5508	-0.9778	0.0481	DOWN	No	No	1	ARHGEF19_exon_chr1:16525239	1	1	0	NA	1	1	1	1	NA
AKNA	264.127	1308.7	2.3118	0	UP	No	No	1	AKNA_exon_chr9:117099586	1	1	0	NA	1	1	1	1	NA
CACFD1	0	1.0064	2.7017	0.3264	NC	No	No	1	CACFD1_exon_chr9:136333684	1	1	0	NA	1	1	1	1	NA
GNA11	0.708	0	-1.7456	0.5197	NC	No	No	1	GNA11_exon_chr19:3120986	1	1	0	NA	1	1	1	1	NA
ERFE	0.8381	0	-2.0085	0.4591	NC	No	No	1	ERFE_exon_chr2:239075596	1	1	0	NA	1	1	1	1	NA
MRPL54	84.1066	83.7335	-0.0288	1	NC	No	No	1	MRPL54_exon_chr19:3767258	1	1	0	NA	1	1	1	1	NA
RBX1	171.071	140.454	-0.2699	0.2489	NC	No	No	1	RBX1_exon_chr22:41368479	1	1	0	NA	1	1	1	1	NA
ABHD17A	1431.78	3170.25	1.1466	0	UP	No	No	1	ABHD17A_exon_chr19:1877424	1	1	0	NA	1	1	1	1	NA
RRAGA	32.4196	63.8462	0.9772	0.0008	UP	No	No	1	RRAGA_exon_chr9:19049424	1	1	0	NA	1	1	1	1	NA
AGAP5	6.2007	17.161	1.4294	0.0463	UP	No	No	1	AGAP5_exon_chr10:75435832	1	1	0	NA	1	1	1	1	NA
EPB41L1	0.237	1.2559	2.3117	0.2951	NC	No	No	1	EPB41L1_exon_chr20:34817253	1	1	0	NA	1	1	1	1	NA
GSTM1	5.6267	11.3981	0.9578	0.2013	NC	No	No	1	GSTM1_exon_chr1:110235827	1	1	0	NA	1	1	1	1	NA
BISPR	10.7081	15.0091	0.4626	0.3585	NC	No	No	1	BISPR_exon_chr19:17525199	1	1	0	NA	1	1	1	1	NA
CRELD1	0.6166	2.481	2.0396	0.1564	NC	No	No	1	CRELD1_exon_chr3:9986048	1	1	0	NA	2	0.2507	0.002	-0.2486	NA
PYM1	125.57	217.224	0.7896	0.001	UP	No	No	1	PYM1_exon_chr12:56296139	1	1	0	NA	2	0.5682	0.6535	0.0853	NA
DIP2B	56.9335	88.2599	0.6427	0.0087	UP	No	No	1	DIP2B_exon_chr12:51138369	1	1	0	NA	1	1	1	1	NA
RFX1	34.0632	56.3818	0.6905	0.0529	UP	No	No	1	RFX1_exon_chr19:14073676	1	1	0	NA	1	1	1	1	NA
SFXN4	628.902	106.342	-2.5752	0	DOWN	No	No	1	SFXN4_exon_chr10:120900831	1	1	0	NA	1	1	1	1	NA
PEBP1	2905.49	1019.06	-1.5128	0	DOWN	No	No	1	PEBP1_exon_chr12:118582390	1	1	0	NA	3	0.9382	0.9484	0.0102	NA
MEPCE	399.188	313.554	-0.3541	0.1077	NC	No	No	1	MEPCE_exon_chr7:100031124	1	1	0	NA	1	1	1	1	NA
RAF1	203.668	235.015	0.2101	0.457	NC	No	No	1	RAF1_exon_chr3:12626156	1	1	0	NA	1	1	1	1	NA
WHRN	1.093	92.7584	6.4372	0	UP	No	No	1	WHRN_exon_chr9:117165216	1	1	0	NA	1	1	1	1	NA
TWIST2	0.471	2.9908	2.8365	0.0636	UP	No	No	1	TWIST2_exon_chr2:239831978	1	1	0	NA	1	1	1	1	NA
CLN6	799.5	260.739	-1.6269	0	DOWN	No	No	1	CLN6_exon_chr15:68500748	1	1	0	NA	1	1	1	1	NA
TBC1D9B	61.3108	164.972	1.4306	0	UP	No	No	1	TBC1D9B_exon_chr5:179291128	1	1	0	NA	2	0.6095	0.6807	0.0712	NA
PEX11A	4.9544	3.2462	-0.5419	0.4595	NC	No	No	1	PEX11A_exon_chr15:90227179	1	1	0	NA	2	0.4646	0.4377	-0.0269	NA
LAMTOR5	1005.56	1471.58	0.5507	0	NC	No	No	1	LAMTOR5_exon_chr1:110944205	1	1	0	NA	1	1	1	1	NA
SBNO2	156.801	232.526	0.5686	0.0004	NC	No	No	1	SBNO2_exon_chr19:1108703	1	1	0	NA	1	1	1	1	NA
FOSL2	146.242	288.988	0.9868	0	UP	No	No	1	FOSL2_exon_chr2:28634796	1	1	0	NA	7	0.7094	0.6204	-0.0891	NA
NOL12	55.1705	25.375	-1.156	0.0031	DOWN	No	No	1	NOL12_exon_chr22:38087180	1	1	0	NA	2	0.9053	0.9561	0.0508	NA
SLCO2B1	0	98.3081	9.2806	0	UP	No	No	1	SLCO2B1_exon_chr11:74915444	1	1	0	NA	4	0	0.6876	0.6876	NA
ZNF316	226.093	305.392	0.4325	0.0328	NC	No	No	1	ZNF316_exon_chr7:6691933	1	1	0	NA	1	1	1	1	NA
PARP8	7.7794	1.8912	-2.0126	0.0215	DOWN	No	No	1	PARP8_exon_chr5:50137799	1	1	0	NA	3	0.8607	0.5054	-0.3553	NA
ZNF646	39.0649	52.1064	0.4286	0.1142	NC	No	No	1	ZNF646_exon_chr16:31094291	1	1	0	NA	2	0.9044	0.9512	0.0469	NA
ELP5	437.973	181.608	-1.2738	0	DOWN	No	No	1	ELP5_exon_chr17:7161906	1	1	0	NA	1	1	1	1	NA
AACSP1	4.3602	7.5606	0.7482	0.3172	NC	No	No	1	AACSP1_exon_chr5:178193176	1	1	0	NA	1	1	1	1	NA
PAQR7	4.9521	0	-4.5545	0.0022	DOWN	No	No	1	PAQR7_exon_chr1:26190352	1	1	0	NA	1	1	1	1	NA
PARVB	43.5637	18.0566	-1.2345	0.0003	DOWN	No	No	1	PARVB_exon_chr22:44564481	1	1	0	NA	2	0.7762	0.7735	-0.0027	NA
MOAP1	22.4682	76.8298	1.7696	0	UP	No	No	1	MOAP1_exon_chr14:93650707	1	1	0	NA	1	1	1	1	NA
AOAH	2.4439	0	-3.5364	0.036	DOWN	No	No	1	AOAH_exon_chr7:36552986	1	1	0	NA	1	1	1	1	NA
LOC101409256	0.4679	0.8521	0.57	0.6695	NC	No	No	1	LOC101409256_exon_chr7:90025605	1	1	0	NA	1	1	1	1	NA
ZNF775	35.8727	13.6683	-1.4675	0.0002	DOWN	No	No	1	ZNF775_exon_chr7:150093600	1	1	0	NA	1	1	1	1	NA
RPA2	1495.05	912.232	-0.7159	0	DOWN	No	No	1	RPA2_exon_chr1:28218758	1	1	0	NA	1	1	1	1	NA
AKT1	123.74	63.6866	-0.9574	0.0002	DOWN	No	No	1	AKT1_exon_chr14:105236757	1	1	0	NA	1	1	1	1	NA
NGLY1	127.073	84.3312	-0.569	0.0086	NC	No	No	1	NGLY1_exon_chr3:25761126	1	1	0	NA	2	0.2197	0.2254	0.0057	NA
RPL23AP82	13.963	12.1655	-0.261	0.5835	NC	No	No	1	RPL23AP82_exon_chr22:51237082	1	1	0	NA	1	1	1	1	NA
SOWAHC	0	2.4022	3.9441	0.025	UP	No	No	1	SOWAHC_exon_chr2:110371940	1	1	0	NA	1	1	1	1	NA
TOMM40L	247.954	281.385	0.1819	0.5251	NC	No	No	1	TOMM40L_exon_chr1:161198745	1	1	0	NA	1	1	1	1	NA
MAPKAPK3	457.898	831.528	0.8589	0	UP	No	No	1	MAPKAPK3_exon_chr3:50685324	1	1	0	NA	1	1	1	1	NA
PEX6	147.633	184.279	0.3203	0.0571	NC	No	No	1	PEX6_exon_chr6:42932209	1	1	0	NA	2	0.4893	0.5325	0.0432	NA
NACA4P	574.186	576.527	0.0034	1	NC	No	No	1	NACA4P_exon_chr8:102381120	1	1	0	NA	1	1	1	1	NA
RMND5A	69.6665	84.2204	0.2839	0.3597	NC	No	No	1	RMND5A_exon_chr2:87000470	1	1	0	NA	5	0.8799	0.8635	-0.0164	NA
KLHL9	12.1017	20.0617	0.7131	0.122	NC	No	No	1	KLHL9_exon_chr9:21335403	1	1	0	NA	2	0.8139	0.8027	-0.0111	NA
ZNF271P	87.1918	90.7852	0.0569	0.9379	NC	No	No	1	ZNF271P_exon_chr18:32885939	1	1	0	NA	9	0.704	0.5829	-0.1211	NA
B9D2	53.6112	70.8244	0.4016	0.1965	NC	No	No	1	B9D2_exon_chr19:41860918	1	1	0	NA	1	1	1	1	NA
NAXE	475.36	283.661	-0.7405	0	DOWN	No	No	1	NAXE_exon_chr1:156563673	1	1	0	NA	3	0.6067	0.5583	-0.0484	NA
TMPRSS5	2.2843	2.9564	0.4395	0.5531	NC	No	No	1	TMPRSS5_exon_chr11:113558996	1	1	0	NA	1	1	1	1	NA
TBC1D8	20.5929	48.3908	1.2546	0.0001	UP	No	No	1	TBC1D8_exon_chr2:101624735	1	1	0	NA	2	0.9765	0.928	-0.0484	NA
ELOVL1	913.383	1359.46	0.5727	0.0001	NC	No	No	1	ELOVL1_exon_chr1:43829808	1	1	0	NA	1	1	1	1	NA
SCPEP1	80.6882	384.593	2.2559	0	UP	No	No	1	SCPEP1_exon_chr17:55083533	1	1	0	NA	1	1	1	1	NA
TMEM234	10.3162	39.1837	1.9283	0	UP	No	No	1	TMEM234_exon_chr1:32682548	1	1	0	NA	1	1	1	1	NA
MSH2	94.4398	53.8628	-0.8034	0.0002	DOWN	No	No	1	MSH2_exon_chr2:47709917	1	1	0	NA	1	1	1	1	NA
GPI	1452.57	737.796	-0.9748	0	DOWN	No	No	1	GPI_exon_chr19:34890805	1	1	0	NA	4	0.2193	0.1619	-0.0574	NA
NET1	138.757	13.1119	-3.4355	0	DOWN	No	No	1	NET1_exon_chr10:5498550	1	1	0	NA	1	1	1	1	NA
STXBP3	37.9014	56.7815	0.5973	0.0228	UP	No	No	1	STXBP3_exon_chr1:109351404	1	1	0	NA	1	1	1	1	NA
MED31	88.2926	118.997	0.4169	0.1413	NC	No	No	1	MED31_exon_chr17:6547979	1	1	0	NA	4	0.2046	0.2718	0.0672	NA
TDRKH-AS1	0.4679	0.7534	0.8115	0.6147	NC	No	No	1	TDRKH-AS1_exon_chr1:151766290	1	1	0	NA	1	1	1	1	NA
FKBPL	65.7569	20.5556	-1.688	0.0709	DOWN	No	No	1	FKBPL_exon_chr6:32097631	1	1	0	NA	1	1	1	1	NA
EVI5L	56.4292	48.9704	-0.1987	0.5272	NC	No	No	1	EVI5L_exon_chr19:7928309	1	1	0	NA	1	1	1	1	NA
TMEM51	0.9032	2.9094	1.7471	0.2202	NC	No	No	1	TMEM51_exon_chr1:15545821	1	1	0	NA	1	1	1	1	NA
AP1G2	68.4844	197.713	1.529	0	UP	No	No	1	AP1G2_exon_chr14:24029059	1	1	0	NA	1	1	1	1	NA
HACD4	68.3612	86.7058	0.3434	0.2339	NC	No	No	1	HACD4_exon_chr9:21007118	1	1	0	NA	3	0.2994	0.2363	-0.0631	NA
PNPO	111.385	243.671	1.1313	0	UP	No	No	1	PNPO_exon_chr17:46023979	1	1	0	NA	5	0.163	0.2258	0.0628	NA
GNAS	1893.6	2796.95	0.5634	0.0001	NC	No	No	1	GNAS_exon_chr20:57485737	1	1	0	NA	3	0.8777	0.8972	0.0195	NA
SENP3-EIF4A1	1.526	1.9079	0.3493	0.6507	NC	No	No	1	SENP3-EIF4A1_exon_chr17:7474690	1	1	0	NA	1	1	1	1	NA
ACAP1	42.9456	58.3369	0.4358	0.1479	NC	No	No	1	ACAP1_exon_chr17:7254613	1	1	0	NA	1	1	1	1	NA
TUBD1	20.5704	17.9434	-0.1472	0.7234	NC	No	No	1	TUBD1_exon_chr17:57937785	1	1	0	NA	3	0.7673	0.7938	0.0265	NA
RNASE11	2.6956	0	-3.6753	0.0283	DOWN	No	No	1	RNASE11_exon_chr14:21052655	1	1	0	NA	1	1	1	1	NA
MIR4657	234.244	289.96	0.3135	0.3171	NC	No	No	1	MIR4657_exon_chr7:44925129	1	1	0	NA	10	0.7065	0.7883	0.0818	NA
FES	26.1902	7.4194	-1.8902	0.0001	DOWN	No	No	1	FES_exon_chr15:91438645	1	1	0	NA	1	1	1	1	NA
HCCS	184.925	170.471	-0.1151	0.5922	NC	No	No	1	HCCS_exon_chrX:11139731	1	1	0	NA	2	0.176	0.2105	0.0345	NA
HLA-DRB5	1.1697	2.9061	1.383	0.3256	NC	No	No	1	HLA-DRB5_exon_chr6:32485529	1	1	0	NA	1	1	1	1	NA
RPUSD2	30.0841	7.8754	-1.8518	0	DOWN	No	No	1	RPUSD2_exon_chr15:40865725	1	1	0	NA	2	0.0982	0.0332	-0.065	NA
FBXL17	9.2201	21.5629	1.2316	0.0252	UP	No	No	1	FBXL17_exon_chr5:107197561	1	1	0	NA	2	0.707	0.6105	-0.0965	NA
QRICH1	84.7379	88.3624	0.0406	0.9687	NC	No	No	1	QRICH1_exon_chr3:49068077	1	1	0	NA	5	0.6802	0.5702	-0.11	NA
LINC01358	0	0.5003	1.8265	0.5293	NC	No	No	1	LINC01358_exon_chr1:59553686	1	1	0	NA	1	1	1	1	NA
COX8A	971.555	674.342	-0.5258	0.0002	NC	No	No	1	COX8A_exon_chr11:63743696	1	1	0	NA	1	1	1	1	NA
RUNX1	216.15	107.463	-1.0169	0	DOWN	No	No	1	RUNX1_exon_chr21:36164907	1	1	0	NA	6	0.6326	0.6916	0.059	NA
SC5D	19.345	34.137	0.8328	0.0206	UP	No	No	1	SC5D_exon_chr11:121177765	1	1	0	NA	5	0.122	0.0656	-0.0564	NA
CUEDC2	141.2	102.438	-0.4843	0.0203	NC	No	No	1	CUEDC2_exon_chr10:104183329	1	1	0	NA	1	1	1	1	NA
DEGS1	458.101	748.787	0.7076	0	UP	No	No	1	DEGS1_exon_chr1:224380033	1	1	0	NA	3	0.2295	0.2315	0.002	NA
SLC25A42	7.8251	7.9552	0.0541	0.715	NC	No	No	1	SLC25A42_exon_chr19:19221377	1	1	0	NA	1	1	1	1	NA
WWC3	21.6192	24.3812	0.2082	0.5943	NC	No	No	1	WWC3_exon_chrX:10109474	1	1	0	NA	1	1	1	1	NA
ANKS1A	92.2114	97.9154	0.0993	0.885	NC	No	No	1	ANKS1A_exon_chr6:35056382	1	1	0	NA	1	1	1	1	NA
NDUFA2	223.215	168.743	-0.411	0.0172	NC	No	No	1	NDUFA2_exon_chr5:140025310	1	1	0	NA	3	0.4501	0.4518	0.0017	NA
MTFR2	26.6107	3.7932	-2.7896	0	DOWN	No	No	1	MTFR2_exon_chr6:136552526	1	1	0	NA	1	1	1	1	NA
ZBTB11-AS1	1.9489	0.2436	-2.4973	0.1664	NC	No	No	1	ZBTB11-AS1_exon_chr3:101395273	1	1	0	NA	1	1	1	1	NA
NPRL3	95.5452	47.7976	-0.9891	0	DOWN	No	No	1	NPRL3_exon_chr16:136869	1	1	0	NA	1	1	1	1	NA
FBXO34	48.8668	35.0488	-0.4512	0.2173	NC	No	No	1	FBXO34_exon_chr14:55817098	1	1	0	NA	3	0.5753	0.6199	0.0446	NA
RCL1	23.6541	7.7424	-1.5743	0.0009	DOWN	No	No	1	RCL1_exon_chr9:4860124	1	1	0	NA	2	0.1211	0.1222	0.0011	NA
KBTBD8	43.4933	20.6023	-1.0667	0.0006	DOWN	No	No	1	KBTBD8_exon_chr3:67058345	1	1	0	NA	1	1	1	1	NA
UBE2N	290.107	168.639	-0.7747	0.0001	DOWN	No	No	1	UBE2N_exon_chr12:93803855	1	1	0	NA	7	0.216	0.2375	0.0215	NA
KCNRG	101.825	217.021	1.0805	0	UP	No	No	1	KCNRG_exon_chr13:50586070	1	1	0	NA	2	0.4451	0.4269	-0.0181	NA
PLA2G7	0	3.4015	4.4588	0.0034	UP	No	No	1	PLA2G7_exon_chr6:46672433	1	1	0	NA	1	1	1	1	NA
TMEM265	30.8626	46.1484	0.5709	0.0467	NC	No	No	1	TMEM265_exon_chr16:30755102	1	1	0	NA	3	0.0773	0.0762	-0.0011	NA
LOC400684	2.5221	1.6055	-0.7818	0.4392	NC	No	No	1	LOC400684_exon_chr19:32881239	1	1	0	NA	1	1	1	1	NA
SRGN	10811.2	2031.98	-2.4113	0	DOWN	No	No	1	SRGN_exon_chr10:70863626	1	1	0	NA	4	0.9587	0.9688	0.0102	NA
ANP32C	11.5873	4.1088	-1.6396	0.0096	DOWN	No	No	1	ANP32C_exon_chr4:165118863	1	1	0	NA	1	1	1	1	NA
CPPED1	69.675	110.79	0.6816	0.0088	UP	No	No	1	CPPED1_exon_chr16:12758972	1	1	0	NA	6	0.5882	0.6101	0.0219	NA
SERINC3	203.166	459.313	1.1785	0	UP	No	No	1	SERINC3_exon_chr20:43129075	1	1	0	NA	9	0.2819	0.257	-0.0248	NA
IQCD	0.2339	1.0005	1.9881	0.3646	NC	No	No	1	IQCD_exon_chr12:113633694	1	1	0	NA	1	1	1	1	NA
LOC105373383	4.3215	1.2441	-1.6655	0.1318	NC	No	No	1	LOC105373383_exon_chrX:152864794	1	1	0	NA	1	1	1	1	NA
COLGALT1	552.565	256.502	-1.1102	0	DOWN	No	No	1	COLGALT1_exon_chr19:17691985	1	1	0	NA	1	1	1	1	NA
EIF3G	536.26	588.72	0.1348	0.457	NC	No	No	1	EIF3G_exon_chr19:10225805	1	1	0	NA	1	1	1	1	NA
H4C12	7.1504	0	-5.1114	0.0001	DOWN	No	No	1	H4C12_exon_chr6:27799305	1	1	0	NA	1	1	1	1	NA
HAUS4	74.8299	50.4931	-0.5648	0.0189	NC	No	No	1	HAUS4_exon_chr14:23415917	1	1	0	NA	1	1	1	1	NA
STAR	47.7428	5.7482	-3.161	0	DOWN	No	No	1	STAR_exon_chr8:38001904	1	1	0	NA	1	1	1	1	NA
TMEM35B	26.373	53.6696	1.0376	0.0002	UP	No	No	1	TMEM35B_exon_chr1:35447720	1	1	0	NA	2	0.8941	0.8413	-0.0528	NA
FXN	42.594	13.5014	-1.6683	0	DOWN	No	No	1	FXN_exon_chr9:71687527	1	1	0	NA	1	1	1	1	NA
FLJ20021	0.1898	2.0197	2.888	0.1525	NC	No	No	1	FLJ20021_exon_chr4:102269480	1	1	0	NA	1	1	1	1	NA
ARHGAP23	11.4572	7.49	-0.6428	0.2144	NC	No	No	1	ARHGAP23_exon_chr17:36666179	1	1	0	NA	1	1	1	1	NA
GIMAP2	2.1805	2.2388	0.1338	0.7079	NC	No	No	1	GIMAP2_exon_chr7:150389402	1	1	0	NA	1	1	1	1	NA
TMEM250	78.9818	75.8659	-0.0818	0.8621	NC	No	No	1	TMEM250_exon_chr9:139008870	1	1	0	NA	1	1	1	1	NA
RNF41	22.5154	30.2478	0.4452	0.2097	NC	No	No	1	RNF41_exon_chr12:56600582	1	1	0	NA	5	0.4961	0.4387	-0.0575	NA
FNIP2	35.7201	249.35	2.8178	0	UP	No	No	1	FNIP2_exon_chr4:159825617	1	1	0	NA	1	1	1	1	NA
HEMK1	117.754	107.412	-0.126	0.74	NC	No	No	1	HEMK1_exon_chr3:50617811	1	1	0	NA	1	1	1	1	NA
UROS	124.725	64.6212	-0.9635	0	DOWN	No	No	1	UROS_exon_chr10:127477574	1	1	0	NA	1	1	1	1	NA
MFNG	658.391	461.57	-0.5151	0.0005	NC	No	No	1	MFNG_exon_chr22:37866067	1	1	0	NA	1	1	1	1	NA
DAZAP1	984.795	534.474	-0.8877	0	DOWN	No	No	1	DAZAP1_exon_chr19:1434735	1	1	0	NA	3	0.5822	0.5373	-0.0449	NA
IP6K1	94.8279	96.522	0.0318	0.9945	NC	No	No	1	IP6K1_exon_chr3:49765088	1	1	0	NA	1	1	1	1	NA
CPS1	26.6743	10.3353	-1.3538	0.0006	DOWN	No	No	1	CPS1_exon_chr2:211542610	1	1	0	NA	1	1	1	1	NA
YDJC	316.916	94.2505	-1.7691	0	DOWN	No	No	1	YDJC_exon_chr22:21983076	1	1	0	NA	1	1	1	1	NA
SUV39H2	3.0078	0.7344	-1.9284	0.1572	NC	No	No	1	SUV39H2_exon_chr10:14944404	1	1	0	NA	2	0.8895	0.3779	-0.5116	NA
NKTR	1961.37	2166.35	0.1431	0.4513	NC	No	No	1	NKTR_exon_chr3:42678359	1	1	0	NA	10	0.7334	0.7556	0.0223	NA
NCAM1	1.5817	4.728	1.681	0.1002	NC	No	No	1	NCAM1_exon_chr11:113145988	1	1	0	NA	1	1	1	1	NA
TRADD	41.3182	99.0276	1.253	0	UP	No	No	1	TRADD_exon_chr16:67188862	1	1	0	NA	1	1	1	1	NA
SLC27A2	14.5409	2.4634	-2.4291	0.0006	DOWN	No	No	1	SLC27A2_exon_chr15:50528116	1	1	0	NA	1	1	1	1	NA
YBEY	64.5796	208.211	1.6929	0	UP	No	No	1	YBEY_exon_chr21:47717452	1	1	0	NA	1	1	1	1	NA
WASH8P	199.41	334.414	0.7443	0.6969	NC	No	No	1	WASH8P_exon_chr12:90795	1	1	0	NA	1	1	1	1	NA
GNA15	100.667	133.223	0.4043	0.1297	NC	No	No	1	GNA15_exon_chr19:3162790	1	1	0	NA	1	1	1	1	NA
RAB43	8.8684	26.1991	1.5504	0.0002	UP	No	No	1	RAB43_exon_chr3:128810189	1	1	0	NA	2	0.9	0.9381	0.038	NA
POLD1	567.87	139.227	-2.0327	0	DOWN	No	No	1	POLD1_exon_chr19:50921098	1	1	0	NA	1	1	1	1	NA
SOD2-OT1	0.9481	2.5164	1.4119	0.3146	NC	No	No	1	SOD2-OT1_exon_chr6:160183364	1	1	0	NA	1	1	1	1	NA
LRWD1	230.11	171.211	-0.4401	0.0237	NC	No	No	1	LRWD1_exon_chr7:102113355	1	1	0	NA	1	1	1	1	NA
PLP2	1390.09	4375.08	1.6542	0	UP	No	No	1	PLP2_exon_chrX:49031020	1	1	0	NA	1	1	1	1	NA
GBP5	14.2504	23.6015	0.721	0.1104	NC	No	No	1	GBP5_exon_chr1:89726500	1	1	0	NA	2	0.2281	0.1944	-0.0337	NA
MT1E	891.364	203.596	-2.1358	0	DOWN	No	No	1	MT1E_exon_chr16:56660377	1	1	0	NA	1	1	1	1	NA
GNE	18.7175	14.4064	-0.3589	0.3809	NC	No	No	1	GNE_exon_chr9:36217597	1	1	0	NA	1	1	1	1	NA
KIAA1614-AS1	13.6733	22.8724	0.7641	0.0429	UP	No	No	1	KIAA1614-AS1_exon_chr1:180920054	1	1	0	NA	2	0.9573	0.9377	-0.0196	NA
OSTF1	170.639	348.967	1.0342	0	UP	No	No	1	OSTF1_exon_chr9:77761598	1	1	0	NA	1	1	1	1	NA
RGS18	1.6685	0	-3.0047	0.1182	NC	No	No	1	RGS18_exon_chr1:192153426	1	1	0	NA	2	0.6272	0	-0.6272	NA
ARL6IP6	66.6509	43.6337	-0.6096	0.0417	DOWN	No	No	1	ARL6IP6_exon_chr2:153616260	1	1	0	NA	1	1	1	1	NA
RTN4RL2	45.7397	123.527	1.4416	0	UP	No	No	1	RTN4RL2_exon_chr11:57243634	1	1	0	NA	1	1	1	1	NA
ZNF160	27.799	30.782	0.1786	0.6527	NC	No	No	1	ZNF160_exon_chr19:53573515	1	1	0	NA	2	0.8089	0.6968	-0.1121	NA
UPK3B	0.3912	0.2531	-0.281	0.7241	NC	No	No	1	UPK3B_exon_chr7:76156983	1	1	0	NA	1	1	1	1	NA
ACOT9	392.571	1100.89	1.4866	0	UP	No	No	1	ACOT9_exon_chrX:23722099	1	1	0	NA	1	1	1	1	NA
LILRA1	1.031	3.219	1.6817	0.1549	NC	No	No	1	LILRA1_exon_chr19:55110700	1	1	0	NA	1	1	1	1	NA
TTC21B	10.0428	6.2537	-0.6571	0.3239	NC	No	No	1	TTC21B_exon_chr2:166731342	1	1	0	NA	3	0.6761	0.861	0.1849	NA
PARP6	58.3858	95.9682	0.7088	0.0048	UP	No	No	1	PARP6_exon_chr15:72533898	1	1	0	NA	1	1	1	1	NA
RFC3	78.4861	3.6392	-4.3477	0	DOWN	No	No	1	RFC3_exon_chr13:34410240	1	1	0	NA	1	1	1	1	NA
CYTOR	103.279	228.874	1.1577	0	UP	No	No	1	CYTOR_exon_chr2:87820725	1	1	0	NA	1	1	1	1	NA
SLC29A1	393.158	31.8263	-3.6339	0	DOWN	No	No	1	SLC29A1_exon_chr6:44201153	1	1	0	NA	1	1	1	1	NA
UBL5	1289.72	765.131	-0.7525	0	DOWN	No	No	1	UBL5_exon_chr19:9940640	1	1	0	NA	1	1	1	1	NA
ZFAND4	0.8064	1.6114	0.8977	0.5232	NC	No	No	1	ZFAND4_exon_chr10:46112019	1	1	0	NA	1	1	1	1	NA
ARPC3	3493.68	6336.62	0.8585	0	UP	No	No	1	ARPC3_exon_chr12:110873022	1	1	0	NA	1	1	1	1	NA
ERI3	313.539	149.352	-1.0717	0	DOWN	No	No	1	ERI3_exon_chr1:44687312	1	1	0	NA	1	1	1	1	NA
PSMC6	100.944	128.156	0.3542	0.0904	NC	No	No	1	PSMC6_exon_chr14:53194216	1	1	0	NA	4	0.8965	0.8629	-0.0336	NA
SSNA1	247.253	170.471	-0.5472	0.0155	NC	No	No	1	SSNA1_exon_chr9:140084258	1	1	0	NA	1	1	1	1	NA
TMBIM1	129.059	623.978	2.2699	0	UP	No	No	1	TMBIM1_exon_chr2:219140344	1	1	0	NA	1	1	1	1	NA
RSAD1	144.12	67.3881	-1.0968	0	DOWN	No	No	1	RSAD1_exon_chr17:48562104	1	1	0	NA	1	1	1	1	NA
CLASRP	400.908	374.583	-0.106	0.7979	NC	No	No	1	CLASRP_exon_chr19:45574060	1	1	0	NA	1	1	1	1	NA
MYLK2	2.3486	0.2531	-2.7708	0.1177	NC	No	No	1	MYLK2_exon_chr20:30421519	1	1	0	NA	1	1	1	1	NA
SHC1	81.0825	128.011	0.67	0.0118	UP	No	No	1	SHC1_exon_chr1:154936407	1	1	0	NA	1	1	1	1	NA
HAL	1.416	0	-2.7447	0.2883	NC	No	No	1	HAL_exon_chr12:96368150	1	1	0	NA	1	1	1	1	NA
PDHX	29.909	55.0317	0.8809	0.0012	UP	No	No	1	PDHX_exon_chr11:35016460	1	1	0	NA	1	1	1	1	NA
HNRNPA3P1	405.368	168.935	-1.2651	0.2042	NC	No	No	1	HNRNPA3P1_exon_chr10:44285865	1	1	0	NA	2	0.8981	0.7981	-0.1	NA
TXNL4B	49.3958	73.0459	0.5544	0.0447	NC	No	No	1	TXNL4B_exon_chr16:72120701	1	1	0	NA	2	0.4456	0.4091	-0.0365	NA
LAMTOR5-AS1	0.4741	0.2436	-0.4137	0.7462	NC	No	No	1	LAMTOR5-AS1_exon_chr1:110958630	1	1	0	NA	1	1	1	1	NA
CTBS	26.6309	120.419	2.1919	0	UP	No	No	1	CTBS_exon_chr1:85020882	1	1	0	NA	5	0.8241	0.873	0.0489	NA
ZADH2	210.947	176.221	-0.2659	0.2298	NC	No	No	1	ZADH2_exon_chr18:72914295	1	1	0	NA	11	0.3451	0.3703	0.0252	NA
PPM1F	148.147	161.794	0.1364	0.7028	NC	No	No	1	PPM1F_exon_chr22:22277844	1	1	0	NA	5	0.8865	0.8693	-0.0172	NA
RNGTT	71.8221	68.3979	-0.0722	0.8797	NC	No	No	1	RNGTT_exon_chr6:89322601	1	1	0	NA	6	0.7164	0.6401	-0.0762	NA
POLR1C	165.019	77.8288	-1.0996	0	DOWN	No	No	1	POLR1C_exon_chr6:43488919	1	1	0	NA	1	1	1	1	NA
ME2	227.226	123.999	-0.8757	0.0013	DOWN	No	No	1	ME2_exon_chr18:48473386	1	1	0	NA	6	0.6896	0.7015	0.012	NA
ETFRF1	45.1943	35.8002	-0.307	0.4741	NC	No	No	1	ETFRF1_exon_chr12:25357024	1	1	0	NA	1	1	1	1	NA
SAPCD2	220.744	13.5584	-4.0056	0	DOWN	No	No	1	SAPCD2_exon_chr9:139959239	1	1	0	NA	1	1	1	1	NA
FAM32A	1350.75	1224.34	-0.1435	0.4162	NC	No	No	1	FAM32A_exon_chr19:16301697	1	1	0	NA	1	1	1	1	NA
H3-3A	687.654	619.182	-0.1517	1	NC	No	No	1	H3-3A_exon_chr1:226259051	1	1	0	NA	3	0.785	0.7805	-0.0044	NA
DUS2	1.7994	1.4805	-0.2337	0.6748	NC	No	No	1	DUS2_exon_chr16:68112651	1	1	0	NA	2	0.5761	0.4391	-0.137	NA
C2CD2L	23.9593	101.499	2.0618	0	UP	No	No	1	C2CD2L_exon_chr11:118986754	1	1	0	NA	1	1	1	1	NA
ITM2B	350.104	1053.15	1.5901	0	UP	No	No	1	ITM2B_exon_chr13:48835274	1	1	0	NA	5	0.2615	0.2955	0.034	NA
EMC6	75.8253	57.269	-0.3882	0.1822	NC	No	No	1	EMC6_exon_chr17:3572391	1	1	0	NA	1	1	1	1	NA
CHST12	5.5299	11.1775	1.0255	0.1058	NC	No	No	1	CHST12_exon_chr7:2472197	1	1	0	NA	2	0.0421	0.0614	0.0192	NA
HIP1	206.088	323.734	0.6499	0.003	UP	No	No	1	HIP1_exon_chr7:75167545	1	1	0	NA	7	0.6353	0.6845	0.0492	NA
DKFZP586I1420	38.6543	41.4172	0.0821	0.7469	NC	No	No	1	DKFZP586I1420_exon_chr7:30409665	1	1	0	NA	4	0.7644	0.6963	-0.0681	NA
ZDBF2	0.471	0.2436	-0.4036	0.7038	NC	No	No	1	ZDBF2_exon_chr2:207169440	1	1	0	NA	1	1	1	1	NA
IL10RB	77.2374	272.718	1.8294	0	UP	No	No	1	IL10RB_exon_chr21:34668488	1	1	0	NA	1	1	1	1	NA
LINC00683	3.0194	4.8843	0.7495	0.3413	NC	No	No	1	LINC00683_exon_chr18:74334713	1	1	0	NA	1	1	1	1	NA
HSPE1	1311.86	248.24	-2.4041	0	DOWN	No	No	1	HSPE1_exon_chr2:198367932	1	1	0	NA	2	0.3082	0.3047	-0.0035	NA
RNF139-AS1	4.9861	6.7609	0.4676	0.4227	NC	No	No	1	RNF139-AS1_exon_chr8:125485228	1	1	0	NA	1	1	1	1	NA
HTRA1	1.3215	12.63	3.2977	0	UP	No	No	1	HTRA1_exon_chr10:124273706	1	1	0	NA	1	1	1	1	NA
CRACR2B	10.3867	30.4755	1.563	0	UP	No	No	1	CRACR2B_exon_chr11:831534	1	1	0	NA	1	1	1	1	NA
PHLDB3	54.3115	74.0496	0.4289	0.2357	NC	No	No	1	PHLDB3_exon_chr19:43979696	1	1	0	NA	1	1	1	1	NA
MROH1	19.9128	58.3948	1.5374	0.0001	UP	No	No	1	MROH1_exon_chr8:145316557	1	1	0	NA	1	1	1	1	NA
ACTR10	50.8412	103.726	1.04	0	UP	No	No	1	ACTR10_exon_chr14:58701087	1	1	0	NA	1	1	1	1	NA
ZNF33A	119.267	144.611	0.286	0.1029	NC	No	No	1	ZNF33A_exon_chr10:38343302	1	1	0	NA	7	0.7355	0.7616	0.0261	NA
MYDGF	1925.79	1263.73	-0.6085	0	DOWN	No	No	1	MYDGF_exon_chr19:4658096	1	1	0	NA	1	1	1	1	NA
NPIPB4	1886.64	3013.76	0.6756	0.7682	NC	No	No	1	NPIPB4_exon_chr16:21849065	1	1	0	NA	1	1	1	1	NA
RIT1	50.8365	266.606	2.4037	0	UP	No	No	1	RIT1_exon_chr1:155870409	1	1	0	NA	8	0.6955	0.6852	-0.0103	NA
EOGT	39.2097	29.9397	-0.3528	0.3044	NC	No	No	1	EOGT_exon_chr3:69026915	1	1	0	NA	1	1	1	1	NA
FMNL3	46.7048	741.011	3.9927	0	UP	No	No	1	FMNL3_exon_chr12:50039686	1	1	0	NA	9	0.7105	0.7332	0.0227	NA
PEAK1	38.0866	38.9133	0.0051	0.9213	NC	No	No	1	PEAK1_exon_chr15:77407661	1	1	0	NA	3	0.652	0.6648	0.0128	NA
ZNF79	5.4834	5.7824	0.127	0.7146	NC	No	No	1	ZNF79_exon_chr9:130206307	1	1	0	NA	1	1	1	1	NA
MIR7110	2.0419	0	-3.2994	0.1056	NC	No	No	1	MIR7110_exon_chr3:122880640	1	1	0	NA	2	0.5429	0	-0.5429	NA
PRRT4	156.638	3.3707	-5.4519	0	DOWN	No	No	1	PRRT4_exon_chr7:127992732	1	1	0	NA	1	1	1	1	NA
ZNF587B	1.9319	1.9667	0.1028	0.7627	NC	No	No	1	ZNF587B_exon_chr19:58355623	1	1	0	NA	1	1	1	1	NA
TMX3	295.214	355.155	0.2711	0.4476	NC	No	No	1	TMX3_exon_chr18:66344430	1	1	0	NA	5	0.4586	0.4652	0.0066	NA
ALG12	61.2798	57.5237	-0.0711	0.9672	NC	No	No	1	ALG12_exon_chr22:50297714	1	1	0	NA	1	1	1	1	NA
NAV1	12.0134	27.9151	1.2291	0.0055	UP	No	No	1	NAV1_exon_chr1:201788964	1	1	0	NA	3	0.2748	0.2955	0.0206	NA
ACTN4	511.515	683.934	0.423	0.0134	NC	No	No	1	ACTN4_exon_chr19:39219913	1	1	0	NA	3	0.9215	0.9455	0.024	NA
PTER	6.9978	9.1921	0.4297	0.4026	NC	No	No	1	PTER_exon_chr10:16553044	1	1	0	NA	1	1	1	1	NA
CTU2	210.528	86.536	-1.3075	0	DOWN	No	No	1	CTU2_exon_chr16:88781589	1	1	0	NA	1	1	1	1	NA
MRPL33	761.361	839.639	0.1423	0.6828	NC	No	No	1	MRPL33_exon_chr2:28002299	1	1	0	NA	4	0.7765	0.7741	-0.0024	NA
ILF2	320.392	126.307	-1.3376	0	DOWN	No	No	1	ILF2_exon_chr1:153635032	1	1	0	NA	6	0.5056	0.5409	0.0353	NA
FANCI	851.699	121.344	-2.8166	0	DOWN	No	No	1	FANCI_exon_chr15:89859627	1	1	0	NA	1	1	1	1	NA
WDR47	31.3638	51.4691	0.7397	0.0535	UP	No	No	1	WDR47_exon_chr1:109514194	1	1	0	NA	1	1	1	1	NA
RPS6KA5	5.3053	8.4314	0.6041	0.3952	NC	No	No	1	RPS6KA5_exon_chr14:91338666	1	1	0	NA	2	0.3155	0.1668	-0.1487	NA
SNF8	2345.21	3212.77	0.4531	0.0187	NC	No	No	1	SNF8_exon_chr17:47007974	1	1	0	NA	1	1	1	1	NA
ENKD1	76.1344	33.6939	-1.1829	0	DOWN	No	No	1	ENKD1_exon_chr16:67697224	1	1	0	NA	1	1	1	1	NA
UQCR10	898.639	591.003	-0.6025	0	DOWN	No	No	1	UQCR10_exon_chr22:30165666	1	1	0	NA	2	0.0885	0.107	0.0185	NA
MRPL9	430.682	322.617	-0.4156	0.0062	NC	No	No	1	MRPL9_exon_chr1:151732657	1	1	0	NA	1	1	1	1	NA
RPS26P11	2473.25	1953.32	-0.3407	1	NC	No	No	1	RPS26P11_exon_chrX:71264258	1	1	0	NA	1	1	1	1	NA
GON7	79.9857	63.7775	-0.3206	0.225	NC	No	No	1	GON7_exon_chr14:93670127	1	1	0	NA	2	0.3844	0.3604	-0.024	NA
SHF	0	2.96	4.276	0.0124	UP	No	No	1	SHF_exon_chr15:45460331	1	1	0	NA	1	1	1	1	NA
SOCS2	1.5399	0	-2.8777	0.2297	NC	No	No	1	SOCS2_exon_chr12:93968497	1	1	0	NA	1	1	1	1	NA
ITPRIP	59.0597	359.65	2.5984	0	UP	No	No	1	ITPRIP_exon_chr10:106075822	1	1	0	NA	3	0.876	0.8586	-0.0174	NA
CHMP1A	173.787	207.281	0.2441	0.2253	NC	No	No	1	CHMP1A_exon_chr16:89712495	1	1	0	NA	1	1	1	1	NA
LYRM1	5.265	6.5744	0.2838	0.5512	NC	No	No	1	LYRM1_exon_chr16:20935321	1	1	0	NA	1	1	1	1	NA
MGAT4A	41.6606	74.2189	0.8419	0.0012	UP	No	No	1	MGAT4A_exon_chr2:99242055	1	1	0	NA	6	0.6746	0.7726	0.098	NA
ZNF76	275.575	393.216	0.517	0.1591	NC	No	No	1	ZNF76_exon_chr6:35262920	1	1	0	NA	1	1	1	1	NA
LAPTM4A	173.343	237.25	0.4639	0.0094	NC	No	No	1	LAPTM4A_exon_chr2:20233040	1	1	0	NA	1	1	1	1	NA
ATP5ME	2481.05	1878.76	-0.4014	0.0005	NC	No	No	1	ATP5ME_exon_chr4:666308	1	1	0	NA	1	1	1	1	NA
CMTM8	0.4237	0.6696	0.446	0.6761	NC	No	No	1	CMTM8_exon_chr3:32411375	1	1	0	NA	1	1	1	1	NA
EMC8	91.1555	34.1322	-1.4127	0	DOWN	No	No	1	EMC8_exon_chr16:85813473	1	1	0	NA	3	0.5129	0.472	-0.0409	NA
AURKAIP1	519.963	312.322	-0.7433	0.0013	DOWN	No	No	1	AURKAIP1_exon_chr1:1309282	1	1	0	NA	1	1	1	1	NA
DCTN5	293.911	409.073	0.4763	0.0008	NC	No	No	1	DCTN5_exon_chr16:23678337	1	1	0	NA	1	1	1	1	NA
PM20D2	167.019	53.5003	-1.6157	0	DOWN	No	No	1	PM20D2_exon_chr6:89871827	1	1	0	NA	1	1	1	1	NA
RPS14	4258.17	4664.37	0.1317	0.3453	NC	No	No	1	RPS14_exon_chr5:149823916	1	1	0	NA	1	1	1	1	NA
VPS50	8.5532	10.8574	0.3948	0.3936	NC	No	No	1	VPS50_exon_chr7:92987628	1	1	0	NA	5	0.1155	0.1341	0.0186	NA
COX6A1	1079.92	835.471	-0.3689	0.0047	NC	No	No	1	COX6A1_exon_chr12:120878256	1	1	0	NA	1	1	1	1	NA
POR	121.096	568.629	2.2281	0	UP	No	No	1	POR_exon_chr7:75615654	1	1	0	NA	1	1	1	1	NA
LGALS12	296.65	19.4637	-3.9058	0	DOWN	No	No	1	LGALS12_exon_chr11:63283718	1	1	0	NA	1	1	1	1	NA
HCST	449.707	2960.48	2.7178	0	UP	No	No	1	HCST_exon_chr19:36395021	1	1	0	NA	1	1	1	1	NA
CORO7-PAM16	16.307	4.124	-1.9105	0.0008	DOWN	No	No	1	CORO7-PAM16_exon_chr16:4390406	1	1	0	NA	1	1	1	1	NA
ST13P4	0	0.2436	1.1251	0.6083	NC	No	No	1	ST13P4_exon_chr13:50746153	1	1	0	NA	1	1	1	1	NA
TEX264	58.966	337.924	2.5143	0	UP	No	No	1	TEX264_exon_chr3:51737739	1	1	0	NA	1	1	1	1	NA
TAP1	23.3884	66.6073	1.5056	0.2178	NC	No	No	1	TAP1_exon_chr6:32813562	1	1	0	NA	1	1	1	1	NA
WSB2	195.632	528.034	1.4372	0	UP	No	No	1	WSB2_exon_chr12:118472163	1	1	0	NA	6	0.2838	0.2892	0.0054	NA
DOK4	6.6593	4.9187	-0.3742	0.5871	NC	No	No	1	DOK4_exon_chr16:57507648	1	1	0	NA	1	1	1	1	NA
IL17RA	203.185	394.919	0.9596	0	UP	No	No	1	IL17RA_exon_chr22:17589196	1	1	0	NA	5	0.8012	0.7839	-0.0173	NA
INO80C	13.575	12.732	-0.1401	0.6969	NC	No	No	1	INO80C_exon_chr18:33048706	1	1	0	NA	1	1	1	1	NA
MIEF2	4.8529	7.0226	0.5665	0.3959	NC	No	No	1	MIEF2_exon_chr17:18167023	1	1	0	NA	1	1	1	1	NA
BRD2	72.3233	73.2461	0.0128	1	NC	No	No	1	BRD2_exon_chr6:32948358	1	1	0	NA	1	1	1	1	NA
BNIP1	128.68	101.674	-0.3611	0.1482	NC	No	No	1	BNIP1_exon_chr5:172590727	1	1	0	NA	1	1	1	1	NA
WDR41	52.5725	43.7216	-0.2781	0.3483	NC	No	No	1	WDR41_exon_chr5:76729112	1	1	0	NA	5	0.2499	0.1981	-0.0518	NA
SLAIN1	9.7476	2.1538	-2.1412	0.0055	DOWN	No	No	1	SLAIN1_exon_chr13:78337279	1	1	0	NA	2	0.8252	0.3806	-0.4446	NA
VASH1	3.8413	13.5895	1.7388	0.0132	UP	No	No	1	VASH1_exon_chr14:77245288	1	1	0	NA	1	1	1	1	NA
PAPSS1	50.1347	152.815	1.6187	0	UP	No	No	1	PAPSS1_exon_chr4:108535543	1	1	0	NA	1	1	1	1	NA
RPP25	247.44	394.01	0.6686	0.0001	UP	No	No	1	RPP25_exon_chr15:75249113	1	1	0	NA	2	0.3562	0.4379	0.0817	NA
DRICH1	3.0318	1.8265	-0.8288	0.446	NC	No	No	1	DRICH1_exon_chr22:23950955	1	1	0	NA	1	1	1	1	NA
ACVR1B	25.6557	93.352	1.872	0	UP	No	No	1	ACVR1B_exon_chr12:52387768	1	1	0	NA	1	1	1	1	NA
HABP4	30.7061	41.5433	0.4649	0.2751	NC	No	No	1	HABP4_exon_chr9:99252263	1	1	0	NA	1	1	1	1	NA
TSEN34	64.4371	44.8316	-0.4955	0.0946	NC	No	No	1	TSEN34_exon_chr19:54697029	1	1	0	NA	1	1	1	1	NA
SIRT2	540.715	1059.48	0.9707	0	UP	No	No	1	SIRT2_exon_chr19:39369950	1	1	0	NA	1	1	1	1	NA
DGCR11	4.8281	6.3766	0.4502	0.5187	NC	No	No	1	DGCR11_exon_chr22:19035888	1	1	0	NA	1	1	1	1	NA
HERPUD1	57.6283	131.224	1.1946	0	UP	No	No	1	HERPUD1_exon_chr16:56977037	1	1	0	NA	1	1	1	1	NA
RASSF1	224.39	92.8143	-1.2873	0	DOWN	No	No	1	RASSF1_exon_chr3:50368158	1	1	0	NA	1	1	1	1	NA
UQCRB	4918.35	8036.23	0.7087	0	UP	No	No	1	UQCRB_exon_chr8:97243360	1	1	0	NA	12	0.6106	0.6484	0.0378	NA
C11orf98	620.05	458.402	-0.4406	0.0015	NC	No	No	1	C11orf98_exon_chr11:62430631	1	1	0	NA	1	1	1	1	NA
CCHCR1	35.418	20.0923	-0.8397	0.3246	NC	No	No	1	CCHCR1_exon_chr6:31110493	1	1	0	NA	1	1	1	1	NA
DLL1	3.8815	8.3736	1.1679	0.1489	NC	No	No	1	DLL1_exon_chr6:170591967	1	1	0	NA	1	1	1	1	NA
IPO7	140.444	91.4694	-0.5986	0.003	DOWN	No	No	1	IPO7_exon_chr11:9466643	1	1	0	NA	10	0.3829	0.354	-0.0288	NA
PLCXD3	0.859	33.0772	5.247	0	UP	No	No	1	PLCXD3_exon_chr5:41313872	1	1	0	NA	1	1	1	1	NA
WDTC1	143.094	232.24	0.7078	0.0011	UP	No	No	1	WDTC1_exon_chr1:27632676	1	1	0	NA	1	1	1	1	NA
RNF185	36.1237	69.2566	0.9237	0.0387	UP	No	No	1	RNF185_exon_chr22:31600474	1	1	0	NA	1	1	1	1	NA
GSDMD	500.187	290.831	-0.7841	0	DOWN	No	No	1	GSDMD_exon_chr8:144644831	1	1	0	NA	1	1	1	1	NA
TUBB	1227.13	438.654	-1.4848	0.1315	NC	No	No	1	TUBB_exon_chr6:30691116	1	1	0	NA	3	0.6329	0.6465	0.0136	NA
PPP1CC	1164.2	294.357	-1.9776	0	DOWN	No	No	1	PPP1CC_exon_chr12:111158970	1	1	0	NA	3	0.6341	0.5837	-0.0504	NA
FAM89B	81.2367	264.786	1.6917	0	UP	No	No	1	FAM89B_exon_chr11:65340823	1	1	0	NA	1	1	1	1	NA
ZFAND3	47.8272	109.367	1.1929	0	UP	No	No	1	ZFAND3_exon_chr6:38120010	1	1	0	NA	6	0.4062	0.3942	-0.0119	NA
THAP8	24.153	30.9932	0.3904	0.3173	NC	No	No	1	THAP8_exon_chr19:36526494	1	1	0	NA	1	1	1	1	NA
CXCL8	26.2769	831.676	4.9862	0	UP	No	No	1	CXCL8_exon_chr4:74607665	1	1	0	NA	4	0.9566	0.9491	-0.0075	NA
IPO13	104.154	96.1535	-0.1333	0.6517	NC	No	No	1	IPO13_exon_chr1:44433257	1	1	0	NA	2	0.5828	0.4556	-0.1273	NA
SMAD6	6.7135	2.5341	-1.5444	0.0693	DOWN	No	No	1	SMAD6_exon_chr15:67073334	1	1	0	NA	3	0.4129	0.2739	-0.1391	NA
MAPK7	5.9714	11.3414	0.9333	0.1063	NC	No	No	1	MAPK7_exon_chr17:19286390	1	1	0	NA	1	1	1	1	NA
RPL26	37877.3	56491.6	0.5767	0.0001	NC	No	No	1	RPL26_exon_chr17:8281010	1	1	0	NA	1	1	1	1	NA
KCTD17	80.3645	142.664	0.8229	0.0024	UP	No	No	1	KCTD17_exon_chr22:37458564	1	1	0	NA	1	1	1	1	NA
SERPINF2	0	0.2531	1.1251	0.6209	NC	No	No	1	SERPINF2_exon_chr17:1657415	1	1	0	NA	1	1	1	1	NA
SETMAR	1.2975	0.2531	-1.9091	0.3023	NC	No	No	1	SETMAR_exon_chr3:4357895	1	1	0	NA	2	0.7544	0.25	-0.5044	NA
C16orf91	41.6126	28.64	-0.5505	0.1751	NC	No	No	1	C16orf91_exon_chr16:1470613	1	1	0	NA	1	1	1	1	NA
KIRREL2	26.9741	5.9012	-2.2049	0	DOWN	No	No	1	KIRREL2_exon_chr19:36357058	1	1	0	NA	1	1	1	1	NA
SYP	4.0566	9.5512	1.2053	0.0677	UP	No	No	1	SYP_exon_chrX:49045735	1	1	0	NA	1	1	1	1	NA
OGDHL	5.1	3.0285	-0.7839	0.443	NC	No	No	1	OGDHL_exon_chr10:50943397	1	1	0	NA	1	1	1	1	NA
RNPEP	282.962	304.039	0.1091	0.8292	NC	No	No	1	RNPEP_exon_chr1:201974685	1	1	0	NA	1	1	1	1	NA
RAB3IP	8.0481	1.4831	-2.3376	0.0206	DOWN	No	No	1	RAB3IP_exon_chr12:70209143	1	1	0	NA	5	0.2428	0.1829	-0.0599	NA
SACM1L	101.657	79.2023	-0.3505	0.2673	NC	No	No	1	SACM1L_exon_chr3:45785024	1	1	0	NA	1	1	1	1	NA
ZBTB4	24.8633	57.3629	1.2025	0	UP	No	No	1	ZBTB4_exon_chr17:7367209	1	1	0	NA	4	0.5233	0.5016	-0.0217	NA
PSMG2	201.99	104.548	-0.946	0	DOWN	No	No	1	PSMG2_exon_chr18:12725437	1	1	0	NA	2	0.9354	0.9397	0.0043	NA
CCDC18-AS1	3.1697	8.2187	1.3948	0.1196	NC	No	No	1	CCDC18-AS1_exon_chr1:93777165	1	1	0	NA	2	0.7188	0.8842	0.1654	NA
YY2	3.6058	2.5259	-0.6345	0.4325	NC	No	No	1	YY2_exon_chrX:21874104	1	1	0	NA	1	1	1	1	NA
MAD2L2	319.741	196.554	-0.7063	0	DOWN	No	No	1	MAD2L2_exon_chr1:11734873	1	1	0	NA	1	1	1	1	NA
DDIT4	65.1977	133.86	1.0448	0	UP	No	No	1	DDIT4_exon_chr10:74034452	1	1	0	NA	1	1	1	1	NA
SREBF1	114.671	37.4055	-1.6126	0	DOWN	No	No	1	SREBF1_exon_chr17:17716165	1	1	0	NA	1	1	1	1	NA
SERGEF	70.6517	30.1586	-1.2076	0	DOWN	No	No	1	SERGEF_exon_chr11:17809960	1	1	0	NA	1	1	1	1	NA
CLIP2	19.5015	101.034	2.4034	0	UP	No	No	1	CLIP2_exon_chr7:73818166	1	1	0	NA	1	1	1	1	NA
ADAT3	41.2353	43.5126	0.0821	0.9202	NC	No	No	1	ADAT3_exon_chr19:1911888	1	1	0	NA	1	1	1	1	NA
IFFO2	17.07	31.8818	0.9169	0.0352	UP	No	No	1	IFFO2_exon_chr1:19235160	1	1	0	NA	1	1	1	1	NA
COX7A2	950.043	1009.33	0.0867	0.9979	NC	No	No	1	COX7A2_exon_chr6:75947704	1	1	0	NA	1	1	1	1	NA
OSGIN1	0.3912	0.2436	-0.2809	0.7548	NC	No	No	1	OSGIN1_exon_chr16:83998666	1	1	0	NA	1	1	1	1	NA
MRPL4	599.18	193.658	-1.6361	0	DOWN	No	No	1	MRPL4_exon_chr19:10369284	1	1	0	NA	1	1	1	1	NA
GOLGA8IP	45.3121	5.8784	-2.9091	0.01	DOWN	No	No	1	GOLGA8IP_exon_chr15:23259255	1	1	0	NA	1	1	1	1	NA
ADGRE5	124.368	237.07	0.9256	0	UP	No	No	1	ADGRE5_exon_chr19:14518903	1	1	0	NA	1	1	1	1	NA
SMIM17	0	0.2472	1.1251	0.6495	NC	No	No	1	SMIM17_exon_chr19:57166470	1	1	0	NA	1	1	1	1	NA
GSS	354.268	416.797	0.2304	0.4484	NC	No	No	1	GSS_exon_chr20:33516754	1	1	0	NA	1	1	1	1	NA
HNRNPF	1180.97	888.154	-0.4122	0.0293	NC	No	No	1	HNRNPF_exon_chr10:43883384	1	1	0	NA	5	0.8503	0.8027	-0.0476	NA
DCXR	622.266	196.113	-1.6742	0	DOWN	No	No	1	DCXR_exon_chr17:79993939	1	1	0	NA	1	1	1	1	NA
CPSF7	110.751	63.2618	-0.8016	0.0004	DOWN	No	No	1	CPSF7_exon_chr11:61172176	1	1	0	NA	3	0.4487	0.446	-0.0027	NA
GRK2	648.324	328.417	-0.9909	0	DOWN	No	No	1	GRK2_exon_chr11:67052756	1	1	0	NA	1	1	1	1	NA
ZNF324	12.7701	7.2539	-0.8064	0.16	NC	No	No	1	ZNF324_exon_chr19:58982097	1	1	0	NA	1	1	1	1	NA
RPL8	10273.6	9277.18	-0.1472	0.4229	NC	No	No	1	RPL8_exon_chr8:146015347	1	1	0	NA	1	1	1	1	NA
PLEKHF2	172.328	130.825	-0.393	0.0552	NC	No	No	1	PLEKHF2_exon_chr8:96166258	1	1	0	NA	1	1	1	1	NA
GTF2H4	50.8938	47.7028	-0.1015	0.8515	NC	No	No	1	GTF2H4_exon_chr6:30881587	1	1	0	NA	1	1	1	1	NA
TMEM191C	0.2014	0	-0.3176	0.7541	NC	No	No	1	TMEM191C_exon_chr22:21823905	1	1	0	NA	1	1	1	1	NA
UBAC2	131.985	135.792	0.0439	0.8465	NC	No	No	1	UBAC2_exon_chr13:100037481	1	1	0	NA	1	1	1	1	NA
TRPT1	89.8775	88.5285	-0.0135	1	NC	No	No	1	TRPT1_exon_chr11:63991439	1	1	0	NA	1	1	1	1	NA
AMBRA1	114.374	141.994	0.3141	0.0895	NC	No	No	1	AMBRA1_exon_chr11:46419493	1	1	0	NA	1	1	1	1	NA
PTGFRN	9.829	7.9493	-0.2342	0.5865	NC	No	No	1	PTGFRN_exon_chr1:117529422	1	1	0	NA	1	1	1	1	NA
LINC00426	14.654	9.6261	-0.5825	0.3019	NC	No	No	1	LINC00426_exon_chr13:30915605	1	1	0	NA	1	1	1	1	NA
ZKSCAN4	22.5634	18.9035	-0.2207	0.5132	NC	No	No	1	ZKSCAN4_exon_chr6:28213753	1	1	0	NA	3	0.4531	0.4784	0.0253	NA
IRX5	3.2146	0.4967	-2.5144	0.0709	DOWN	No	No	1	IRX5_exon_chr16:54966988	1	1	0	NA	3	0.7454	0.4629	-0.2826	NA
OAS1	0.4353	211.357	8.9448	0	UP	No	No	1	OAS1_exon_chr12:113357193	1	1	0	NA	1	1	1	1	NA
DDN-AS1	7.5121	6.7337	-0.1347	0.6974	NC	No	No	1	DDN-AS1_exon_chr12:49412018	1	1	0	NA	1	1	1	1	NA
ATP5MC1	685.197	230.693	-1.5752	0	DOWN	No	No	1	ATP5MC1_exon_chr17:46973016	1	1	0	NA	1	1	1	1	NA
CDKN1B	81.8371	32.9948	-1.2987	0	DOWN	No	No	1	CDKN1B_exon_chr12:12873969	1	1	0	NA	1	1	1	1	NA
SWAP70	86.8077	72.6746	-0.2321	0.5099	NC	No	No	1	SWAP70_exon_chr11:9771410	1	1	0	NA	4	0.2488	0.283	0.0342	NA
CTDP1	143.349	93.8955	-0.6102	0.0146	DOWN	No	No	1	CTDP1_exon_chr18:77513651	1	1	0	NA	1	1	1	1	NA
STK40	56.2704	241.233	2.1011	0	UP	No	No	1	STK40_exon_chr1:36807574	1	1	0	NA	4	0.9579	0.9183	-0.0396	NA
MORF4L2	495.753	343.773	-0.5249	0.0032	NC	No	No	1	MORF4L2_exon_chrX:102931979	1	1	0	NA	1	1	1	1	NA
RFC2	695.755	131.384	-2.3983	0	DOWN	No	No	1	RFC2_exon_chr7:73646546	1	1	0	NA	3	0.2216	0.2147	-0.0069	NA
KLK1	1.1859	1.9007	0.6478	0.5459	NC	No	No	1	KLK1_exon_chr19:51322605	1	1	0	NA	1	1	1	1	NA
SLC22A16	11.6841	4.6915	-1.3829	0.0242	DOWN	No	No	1	SLC22A16_exon_chr6:110746288	1	1	0	NA	1	1	1	1	NA
BCL7C	74.1816	46.9004	-0.6711	0.0182	DOWN	No	No	1	BCL7C_exon_chr16:30899311	1	1	0	NA	1	1	1	1	NA
VPS26B	37.745	15.7767	-1.1931	0.0054	DOWN	No	No	1	VPS26B_exon_chr11:134115337	1	1	0	NA	3	0.3165	0.4267	0.1101	NA
CAPN10	93.4662	186.49	1.0026	0	UP	No	No	1	CAPN10_exon_chr2:241538067	1	1	0	NA	1	1	1	1	NA
C18orf54	8.3239	1.4795	-2.3762	0.0159	DOWN	No	No	1	C18orf54_exon_chr18:51904543	1	1	0	NA	2	0.9625	0.5	-0.4625	NA
LYSMD1	1.0666	1.1604	0.0831	0.7362	NC	No	No	1	LYSMD1_exon_chr1:151133496	1	1	0	NA	1	1	1	1	NA
DNMT3B	25.0468	8.6982	-1.5011	0.0014	DOWN	No	No	1	DNMT3B_exon_chr20:31395567	1	1	0	NA	1	1	1	1	NA
PIP4K2B	85.4769	64.2969	-0.3965	0.1138	NC	No	No	1	PIP4K2B_exon_chr17:36926024	1	1	0	NA	1	1	1	1	NA
S100A13	93.7753	242.114	1.3745	0	UP	No	No	1	S100A13_exon_chr1:153591514	1	1	0	NA	2	0.7668	0.8549	0.0881	NA
ATPAF2	31.263	81.6748	1.3832	0	UP	No	No	1	ATPAF2_exon_chr17:17922000	1	1	0	NA	2	0.103	0.0831	-0.0199	NA
ANXA4	20.5727	70.173	1.7934	0	UP	No	No	1	ANXA4_exon_chr2:70052587	1	1	0	NA	4	0.4701	0.5445	0.0743	NA
LOC100287497	0.4028	0.7498	0.8849	0.6018	NC	No	No	1	LOC100287497_exon_chr1:224197021	1	1	0	NA	2	0.25	0.2505	0.0005	NA
STAM2	30.6689	88.0707	1.5322	0	UP	No	No	1	STAM2_exon_chr2:152977316	1	1	0	NA	6	0.7939	0.7214	-0.0724	NA
SDHAP1	76.5658	101.058	0.389	0.2175	NC	No	No	1	SDHAP1_exon_chr3:195686957	1	1	0	NA	1	1	1	1	NA
PGBD1	1.0961	1.4723	0.5259	0.6232	NC	No	No	1	PGBD1_exon_chr6:28268500	1	1	0	NA	1	1	1	1	NA
MAFG-DT	0.6282	0.7308	0.3015	0.7014	NC	No	No	1	MAFG-DT_exon_chr17:79887351	1	1	0	NA	1	1	1	1	NA
LRR1	318.579	48.4707	-2.6903	0	DOWN	No	No	1	LRR1_exon_chr14:50080973	1	1	0	NA	1	1	1	1	NA
SELPLG	107.742	14.8193	-2.7983	0	DOWN	No	No	1	SELPLG_exon_chr12:109018088	1	1	0	NA	1	1	1	1	NA
TUT1	15.7098	9.3138	-0.6994	0.1741	NC	No	No	1	TUT1_exon_chr11:62343716	1	1	0	NA	1	1	1	1	NA
KLHL4	0	0.5062	1.838	0.5572	NC	No	No	1	KLHL4_exon_chrX:86921474	1	1	0	NA	1	1	1	1	NA
TIGAR	11.9142	31.6333	1.3963	0.0163	UP	No	No	1	TIGAR_exon_chr12:4461425	1	1	0	NA	1	1	1	1	NA
ARL2	192.031	41.1424	-2.2397	0	DOWN	No	No	1	ARL2_exon_chr11:64789192	1	1	0	NA	1	1	1	1	NA
DNAJC11	262.627	118.864	-1.1455	0	DOWN	No	No	1	DNAJC11_exon_chr1:6695760	1	1	0	NA	3	0.5579	0.601	0.0431	NA
LOC102724562	4.5841	2.9908	-0.531	0.4992	NC	No	No	1	LOC102724562_exon_chr1:17083888	1	1	0	NA	1	1	1	1	NA
PRICKLE1	2.6112	0.2472	-2.9385	0.1007	NC	No	No	1	PRICKLE1_exon_chr12:42854467	1	1	0	NA	1	1	1	1	NA
ALDH18A1	220.663	42.8555	-2.3373	0	DOWN	No	No	1	ALDH18A1_exon_chr10:97366700	1	1	0	NA	1	1	1	1	NA
NUCB1	55.88	111.341	0.9773	0.0002	UP	No	No	1	NUCB1_exon_chr19:49425574	1	1	0	NA	1	1	1	1	NA
GABARAPL1	7.6353	98.2337	3.6888	0	UP	No	No	1	GABARAPL1_exon_chr12:10374385	1	1	0	NA	2	0.56	0.5716	0.0116	NA
BNIP3L	120.697	191.845	0.6772	0.0042	UP	No	No	1	BNIP3L_exon_chr8:26267879	1	1	0	NA	4	0.2839	0.223	-0.0609	NA
DBF4B	13.6756	1.4818	-3.0629	0.0001	DOWN	No	No	1	DBF4B_exon_chr17:42825708	1	1	0	NA	2	0.0679	0.0035	-0.0644	NA
ZDHHC11	19.7749	8.2943	-1.2623	0.0639	DOWN	No	No	1	ZDHHC11_exon_chr5:796695	1	1	0	NA	1	1	1	1	NA
PSMA1	357.489	686.961	0.9464	0	UP	No	No	1	PSMA1_exon_chr11:14526794	1	1	0	NA	1	1	1	1	NA
EME1	41.4429	3.8203	-3.4215	0	DOWN	No	No	1	EME1_exon_chr17:48458123	1	1	0	NA	1	1	1	1	NA
NOC2L	342.561	145.132	-1.2556	0	DOWN	No	No	1	NOC2L_exon_chr1:880180	1	1	0	NA	1	1	1	1	NA
ZNF14	0.945	0.7593	-0.2166	0.7194	NC	No	No	1	ZNF14_exon_chr19:19823898	1	1	0	NA	1	1	1	1	NA
ZBTB6	35.3127	32.1194	-0.1142	0.7406	NC	No	No	1	ZBTB6_exon_chr9:125674360	1	1	0	NA	1	1	1	1	NA
MRPS6	208.785	227.882	0.1348	0.9065	NC	No	No	1	MRPS6_exon_chr21:35514707	1	1	0	NA	3	0.8952	0.8487	-0.0465	NA
AMER1	7.2627	1.0957	-3.0735	0.0052	DOWN	No	No	1	AMER1_exon_chrX:63413264	1	1	0	NA	1	1	1	1	NA
RPP25L	72.3047	33.1908	-1.1368	0	DOWN	No	No	1	RPP25L_exon_chr9:34611329	1	1	0	NA	1	1	1	1	NA
PFDN6	1095.8	356.96	-1.6194	0.1085	NC	No	No	1	PFDN6_exon_chr6:33258492	1	1	0	NA	1	1	1	1	NA
CTIF	7.0388	6.5453	-0.0541	0.7274	NC	No	No	1	CTIF_exon_chr18:46385714	1	1	0	NA	3	0.8953	0.8958	0.0005	NA
PLEKHG2	43.5212	153.063	1.8259	0	UP	No	No	1	PLEKHG2_exon_chr19:39914372	1	1	0	NA	5	0.2643	0.2718	0.0075	NA
LOC105371592	0.4353	0.4261	-0.3343	0.7406	NC	No	No	1	LOC105371592_exon_chr17:2615775	1	1	0	NA	1	1	1	1	NA
CREBL2	35.6706	107.017	1.587	0	UP	No	No	1	CREBL2_exon_chr12:12794927	1	1	0	NA	3	0.7762	0.8204	0.0442	NA
RCBTB1	77.823	65.6908	-0.247	0.4307	NC	No	No	1	RCBTB1_exon_chr13:50108398	1	1	0	NA	1	1	1	1	NA
FAM217B	22.9554	10.7999	-1.0668	0.0112	DOWN	No	No	1	FAM217B_exon_chr20:58518994	1	1	0	NA	1	1	1	1	NA
ARFGEF3	0.471	1.7372	2.0484	0.2248	NC	No	No	1	ARFGEF3_exon_chr6:138657431	1	1	0	NA	2	0.2501	0.4167	0.1667	NA
TRIM68	7.6794	2.9143	-1.3507	0.0603	DOWN	No	No	1	TRIM68_exon_chr11:4622056	1	1	0	NA	1	1	1	1	NA
NDUFA9	231.911	122.23	-0.9292	0	DOWN	No	No	1	NDUFA9_exon_chr12:4796103	1	1	0	NA	2	0.1445	0.184	0.0395	NA
PDXK	149.789	474.368	1.6643	0	UP	No	No	1	PDXK_exon_chr21:45175831	1	1	0	NA	5	0.3134	0.4045	0.0911	NA
NME3	11.8786	5.0609	-1.1953	0.0334	DOWN	No	No	1	NME3_exon_chr16:1820767	1	1	0	NA	1	1	1	1	NA
ALDH1B1	251.848	11.4176	-4.5267	0	DOWN	No	No	1	ALDH1B1_exon_chr9:38395736	1	1	0	NA	1	1	1	1	NA
CAMKV	6.5973	0.9227	-2.9531	0.0083	DOWN	No	No	1	CAMKV_exon_chr3:49897314	1	1	0	NA	1	1	1	1	NA
MFF	163.436	170.256	0.0666	0.7657	NC	No	No	1	MFF_exon_chr2:228221701	1	1	0	NA	3	0.2579	0.2619	0.004	NA
NOTCH2NLA	398.73	749.982	0.9104	0	UP	No	No	1	NOTCH2NLA_exon_chr1:145281954	1	1	0	NA	1	1	1	1	NA
GNG10	219.471	285.716	0.3856	0.0921	NC	No	No	1	GNG10_exon_chr9:114431548	1	1	0	NA	2	0.9007	0.8895	-0.0112	NA
H3-5	1.2533	1.6607	0.389	0.6173	NC	No	No	1	H3-5_exon_chr12:31945232	1	1	0	NA	1	1	1	1	NA
ELAVL1	499.234	301.394	-0.718	0	DOWN	No	No	1	ELAVL1_exon_chr19:8028691	1	1	0	NA	6	0.7986	0.7696	-0.029	NA
SVBP	39.7016	34.2454	-0.2327	0.4588	NC	No	No	1	SVBP_exon_chr1:43273171	1	1	0	NA	1	1	1	1	NA
KIF3C	15.4201	19.6529	0.3346	0.4565	NC	No	No	1	KIF3C_exon_chr2:26151940	1	1	0	NA	2	0.5506	0.3715	-0.179	NA
HCK	180.529	210.299	0.2232	0.4731	NC	No	No	1	HCK_exon_chr20:30689119	1	1	0	NA	1	1	1	1	NA
SLC9A7	0	8.0109	5.6525	0	UP	No	No	1	SLC9A7_exon_chrX:46466638	1	1	0	NA	1	1	1	1	NA
LINC02693	8.6794	4.9645	-0.9557	0.1998	NC	No	No	1	LINC02693_exon_chr17:21438799	1	1	0	NA	2	0.1037	0.0071	-0.0966	NA
RABGAP1L	46.6908	121.877	1.397	0	UP	No	No	1	RABGAP1L_exon_chr1:174927027	1	1	0	NA	1	1	1	1	NA
SPC24	433.512	21.9795	-4.3443	0	DOWN	No	No	1	SPC24_exon_chr19:11257965	1	1	0	NA	2	0.2865	0.2153	-0.0711	NA
GPR89B	50.2757	32.143	-0.6784	0.1668	NC	No	No	1	GPR89B_exon_chr1:147464942	1	1	0	NA	1	1	1	1	NA
NUDT15	57.2239	26.8883	-1.0665	0.0024	DOWN	No	No	1	NUDT15_exon_chr13:48619795	1	1	0	NA	1	1	1	1	NA
SF3B3	700.905	334.954	-1.0647	0	DOWN	No	No	1	SF3B3_exon_chr16:70605575	1	1	0	NA	1	1	1	1	NA
CHCHD4	705.288	341.665	-1.0462	0	DOWN	No	No	1	CHCHD4_exon_chr3:14154694	1	1	0	NA	1	1	1	1	NA
ZNF443	6.8452	2.2257	-1.5074	0.0709	DOWN	No	No	1	ZNF443_exon_chr19:12542794	1	1	0	NA	1	1	1	1	NA
MRPL22	194.531	106.956	-0.8688	0	DOWN	No	No	1	MRPL22_exon_chr5:154346245	1	1	0	NA	1	1	1	1	NA
STX1A	0.9357	26.3386	4.9409	0	UP	No	No	1	STX1A_exon_chr7:73114814	1	1	0	NA	1	1	1	1	NA
GPR34	0.9032	133.681	7.2894	0	UP	No	No	1	GPR34_exon_chrX:41554807	1	1	0	NA	3	0.5	0.9347	0.4347	NA
PPP1R11	132.632	243.818	0.8768	0.3492	NC	No	No	1	PPP1R11_exon_chr6:30036880	1	1	0	NA	1	1	1	1	NA
ABI2	10.8739	17.2469	0.6633	0.1903	NC	No	No	1	ABI2_exon_chr2:204291899	1	1	0	NA	3	0.6945	0.7474	0.0529	NA
NDUFS2	267.133	307.09	0.2065	0.3621	NC	No	No	1	NDUFS2_exon_chr1:161183653	1	1	0	NA	1	1	1	1	NA
IPPK	22.0081	24.548	0.1841	0.5712	NC	No	No	1	IPPK_exon_chr9:95378339	1	1	0	NA	1	1	1	1	NA
UHRF2	64.881	43.2983	-0.5911	0.0446	DOWN	No	No	1	UHRF2_exon_chr9:6506032	1	1	0	NA	1	1	1	1	NA
SNHG14	78.6813	95.4611	0.2984	0.2337	NC	No	No	1	SNHG14_exon_chr15:25223553	1	1	0	NA	1	1	1	1	NA
DHRS3	33.1833	987.654	4.9135	0	UP	No	No	1	DHRS3_exon_chr1:12628453	1	1	0	NA	1	1	1	1	NA
PSENEN	76.0786	75.7288	0.0027	1	NC	No	No	1	PSENEN_exon_chr19:36237608	1	1	0	NA	1	1	1	1	NA
DNAJB12	163.864	222.332	0.4327	0.0201	NC	No	No	1	DNAJB12_exon_chr10:74095689	1	1	0	NA	5	0.0802	0.0854	0.0052	NA
ALAS1	60.2465	179.299	1.5724	0	UP	No	No	1	ALAS1_exon_chr3:52248035	1	1	0	NA	1	1	1	1	NA
NLRC5	0.2014	0.5062	1.1167	0.6065	NC	No	No	1	NLRC5_exon_chr16:57116328	1	1	0	NA	1	1	1	1	NA
MANBA	130.586	234.293	0.8473	0	UP	No	No	1	MANBA_exon_chr4:103553438	1	1	0	NA	1	1	1	1	NA
PGRMC1	69.1962	53.3206	-0.3498	0.3078	NC	No	No	1	PGRMC1_exon_chrX:118377113	1	1	0	NA	1	1	1	1	NA
APP	146.127	79.9484	-0.8665	0.3299	NC	No	No	1	APP_exon_chr21:27254082	1	1	0	NA	3	0.5627	0.5537	-0.009	NA
CNPY3-GNMT	17.2264	16.0894	-0.1179	0.6632	NC	No	No	1	CNPY3-GNMT_exon_chr6:42931272	1	1	0	NA	1	1	1	1	NA
ZBTB48	22.3652	32.9712	0.5926	0.1229	NC	No	No	1	ZBTB48_exon_chr1:6648975	1	1	0	NA	1	1	1	1	NA
LOC101930071	49.0092	69.1288	0.4652	0.1415	NC	No	No	1	LOC101930071_exon_chr19:42912409	1	1	0	NA	1	1	1	1	NA
LIF	0	5.1973	4.9793	0.0008	UP	No	No	1	LIF_exon_chr22:30640050	1	1	0	NA	1	1	1	1	NA
ZCCHC4	9.6624	12.3887	0.3517	0.4275	NC	No	No	1	ZCCHC4_exon_chr4:25370650	1	1	0	NA	2	0.3907	0.3416	-0.0491	NA
CYC1	791.169	454.447	-0.803	0	DOWN	No	No	1	CYC1_exon_chr8:145152134	1	1	0	NA	1	1	1	1	NA
ZNF189	1.4756	0.9227	-0.7826	0.5365	NC	No	No	1	ZNF189_exon_chr9:104170210	1	1	0	NA	2	0.6668	0.5001	-0.1667	NA
NUDCD1	121.708	39.1379	-1.6058	0	DOWN	No	No	1	NUDCD1_exon_chr8:110255530	1	1	0	NA	5	0.2254	0.2624	0.037	NA
TMEM91	3.8064	10.3329	1.5063	0.0556	UP	No	No	1	TMEM91_exon_chr19:41889465	1	1	0	NA	1	1	1	1	NA
CANT1	68.7152	85.2648	0.3196	0.2546	NC	No	No	1	CANT1_exon_chr17:76990002	1	1	0	NA	1	1	1	1	NA
MIR7111	4992.85	4881.21	-0.033	1	NC	No	No	1	MIR7111_exon_chr6:35438284	1	1	0	NA	1	1	1	1	NA
CATSPER3	0.2339	0	-0.3176	0.7541	NC	No	No	1	CATSPER3_exon_chr5:134347210	1	1	0	NA	1	1	1	1	NA
CCL7	0	39.0703	7.955	0	UP	No	No	1	CCL7_exon_chr17:32598715	1	1	0	NA	1	1	1	1	NA
ST6GALNAC6	44.7071	131.185	1.5496	0	UP	No	No	1	ST6GALNAC6_exon_chr9:130649067	1	1	0	NA	1	1	1	1	NA
UBE2J2	211.104	175.151	-0.2728	0.155	NC	No	No	1	UBE2J2_exon_chr1:1190867	1	1	0	NA	3	0.1663	0.1733	0.007	NA
GORAB	0.237	2.5151	3.2147	0.0662	UP	No	No	1	GORAB_exon_chr1:170521155	1	1	0	NA	2	0.25	0.0057	-0.2443	NA
ARF4	242.231	286.243	0.243	0.6136	NC	No	No	1	ARF4_exon_chr3:57558025	1	1	0	NA	4	0.8866	0.8901	0.0035	NA
PLEKHA1	1.3362	1.7218	0.4804	0.6198	NC	No	No	1	PLEKHA1_exon_chr10:124189139	1	1	0	NA	1	1	1	1	NA
SZRD1	500.647	658.31	0.393	0.0054	NC	No	No	1	SZRD1_exon_chr1:16721532	1	1	0	NA	5	0.6074	0.6225	0.0152	NA
SSH3	26.3722	18.5788	-0.4951	0.3065	NC	No	No	1	SSH3_exon_chr11:67079061	1	1	0	NA	1	1	1	1	NA
LIMK2	24.761	24.9252	0.0429	0.7915	NC	No	No	1	LIMK2_exon_chr22:31674282	1	1	0	NA	2	0.8375	0.7503	-0.0871	NA
TMEM41A	25.3172	19.2129	-0.4008	0.2495	NC	No	No	1	TMEM41A_exon_chr3:185209545	1	1	0	NA	2	0.9383	0.9588	0.0205	NA
FTH1P3	0.4353	22.6424	5.6863	0	UP	No	No	1	FTH1P3_exon_chr2:27616443	1	1	0	NA	1	1	1	1	NA
RPARP-AS1	11.9057	27.1072	1.201	0.004	UP	No	No	1	RPARP-AS1_exon_chr10:104215093	1	1	0	NA	1	1	1	1	NA
ATP6AP1	273.646	723.963	1.4011	0	UP	No	No	1	ATP6AP1_exon_chrX:153664027	1	1	0	NA	1	1	1	1	NA
OSBPL3	36.205	37.2688	0.0444	1	NC	No	No	1	OSBPL3_exon_chr7:24839898	1	1	0	NA	4	0.6602	0.6136	-0.0466	NA
DDX20	61.2999	22.8557	-1.3813	0	DOWN	No	No	1	DDX20_exon_chr1:112308358	1	1	0	NA	2	0.1856	0.3031	0.1175	NA
CHID1	134.477	71.767	-0.9348	0	DOWN	No	No	1	CHID1_exon_chr11:869956	1	1	0	NA	2	0.4454	0.5018	0.0564	NA
SNX33	3.8893	6.925	0.7593	0.3869	NC	No	No	1	SNX33_exon_chr15:75949302	1	1	0	NA	1	1	1	1	NA
GABBR1	15.159	25.7389	0.7463	0.4698	NC	No	No	1	GABBR1_exon_chr6:29571493	1	1	0	NA	1	1	1	1	NA
TOLLIP-AS1	0.1898	0	-0.3176	0.7594	NC	No	No	1	TOLLIP-AS1_exon_chr11:1330937	1	1	0	NA	1	1	1	1	NA
KIF18B	42.2346	1.2251	-4.9402	0	DOWN	No	No	1	KIF18B_exon_chr17:43003867	1	1	0	NA	2	0.9203	0.5	-0.4203	NA
MIR142	10.7724	8.4156	-0.345	0.4323	NC	No	No	1	MIR142_exon_chr17:56408679	1	1	0	NA	1	1	1	1	NA
LINC01160	1.9915	90.0255	5.5418	0	UP	No	No	1	LINC01160_exon_chr1:112142717	1	1	0	NA	1	1	1	1	NA
NCKAP1L	1217.94	2111.34	0.7935	0	UP	No	No	1	NCKAP1L_exon_chr12:54936358	1	1	0	NA	8	0.4393	0.4371	-0.0022	NA
CDC42SE2	10.6601	10.0185	-0.0774	0.7031	NC	No	No	1	CDC42SE2_exon_chr5:130727610	1	1	0	NA	3	1	0.8772	-0.1228	NA
NOTCH2NLC	85.3444	169.965	0.9826	0.0009	UP	No	No	1	NOTCH2NLC_exon_chr1:120539369	1	1	0	NA	1	1	1	1	NA
MYBBP1A	338.496	80.1384	-2.0691	0	DOWN	No	No	1	MYBBP1A_exon_chr17:4443262	1	1	0	NA	3	0.9273	0.9554	0.0281	NA
ZSWIM1	3.6267	3.6723	0.0615	0.7274	NC	No	No	1	ZSWIM1_exon_chr20:44511171	1	1	0	NA	1	1	1	1	NA
MYLK-AS1	2.4199	0.2436	-2.8047	0.1017	NC	No	No	1	MYLK-AS1_exon_chr3:123349342	1	1	0	NA	1	1	1	1	NA
PIGX	51.5097	55.6845	0.0925	0.7827	NC	No	No	1	PIGX_exon_chr3:196460629	1	1	0	NA	5	0.6288	0.5878	-0.0411	NA
DPM1	129.619	103.327	-0.3162	0.1188	NC	No	No	1	DPM1_exon_chr20:49551773	1	1	0	NA	3	0.9292	0.93	0.0007	NA
GCA	4.2867	4.7021	0.2332	0.6954	NC	No	No	1	GCA_exon_chr2:163216726	1	1	0	NA	3	0.7303	0.3447	-0.3856	NA
PITPNC1	78.6347	37.9922	-1.0541	0.0005	DOWN	No	No	1	PITPNC1_exon_chr17:65688687	1	1	0	NA	1	1	1	1	NA
RBM22	181.167	211.177	0.2292	0.3057	NC	No	No	1	RBM22_exon_chr5:150071443	1	1	0	NA	1	1	1	1	NA
ZCCHC3	6.1442	3.0765	-0.9941	0.194	NC	No	No	1	ZCCHC3_exon_chr20:278210	1	1	0	NA	1	1	1	1	NA
PTP4A2	1520.96	1961.62	0.3665	0.0008	NC	No	No	1	PTP4A2_exon_chr1:32374561	1	1	0	NA	6	0.3345	0.2877	-0.0468	NA
ZNF746	50.4593	62.0218	0.3224	0.3413	NC	No	No	1	ZNF746_exon_chr7:149172574	1	1	0	NA	1	1	1	1	NA
DCAF10	20.84	28.9672	0.4876	0.1664	NC	No	No	1	DCAF10_exon_chr9:37861136	1	1	0	NA	6	0.4582	0.3809	-0.0773	NA
ST3GAL1	25.9586	112.457	2.1045	0	UP	No	No	1	ST3GAL1_exon_chr8:134472180	1	1	0	NA	1	1	1	1	NA
TLR9	3.0891	2.7528	-0.2239	0.6917	NC	No	No	1	TLR9_exon_chr3:52258328	1	1	0	NA	1	1	1	1	NA
STX4	371.396	1212.16	1.7049	0	UP	No	No	1	STX4_exon_chr16:31051232	1	1	0	NA	1	1	1	1	NA
OMA1	52.6762	46.4419	-0.1853	0.5708	NC	No	No	1	OMA1_exon_chr1:58946846	1	1	0	NA	3	0.3213	0.3895	0.0682	NA
MRPS18C	278.45	165.696	-0.7432	0.0015	DOWN	No	No	1	MRPS18C_exon_chr4:84382273	1	1	0	NA	1	1	1	1	NA
STX11	17.345	40.2796	1.1868	0.0009	UP	No	No	1	STX11_exon_chr6:144507759	1	1	0	NA	2	0.7059	0.7087	0.0027	NA
USP22	102.291	94.734	-0.0991	0.7828	NC	No	No	1	USP22_exon_chr17:20906386	1	1	0	NA	2	0.3952	0.4544	0.0593	NA
GPNMB	209.295	1205.59	2.5266	0	UP	No	No	1	GPNMB_exon_chr7:23313683	1	1	0	NA	1	1	1	1	NA
RFLNB	470.857	517.107	0.1337	0.5954	NC	No	No	1	RFLNB_exon_chr17:293285	1	1	0	NA	1	1	1	1	NA
KLHDC3	568.586	345.541	-0.7266	0.0026	DOWN	No	No	1	KLHDC3_exon_chr6:42988404	1	1	0	NA	1	1	1	1	NA
MFSD1	166.356	188.223	0.1866	0.658	NC	No	No	1	MFSD1_exon_chr3:158546767	1	1	0	NA	6	0.9006	0.909	0.0084	NA
SINHCAF	231.245	95.5091	-1.2952	0	DOWN	No	No	1	SINHCAF_exon_chr12:31435805	1	1	0	NA	4	0.4543	0.4924	0.0381	NA
NDUFAF1	124.081	154.836	0.3297	0.1022	NC	No	No	1	NDUFAF1_exon_chr15:41679791	1	1	0	NA	2	0.9569	0.9428	-0.0141	NA
CTNNB1	314.665	744.207	1.2426	0	UP	No	No	1	CTNNB1_exon_chr3:41280624	1	1	0	NA	1	1	1	1	NA
ZCCHC24	13.3224	23.9168	0.7966	0.0936	UP	No	No	1	ZCCHC24_exon_chr10:81146214	1	1	0	NA	1	1	1	1	NA
PHLPP2	9.863	13.7014	0.5109	0.3398	NC	No	No	1	PHLPP2_exon_chr16:71683947	1	1	0	NA	1	1	1	1	NA
CDK4	1085.28	310.758	-1.8005	0	DOWN	No	No	1	CDK4_exon_chr12:58142465	1	1	0	NA	1	1	1	1	NA
NAA15	2470.98	1155.66	-1.0966	0	DOWN	No	No	1	NAA15_exon_chr4:140291364	1	1	0	NA	1	1	1	1	NA
CDC42EP4	48.5747	3.8298	-3.6466	0	DOWN	No	No	1	CDC42EP4_exon_chr17:71282751	1	1	0	NA	1	1	1	1	NA
SDHAF2	234.755	273.127	0.213	0.3946	NC	No	No	1	SDHAF2_exon_chr11:61213412	1	1	0	NA	1	1	1	1	NA
SNX18	47.1231	52.8552	0.1793	0.6622	NC	No	No	1	SNX18_exon_chr5:53839008	1	1	0	NA	3	0.1977	0.1585	-0.0392	NA
PNMA5	2.6553	2.2018	-0.2157	0.6697	NC	No	No	1	PNMA5_exon_chrX:152160265	1	1	0	NA	1	1	1	1	NA
PYROXD1	65.9119	64.6718	-0.0481	0.9706	NC	No	No	1	PYROXD1_exon_chr12:21621439	1	1	0	NA	1	1	1	1	NA
TMPRSS9	0.4741	0.9263	0.9971	0.5366	NC	No	No	1	TMPRSS9_exon_chr19:2425924	1	1	0	NA	1	1	1	1	NA
CENPX	205.914	41.2643	-2.3392	0	DOWN	No	No	1	CENPX_exon_chr17:79977095	1	1	0	NA	1	1	1	1	NA
CLEC16A	57.7228	42.4026	-0.4344	0.2105	NC	No	No	1	CLEC16A_exon_chr16:11272191	1	1	0	NA	2	0.8412	0.8377	-0.0035	NA
WDR83OS	315.418	312.19	-0.0168	1	NC	No	No	1	WDR83OS_exon_chr19:12779239	1	1	0	NA	1	1	1	1	NA
RMND5B	44.6738	43.4696	-0.0421	0.8569	NC	No	No	1	RMND5B_exon_chr5:177574969	1	1	0	NA	1	1	1	1	NA
ZNF398	33.3747	24.7459	-0.3923	0.287	NC	No	No	1	ZNF398_exon_chr7:148875739	1	1	0	NA	5	0.9326	0.9117	-0.0208	NA
PIGL	9.987	7.8454	-0.4224	0.4225	NC	No	No	1	PIGL_exon_chr17:16229113	1	1	0	NA	1	1	1	1	NA
BACE1-AS	0.8412	0	-2.0131	0.4933	NC	No	No	1	BACE1-AS_exon_chr11:117162061	1	1	0	NA	1	1	1	1	NA
CNDP2	133.579	167.319	0.3361	0.0969	NC	No	No	1	CNDP2_exon_chr18:72187233	1	1	0	NA	1	1	1	1	NA
SPIN2A	12.6446	13.1597	0.03	0.736	NC	No	No	1	SPIN2A_exon_chrX:57163035	1	1	0	NA	1	1	1	1	NA
ATG16L2	137.609	133.721	-0.051	0.8177	NC	No	No	1	ATG16L2_exon_chr11:72540347	1	1	0	NA	2	0.8964	0.9095	0.0131	NA
SLC16A1-AS1	4.7437	6.492	0.4132	0.4844	NC	No	No	1	SLC16A1-AS1_exon_chr1:113506593	1	1	0	NA	1	1	1	1	NA
SUN3	1.9783	2.942	0.6371	0.5239	NC	No	No	1	SUN3_exon_chr7:48027046	1	1	0	NA	1	1	1	1	NA
PLCB3	86.4653	211.148	1.2961	0	UP	No	No	1	PLCB3_exon_chr11:64034824	1	1	0	NA	2	0.0518	0.1083	0.0564	NA
TMEM104	124.967	32.6835	-1.9302	0	DOWN	No	No	1	TMEM104_exon_chr17:72832065	1	1	0	NA	2	0.936	0.9273	-0.0087	NA
RAB4A	154.466	184.42	0.2427	0.2021	NC	No	No	1	RAB4A_exon_chr1:229439552	1	1	0	NA	6	0.4303	0.3875	-0.0427	NA
CLEC2B	1078.19	132.698	-3.0099	0	DOWN	No	No	1	CLEC2B_exon_chr12:10006007	1	1	0	NA	1	1	1	1	NA
SAPCD1	0.7707	0.4261	-1.1957	0.5369	NC	No	No	1	SAPCD1_exon_chr6:31732212	1	1	0	NA	2	0.3374	0.25	-0.0874	NA
TMEM69	28.7696	21.9199	-0.3568	0.2918	NC	No	No	1	TMEM69_exon_chr1:46158875	1	1	0	NA	1	1	1	1	NA
ARHGAP9	124.394	407.28	1.708	0	UP	No	No	1	ARHGAP9_exon_chr12:57866471	1	1	0	NA	1	1	1	1	NA
SIGLEC5	15.9747	66.9841	2.0771	0	UP	No	No	1	SIGLEC5_exon_chr19:52115675	1	1	0	NA	1	1	1	1	NA
PIGA	21.9778	6.7461	-1.7536	0.0005	DOWN	No	No	1	PIGA_exon_chrX:15339894	1	1	0	NA	1	1	1	1	NA
ZNF668	60.0163	47.4547	-0.3511	0.2523	NC	No	No	1	ZNF668_exon_chr16:31073601	1	1	0	NA	1	1	1	1	NA
ROR1-AS1	0	5.2804	5.0727	0.0506	UP	No	No	1	ROR1-AS1_exon_chr1:64572722	1	1	0	NA	1	1	1	1	NA
RTL10	31.6821	17.9386	-0.7773	0.0249	DOWN	No	No	1	RTL10_exon_chr22:19840009	1	1	0	NA	3	0.8265	0.8062	-0.0203	NA
PLXNB1	25.5016	40.7683	0.6937	0.0682	UP	No	No	1	PLXNB1_exon_chr3:48445997	1	1	0	NA	1	1	1	1	NA
FJX1	7.5183	0	-5.1766	0.0001	DOWN	No	No	1	FJX1_exon_chr11:35640007	1	1	0	NA	2	0.8837	0	-0.8837	NA
TGIF1	16.2868	61.2212	1.8876	0	UP	No	No	1	TGIF1_exon_chr18:3457362	1	1	0	NA	2	0.3328	0.4052	0.0723	NA
DDO	0	4.4351	4.8386	0.0013	UP	No	No	1	DDO_exon_chr6:110714545	1	1	0	NA	1	1	1	1	NA
NRF1	18.8717	11.0344	-0.8252	0.0817	DOWN	No	No	1	NRF1_exon_chr7:129394857	1	1	0	NA	3	0.6133	0.5873	-0.0259	NA
PCGF6	35.8789	27.2117	-0.4057	0.2306	NC	No	No	1	PCGF6_exon_chr10:105063718	1	1	0	NA	1	1	1	1	NA
FUNDC2	84.9958	64.1879	-0.4151	0.6172	NC	No	No	1	FUNDC2_exon_chrX:154282869	1	1	0	NA	1	1	1	1	NA
LMBRD1	29.1011	64.999	1.1656	0	UP	No	No	1	LMBRD1_exon_chr6:70386163	1	1	0	NA	2	0.3555	0.4263	0.0708	NA
KLF6	7.2108	164.775	4.5712	0	UP	No	No	1	KLF6_exon_chr10:3821782	1	1	0	NA	2	0.175	0.1065	-0.0685	NA
CUL9	30.916	69.2256	1.1505	0	UP	No	No	1	CUL9_exon_chr6:43191987	1	1	0	NA	1	1	1	1	NA
IDH3G	140.966	191.281	0.4439	0.0264	NC	No	No	1	IDH3G_exon_chrX:153051727	1	1	0	NA	1	1	1	1	NA
PKIG	0.3796	4.8892	3.5727	0.0084	UP	No	No	1	PKIG_exon_chr20:43246925	1	1	0	NA	1	1	1	1	NA
KLHL26	15.3163	5.9908	-1.3257	0.0105	DOWN	No	No	1	KLHL26_exon_chr19:18778210	1	1	0	NA	1	1	1	1	NA
COPA	236.952	367.137	0.6353	0.0006	UP	No	No	1	COPA_exon_chr1:160260006	1	1	0	NA	4	0.7227	0.7834	0.0607	NA
GATAD1	101.989	182.01	0.8389	0	UP	No	No	1	GATAD1_exon_chr7:92085685	1	1	0	NA	3	0.4938	0.4206	-0.0731	NA
FOXJ2	0.2339	0.6696	1.1636	0.5695	NC	No	No	1	FOXJ2_exon_chr12:8205357	1	1	0	NA	1	1	1	1	NA
MSANTD4	23.2792	21.922	-0.1024	0.706	NC	No	No	1	MSANTD4_exon_chr11:105880837	1	1	0	NA	1	1	1	1	NA
RIC1	16.4247	26.7867	0.7244	0.1419	NC	No	No	1	RIC1_exon_chr9:5773957	1	1	0	NA	3	0.4541	0.4734	0.0193	NA
BID	297.424	255.705	-0.214	0.3142	NC	No	No	1	BID_exon_chr22:18218357	1	1	0	NA	3	0.2499	0.2783	0.0284	NA
SORT1	0	2.6612	4.0955	0.0131	UP	No	No	1	SORT1_exon_chr1:109856679	1	1	0	NA	1	1	1	1	NA
PPP3CC	5.3091	10.9948	1.1021	0.0976	UP	No	No	1	PPP3CC_exon_chr8:22398127	1	1	0	NA	1	1	1	1	NA
SOX13	6.2976	6.1461	-0.0341	0.8192	NC	No	No	1	SOX13_exon_chr1:204094985	1	1	0	NA	2	0.6886	0.903	0.2145	NA
THSD1	4.6244	22.5021	2.254	0	UP	No	No	1	THSD1_exon_chr13:52952924	1	1	0	NA	1	1	1	1	NA
LOC644656	5.2898	3.7451	-0.5157	0.4984	NC	No	No	1	LOC644656_exon_chr11:9482245	1	1	0	NA	1	1	1	1	NA
ALG8	211.746	155.92	-0.4488	0.0183	NC	No	No	1	ALG8_exon_chr11:77812241	1	1	0	NA	1	1	1	1	NA
FAM72A	29.0105	1.9056	-3.9167	0	DOWN	No	No	1	FAM72A_exon_chr1:206153956	1	1	0	NA	4	0.4309	0.4333	0.0024	NA
GTF2IP12	2.7638	0.7308	-1.7894	0.2068	NC	No	No	1	GTF2IP12_exon_chr4:120371280	1	1	0	NA	1	1	1	1	NA
TMEM185B	241.768	260.784	0.1069	0.9121	NC	No	No	1	TMEM185B_exon_chr2:120980976	1	1	0	NA	8	0.3074	0.3387	0.0313	NA
IBA57	6.5439	5.3918	-0.2428	0.6019	NC	No	No	1	IBA57_exon_chr1:228362822	1	1	0	NA	4	0.4682	0.4801	0.0119	NA
ASPRV1	1.3803	1.9654	0.6297	0.5244	NC	No	No	1	ASPRV1_exon_chr2:70190632	1	1	0	NA	1	1	1	1	NA
BHLHE40	87.4018	567.701	2.7071	0	UP	No	No	1	BHLHE40_exon_chr3:5024520	1	1	0	NA	1	1	1	1	NA
MRPL28	194.073	137.322	-0.5153	0.0114	NC	No	No	1	MRPL28_exon_chr16:417782	1	1	0	NA	1	1	1	1	NA
EPM2AIP1	31.5868	36.9999	0.2278	0.582	NC	No	No	1	EPM2AIP1_exon_chr3:37034622	1	1	0	NA	2	0.4296	0.361	-0.0686	NA
SUOX	2.282	2.0999	-0.1981	0.6813	NC	No	No	1	SUOX_exon_chr12:56397401	1	1	0	NA	1	1	1	1	NA
C8orf88	0.2339	2.7364	3.4334	0.0667	UP	No	No	1	C8orf88_exon_chr8:91971258	1	1	0	NA	1	1	1	1	NA
ARHGAP27P1	7.6725	134.189	4.1508	0	UP	No	No	1	ARHGAP27P1_exon_chr17:62776323	1	1	0	NA	1	1	1	1	NA
RNF187	205.975	151.188	-0.4399	0.031	NC	No	No	1	RNF187_exon_chr1:228681583	1	1	0	NA	1	1	1	1	NA
KLHL2	11.6981	59.3636	2.3543	0	UP	No	No	1	KLHL2_exon_chr4:166243183	1	1	0	NA	1	1	1	1	NA
ABHD15	19.6347	12.6396	-0.6741	0.1357	NC	No	No	1	ABHD15_exon_chr17:27890104	1	1	0	NA	3	0.3218	0.3665	0.0448	NA
ZMIZ2	195.478	159.418	-0.3038	0.0781	NC	No	No	1	ZMIZ2_exon_chr7:44807114	1	1	0	NA	4	0.3789	0.3638	-0.0151	NA
B3GNT8	31.167	162.037	2.3676	0	UP	No	No	1	B3GNT8_exon_chr19:41932715	1	1	0	NA	1	1	1	1	NA
NT5C3B	94.1586	96.6674	0.0191	1	NC	No	No	1	NT5C3B_exon_chr17:39981909	1	1	0	NA	1	1	1	1	NA
ATP11A	41.9867	123.844	1.567	0	UP	No	No	1	ATP11A_exon_chr13:113536129	1	1	0	NA	3	0.58	0.6448	0.0648	NA
ZNF473	9.6035	7.3301	-0.4163	0.4328	NC	No	No	1	ZNF473_exon_chr19:50547926	1	1	0	NA	3	0.1573	0.0037	-0.1536	NA
NAXD	1.5376	1.4194	-0.1195	0.7063	NC	No	No	1	NAXD_exon_chr13:111290588	1	1	0	NA	1	1	1	1	NA
NUDCD2	114.683	62.3915	-0.874	0.0001	DOWN	No	No	1	NUDCD2_exon_chr5:162881056	1	1	0	NA	2	0.1855	0.2272	0.0417	NA
CCL8	0	0.4261	1.1251	0.6495	NC	No	No	1	CCL8_exon_chr17:32647820	1	1	0	NA	1	1	1	1	NA
TMEM256	322.942	283.112	-0.1883	0.5943	NC	No	No	1	TMEM256_exon_chr17:7306528	1	1	0	NA	1	1	1	1	NA
PSMB2	965.52	1005.22	0.059	1	NC	No	No	1	PSMB2_exon_chr1:36068975	1	1	0	NA	7	0.2427	0.2528	0.0102	NA
PSMB9	4.7251	3.2557	-0.5819	0.469	NC	No	No	1	PSMB9_exon_chr6:32827181	1	1	0	NA	1	1	1	1	NA
ZNF816-ZNF321P	2.2247	1.9703	-0.0768	0.7655	NC	No	No	1	ZNF816-ZNF321P_exon_chr19:53432667	1	1	0	NA	1	1	1	1	NA
SLC26A11	0.6042	92.0941	7.1875	0	UP	No	No	1	SLC26A11_exon_chr17:78226423	1	1	0	NA	1	1	1	1	NA
NPHP3	15.9716	44.3306	1.4538	0	UP	No	No	1	NPHP3_exon_chr3:132438674	1	1	0	NA	1	1	1	1	NA
E2F4	283.326	197.454	-0.5238	0.0033	NC	No	No	1	E2F4_exon_chr16:67231910	1	1	0	NA	1	1	1	1	NA
ITGAX	1.5376	1633.75	10.0922	0	UP	No	No	1	ITGAX_exon_chr16:31393123	1	1	0	NA	5	0.5281	0.5756	0.0475	NA
SPCS1	256.072	207.79	-0.3018	0.3657	NC	No	No	1	SPCS1_exon_chr3:52741702	1	1	0	NA	2	0.859	0.8738	0.0149	NA
PGM3	71.2551	59.9744	-0.268	0.431	NC	No	No	1	PGM3_exon_chr6:83879042	1	1	0	NA	6	0.3487	0.3237	-0.025	NA
FPGT	2.8203	2.7849	-0.0973	0.7014	NC	No	No	1	FPGT_exon_chr1:74670074	1	1	0	NA	4	0.7918	0.6708	-0.121	NA
NUDT17	28.0841	24.2081	-0.2025	0.5132	NC	No	No	1	NUDT17_exon_chr1:145586691	1	1	0	NA	1	1	1	1	NA
TBX6	12.1396	3.1792	-1.8846	0.0102	DOWN	No	No	1	TBX6_exon_chr16:30097759	1	1	0	NA	1	1	1	1	NA
CEBPA-DT	2.282	3.6849	0.7464	0.4129	NC	No	No	1	CEBPA-DT_exon_chr19:33793726	1	1	0	NA	1	1	1	1	NA
KIF1C	106.073	105.969	-0.0036	1	NC	No	No	1	KIF1C_exon_chr17:4926762	1	1	0	NA	1	1	1	1	NA
CLIC1	4517.93	10238.4	1.1802	0.3945	NC	No	No	1	CLIC1_exon_chr6:31698780	1	1	0	NA	1	1	1	1	NA
LOC728554	5.9575	3.6356	-0.6354	0.3819	NC	No	No	1	LOC728554_exon_chr5:177310667	1	1	0	NA	2	0.5854	0.9592	0.3738	NA
SRSF9	717.836	528.131	-0.443	0.0074	NC	No	No	1	SRSF9_exon_chr12:120899965	1	1	0	NA	1	1	1	1	NA
ZNF706	240.629	268.008	0.1546	0.6629	NC	No	No	1	ZNF706_exon_chr8:102211467	1	1	0	NA	5	0.145	0.1332	-0.0118	NA
HTATSF1	158.03	61.7278	-1.3448	0.0008	DOWN	No	No	1	HTATSF1_exon_chrX:135592966	1	1	0	NA	9	0.4555	0.4935	0.038	NA
DLGAP4	87.1935	677.618	2.9629	0	UP	No	No	1	DLGAP4_exon_chr20:35155215	1	1	0	NA	3	0.1511	0.1145	-0.0366	NA
TTC21A	0	1.2441	3.0208	0.204	NC	No	No	1	TTC21A_exon_chr3:39180201	1	1	0	NA	1	1	1	1	NA
TKTL1	0	3.0932	4.2848	0.0058	UP	No	No	1	TKTL1_exon_chrX:153557865	1	1	0	NA	1	1	1	1	NA
INHBB	7.4757	5.9128	-0.2689	0.6219	NC	No	No	1	INHBB_exon_chr2:121106674	1	1	0	NA	1	1	1	1	NA
HDAC6	188.52	133.164	-0.4945	0.1065	NC	No	No	1	HDAC6_exon_chrX:48682953	1	1	0	NA	1	1	1	1	NA
DTWD1	157.689	149.417	-0.0655	1	NC	No	No	1	DTWD1_exon_chr15:49935527	1	1	0	NA	8	0.1146	0.1875	0.0729	NA
PRRC2C	22650.4	24625.6	0.1205	0.7017	NC	No	No	1	PRRC2C_exon_chr1:171501481	1	1	0	NA	1	1	1	1	NA
ATP2A1	7.4889	16.2383	1.1115	0.0318	UP	No	No	1	ATP2A1_exon_chr16:28915500	1	1	0	NA	1	1	1	1	NA
UBXN2B	59.2069	95.2677	0.7029	0.0352	UP	No	No	1	UBXN2B_exon_chr8:59359947	1	1	0	NA	1	1	1	1	NA
HEATR6	74.3303	74.761	0.0035	1	NC	No	No	1	HEATR6_exon_chr17:58121495	1	1	0	NA	5	0.192	0.1575	-0.0345	NA
AMDHD1	0.794	3.2439	2.0254	0.136	NC	No	No	1	AMDHD1_exon_chr12:96361533	1	1	0	NA	1	1	1	1	NA
HNRNPA1P10	32.988	31.3205	-0.1014	0.7187	NC	No	No	1	HNRNPA1P10_exon_chr19:11777904	1	1	0	NA	2	0.2524	0.2432	-0.0092	NA
MYOSLID-AS1	1.5407	7.0289	2.2522	0.0137	UP	No	No	1	MYOSLID-AS1_exon_chr2:208051712	1	1	0	NA	1	1	1	1	NA
GHDC	13.4317	13.4178	-0.0342	0.7328	NC	No	No	1	GHDC_exon_chr17:40341939	1	1	0	NA	1	1	1	1	NA
SDF2	54.7468	76.2863	0.4609	0.1753	NC	No	No	1	SDF2_exon_chr17:26976294	1	1	0	NA	1	1	1	1	NA
MACROD1	56.4718	18.1187	-1.6406	0	DOWN	No	No	1	MACROD1_exon_chr11:63766159	1	1	0	NA	1	1	1	1	NA
RRAGD	562.927	813.318	0.5313	0.001	NC	No	No	1	RRAGD_exon_chr6:90077926	1	1	0	NA	6	0.1301	0.0859	-0.0442	NA
SLC24A3	4.6809	28.9207	2.6207	0	UP	No	No	1	SLC24A3_exon_chr20:19701634	1	1	0	NA	1	1	1	1	NA
GDF15	0.8707	1693.74	10.9515	0	UP	No	No	1	GDF15_exon_chr19:18499095	1	1	0	NA	1	1	1	1	NA
TRAPPC6B	164.254	330.58	1.0156	0	UP	No	No	1	TRAPPC6B_exon_chr14:39619585	1	1	0	NA	1	1	1	1	NA
BHLHE41	4.5911	10.0542	1.1169	0.1426	NC	No	No	1	BHLHE41_exon_chr12:26277970	1	1	0	NA	1	1	1	1	NA
SERPINB10	37.1353	2.6925	-3.6511	0	DOWN	No	No	1	SERPINB10_exon_chr18:61602071	1	1	0	NA	1	1	1	1	NA
XPR1	67.2923	154.759	1.2089	0	UP	No	No	1	XPR1_exon_chr1:180853141	1	1	0	NA	6	0.5077	0.5764	0.0687	NA
ISCA2	30.7975	28.6498	-0.1036	0.684	NC	No	No	1	ISCA2_exon_chr14:74961528	1	1	0	NA	2	0.3825	0.2432	-0.1392	NA
CCDC86	433	137.398	-1.6731	0	DOWN	No	No	1	CCDC86_exon_chr11:60617678	1	1	0	NA	1	1	1	1	NA
SELENOW	291.352	290.61	-0.0057	1	NC	No	No	1	SELENOW_exon_chr19:48287546	1	1	0	NA	1	1	1	1	NA
CBLL1	40.8139	38.6561	-0.0997	0.711	NC	No	No	1	CBLL1_exon_chr7:107398587	1	1	0	NA	5	0.493	0.4533	-0.0397	NA
RNF166	188.099	802.71	2.0892	0	UP	No	No	1	RNF166_exon_chr16:88764041	1	1	0	NA	1	1	1	1	NA
LDLRAD3	15.1745	13.6056	-0.1367	0.7002	NC	No	No	1	LDLRAD3_exon_chr11:36250709	1	1	0	NA	1	1	1	1	NA
ZZEF1	126.017	170.49	0.435	0.078	NC	No	No	1	ZZEF1_exon_chr17:3910264	1	1	0	NA	2	0.8752	0.8842	0.009	NA
STRN4	58.0861	73.9859	0.3299	0.2392	NC	No	No	1	STRN4_exon_chr19:47223595	1	1	0	NA	1	1	1	1	NA
DYSF	26.4559	433.114	4.0344	0	UP	No	No	1	DYSF_exon_chr2:71913583	1	1	0	NA	1	1	1	1	NA
PTGES3	2155.4	1022.54	-1.0751	0	DOWN	No	No	1	PTGES3_exon_chr12:57058282	1	1	0	NA	3	0.6158	0.6379	0.0221	NA
GLCE	9.956	13.1897	0.4314	0.3834	NC	No	No	1	GLCE_exon_chr15:69560558	1	1	0	NA	1	1	1	1	NA
MTHFSD	23.8067	27.8087	0.2428	0.4452	NC	No	No	1	MTHFSD_exon_chr16:86566087	1	1	0	NA	4	0.4993	0.5007	0.0014	NA
ENTPD1	13.4262	136.865	3.3666	0	UP	No	No	1	ENTPD1_exon_chr10:97625933	1	1	0	NA	1	1	1	1	NA
ARHGEF1	80.7231	159.726	0.9766	0	UP	No	No	1	ARHGEF1_exon_chr19:42411256	1	1	0	NA	1	1	1	1	NA
LINC00649	0	0.2531	1.1251	0.6495	NC	No	No	1	LINC00649_exon_chr21:35310528	1	1	0	NA	1	1	1	1	NA
METTL4	12.0033	18.6851	0.6458	0.1559	NC	No	No	1	METTL4_exon_chr18:2539144	1	1	0	NA	2	0.5737	0.3738	-0.1999	NA
KCTD13	30.1221	72.6391	1.2495	0	UP	No	No	1	KCTD13_exon_chr16:29918429	1	1	0	NA	1	1	1	1	NA
PRSS37	0.237	0.7439	1.5914	0.4501	NC	No	No	1	PRSS37_exon_chr7:141536335	1	1	0	NA	1	1	1	1	NA
TMEM254	24.6665	25.6739	0.0072	0.8527	NC	No	No	1	TMEM254_exon_chr10:81850552	1	1	0	NA	2	0.8689	0.9687	0.0999	NA
EBP	1975.48	2373.96	0.2641	0.0967	NC	No	No	1	EBP_exon_chrX:48386621	1	1	0	NA	1	1	1	1	NA
ATPAF1	4.4083	22.7687	2.3708	0	UP	No	No	1	ATPAF1_exon_chr1:47101642	1	1	0	NA	1	1	1	1	NA
RPL17	24505	28400.8	0.2128	0.3219	NC	No	No	1	RPL17_exon_chr18:47014936	1	1	0	NA	3	0.8716	0.8728	0.0012	NA
CAPZA2	265.521	619.16	1.2195	0	UP	No	No	1	CAPZA2_exon_chr7:116557780	1	1	0	NA	8	0.6519	0.6042	-0.0477	NA
PRRG4	42.2571	2.8881	-3.8042	0	DOWN	No	No	1	PRRG4_exon_chr11:32874841	1	1	0	NA	1	1	1	1	NA
SEC22B3P	177.985	252.34	0.4988	0.0044	NC	No	No	1	SEC22B3P_exon_chr1:145115734	1	1	0	NA	8	0.9265	0.9133	-0.0131	NA
EEPD1	44.6567	259.04	2.5236	0	UP	No	No	1	EEPD1_exon_chr7:36338615	1	1	0	NA	2	0.1837	0.1387	-0.045	NA
ERH	887.323	321.277	-1.4734	0	DOWN	No	No	1	ERH_exon_chr14:69847357	1	1	0	NA	1	1	1	1	NA
AGPAT2	231.254	175.077	-0.416	0.1065	NC	No	No	1	AGPAT2_exon_chr9:139568379	1	1	0	NA	1	1	1	1	NA
SGK3	9.7306	6.5417	-0.5189	0.376	NC	No	No	1	SGK3_exon_chr8:67771645	1	1	0	NA	2	0.8964	0.6333	-0.2631	NA
ALDOA	1959.16	2068.93	0.0784	0.8262	NC	No	No	1	ALDOA_exon_chr16:30081437	1	1	0	NA	1	1	1	1	NA
TAPBPL	5.8777	23.7389	1.9735	0.0001	UP	No	No	1	TAPBPL_exon_chr12:6571199	1	1	0	NA	1	1	1	1	NA
ZNF45	14.8221	14.8949	0.0184	0.8376	NC	No	No	1	ZNF45_exon_chr19:44419352	1	1	0	NA	1	1	1	1	NA
SLC49A4	2.3137	2.0809	-0.2231	0.6669	NC	No	No	1	SLC49A4_exon_chr3:122598109	1	1	0	NA	1	1	1	1	NA
LAMB3	4.6895	43.6141	3.2196	0	UP	No	No	1	LAMB3_exon_chr1:209788752	1	1	0	NA	1	1	1	1	NA
MEAK7	1.5167	6.189	2.0699	0.0555	UP	No	No	1	MEAK7_exon_chr16:84513632	1	1	0	NA	1	1	1	1	NA
DUSP1	2.0736	27.4485	3.8348	0	UP	No	No	1	DUSP1_exon_chr5:172196135	1	1	0	NA	1	1	1	1	NA
NOXA1	0.8621	3.3368	1.9586	0.0864	UP	No	No	1	NOXA1_exon_chr9:140328654	1	1	0	NA	1	1	1	1	NA
ZNF302	29.2708	21.1302	-0.4192	0.3057	NC	No	No	1	ZNF302_exon_chr19:35174896	1	1	0	NA	1	1	1	1	NA
MYLPF	1.5229	6.3864	2.1393	0.0157	UP	No	No	1	MYLPF_exon_chr16:30389116	1	1	0	NA	1	1	1	1	NA
IPW	5.5067	6.9357	0.384	0.5716	NC	No	No	1	IPW_exon_chr15:25364211	1	1	0	NA	2	0.7994	0.642	-0.1574	NA
STYXL1	153.396	368.324	1.2636	0	UP	No	No	1	STYXL1_exon_chr7:75625917	1	1	0	NA	1	1	1	1	NA
PTEN	62.9452	100.649	0.6896	0.0007	UP	No	No	1	PTEN_exon_chr10:89725043	1	1	0	NA	6	0.3829	0.2771	-0.1058	NA
VANGL1	1.9729	0.7439	-1.275	0.3298	NC	No	No	1	VANGL1_exon_chr1:116233739	1	1	0	NA	2	0.5834	0.75	0.1666	NA
CLDND1	99.4407	309.676	1.6439	0	UP	No	No	1	CLDND1_exon_chr3:98235723	1	1	0	NA	4	0.9127	0.9034	-0.0093	NA
ZNF585B	1.1975	1.4135	0.1804	0.7028	NC	No	No	1	ZNF585B_exon_chr19:37678146	1	1	0	NA	1	1	1	1	NA
IL17B	9.018	3.4829	-1.2638	0.0662	DOWN	No	No	1	IL17B_exon_chr5:148754163	1	1	0	NA	1	1	1	1	NA
PLPP3	1.8103	5.4107	1.5261	0.1448	NC	No	No	1	PLPP3_exon_chr1:56962348	1	1	0	NA	1	1	1	1	NA
GPAT3	0	9.0522	5.8458	0	UP	No	No	1	GPAT3_exon_chr4:84525820	1	1	0	NA	2	0	0.8002	0.8002	NA
LOC93622	174.636	39.4678	-2.1412	0	DOWN	No	No	1	LOC93622_exon_chr4:6676719	1	1	0	NA	1	1	1	1	NA
SOX12	209.383	34.0762	-2.65	0	DOWN	No	No	1	SOX12_exon_chr20:306214	1	1	0	NA	1	1	1	1	NA
FOCAD	48.6049	50.1736	0.0447	0.8167	NC	No	No	1	FOCAD_exon_chr9:20995554	1	1	0	NA	1	1	1	1	NA
PIGS	210.359	135.246	-0.6346	0.0124	DOWN	No	No	1	PIGS_exon_chr17:26881513	1	1	0	NA	1	1	1	1	NA
EPN1	196.771	119.498	-0.7127	0.0038	DOWN	No	No	1	EPN1_exon_chr19:56206513	1	1	0	NA	5	0.0515	0.0387	-0.0128	NA
SKP1	379.79	424.688	0.1644	0.5187	NC	No	No	1	SKP1_exon_chr5:133494286	1	1	0	NA	9	0.129	0.1256	-0.0034	NA
RAB3D	50.9621	9.1507	-2.5079	0	DOWN	No	No	1	RAB3D_exon_chr19:11436261	1	1	0	NA	2	0.7576	0.8153	0.0577	NA
XPO7	192.358	149.74	-0.3683	0.0451	NC	No	No	1	XPO7_exon_chr8:21862505	1	1	0	NA	1	1	1	1	NA
FAM81A	38.7589	239.263	2.6243	0	UP	No	No	1	FAM81A_exon_chr15:59813452	1	1	0	NA	7	0.5373	0.4765	-0.0608	NA
JRKL	0.9063	0.4908	-0.6773	0.6319	NC	No	No	1	JRKL_exon_chr11:96123176	1	1	0	NA	2	0.2517	0.0017	-0.25	NA
RDH11	264.906	477.021	0.8496	0	UP	No	No	1	RDH11_exon_chr14:68145140	1	1	0	NA	4	0.2098	0.1977	-0.012	NA
TCTA	1.502	1.9233	0.3667	0.6172	NC	No	No	1	TCTA_exon_chr3:49452252	1	1	0	NA	3	0.6823	0.6786	-0.0036	NA
FAR1	26.4318	21.0739	-0.3779	0.292	NC	No	No	1	FAR1_exon_chr11:13750158	1	1	0	NA	3	0.41	0.2712	-0.1388	NA
HIGD2A	301.018	376.659	0.3303	0.0838	NC	No	No	1	HIGD2A_exon_chr5:175816331	1	1	0	NA	1	1	1	1	NA
ARRDC1-AS1	32.9788	26.5161	-0.3512	0.3511	NC	No	No	1	ARRDC1-AS1_exon_chr9:140510651	1	1	0	NA	1	1	1	1	NA
ABCA7	172.992	490.84	1.5032	0	UP	No	No	1	ABCA7_exon_chr19:1065268	1	1	0	NA	1	1	1	1	NA
NCDN	46.3399	35.8707	-0.3819	0.3344	NC	No	No	1	NCDN_exon_chr1:36030827	1	1	0	NA	1	1	1	1	NA
CNEP1R1	21.0662	25.8355	0.3057	0.4943	NC	No	No	1	CNEP1R1_exon_chr16:50069327	1	1	0	NA	1	1	1	1	NA
CD300LF	165.433	167.001	0.0068	0.9634	NC	No	No	1	CD300LF_exon_chr17:72691390	1	1	0	NA	2	0.9341	0.9428	0.0087	NA
FBXO46	44.7768	41.4545	-0.0905	0.7812	NC	No	No	1	FBXO46_exon_chr19:46216831	1	1	0	NA	1	1	1	1	NA
TTC9	1.0163	1.4854	0.5944	0.573	NC	No	No	1	TTC9_exon_chr14:71137792	1	1	0	NA	2	0.5004	0.438	-0.0624	NA
SLC25A28	115.681	56.4285	-1.0582	0	DOWN	No	No	1	SLC25A28_exon_chr10:101371123	1	1	0	NA	1	1	1	1	NA
HDDC3	70.0615	22.215	-1.6366	0	DOWN	No	No	1	HDDC3_exon_chr15:91474786	1	1	0	NA	2	0.185	0.1053	-0.0797	NA
SH2D3A	10.1303	11.6447	0.248	0.6007	NC	No	No	1	SH2D3A_exon_chr19:6752764	1	1	0	NA	1	1	1	1	NA
SLC30A7	27.5782	45.779	0.754	0.0816	UP	No	No	1	SLC30A7_exon_chr1:101440365	1	1	0	NA	5	0.6572	0.5976	-0.0596	NA
PRELID3B	177.108	125.658	-0.5008	0.0046	NC	No	No	1	PRELID3B_exon_chr20:57610181	1	1	0	NA	5	0.8786	0.9114	0.0328	NA
NF1	3.093	8.5801	1.4951	0.0541	UP	No	No	1	NF1_exon_chr17:29701030	1	1	0	NA	3	0.6678	0.8707	0.203	NA
CCDC97	120.423	162.405	0.4244	0.0301	NC	No	No	1	CCDC97_exon_chr19:41828499	1	1	0	NA	2	0.8106	0.7593	-0.0513	NA
APEH	1003.35	603.438	-0.7375	0	DOWN	No	No	1	APEH_exon_chr3:49720669	1	1	0	NA	1	1	1	1	NA
HSD17B13	0	2.227	3.8579	0.0524	UP	No	No	1	HSD17B13_exon_chr4:88226460	1	1	0	NA	2	0	0.7143	0.7143	NA
NOL11	356.294	164.47	-1.116	0	DOWN	No	No	1	NOL11_exon_chr17:65739858	1	1	0	NA	2	0.58	0.6048	0.0249	NA
HUS1	43.2315	87.07	1.0068	0.0003	UP	No	No	1	HUS1_exon_chr7:48005035	1	1	0	NA	3	0.1803	0.2412	0.0609	NA
CRTC2	144.939	240.946	0.7411	0.0009	UP	No	No	1	CRTC2_exon_chr1:153920805	1	1	0	NA	1	1	1	1	NA
LINC01588	0	8.6197	5.7929	0	UP	No	No	1	LINC01588_exon_chr14:50474238	1	1	0	NA	1	1	1	1	NA
TMEM259	413.282	654.557	0.6597	0.0006	UP	No	No	1	TMEM259_exon_chr19:1010894	1	1	0	NA	1	1	1	1	NA
TMEM87B	1.8908	12.3217	2.6803	0.0002	UP	No	No	1	TMEM87B_exon_chr2:112873660	1	1	0	NA	5	0.4154	0.3252	-0.0902	NA
ATF7IP	37.6071	58.6018	0.6575	0.0342	UP	No	No	1	ATF7IP_exon_chr12:14650587	1	1	0	NA	4	0.6663	0.6887	0.0224	NA
MAP2K1	36.071	84.6982	1.2414	0	UP	No	No	1	MAP2K1_exon_chr15:66782839	1	1	0	NA	1	1	1	1	NA
LGALS9B	61.0304	82.2885	0.4271	0.7508	NC	No	No	1	LGALS9B_exon_chr17:20353432	1	1	0	NA	1	1	1	1	NA
ABL2	22.9577	89.9128	1.9943	0	UP	No	No	1	ABL2_exon_chr1:179078576	1	1	0	NA	5	0.5618	0.5884	0.0266	NA
GPATCH3	95.0395	94.4211	0.0009	1	NC	No	No	1	GPATCH3_exon_chr1:27217717	1	1	0	NA	1	1	1	1	NA
RPRD1B	109.514	71.1829	-0.617	0.0136	DOWN	No	No	1	RPRD1B_exon_chr20:36718127	1	1	0	NA	1	1	1	1	NA
TBL1X	17.2365	6.1551	-1.3864	0.016	DOWN	No	No	1	TBL1X_exon_chrX:9684259	1	1	0	NA	2	0.8899	0.6001	-0.2898	NA
YKT6	125.184	173.568	0.4761	0.0304	NC	No	No	1	YKT6_exon_chr7:44251845	1	1	0	NA	5	0.7694	0.8016	0.0322	NA
MVK	98.4097	137.471	0.4895	0.0628	NC	No	No	1	MVK_exon_chr12:110034230	1	1	0	NA	1	1	1	1	NA
MRPL57	425.089	185.871	-1.1951	0	DOWN	No	No	1	MRPL57_exon_chr13:21751050	1	1	0	NA	6	0.1647	0.1527	-0.012	NA
NDUFA4L2	3.3184	6.1946	0.9148	0.2203	NC	No	No	1	NDUFA4L2_exon_chr12:57629402	1	1	0	NA	1	1	1	1	NA
RB1	38.2685	86.2518	1.1886	0	UP	No	No	1	RB1_exon_chr13:49054133	1	1	0	NA	1	1	1	1	NA
LOC643201	6.1287	0.2472	-4.136	0.0027	DOWN	No	No	1	LOC643201_exon_chr5:175570629	1	1	0	NA	1	1	1	1	NA
PLAGL1	16.1676	31.8553	1.0027	0.0097	UP	No	No	1	PLAGL1_exon_chr6:144263800	1	1	0	NA	1	1	1	1	NA
IFT46	55.691	50.8421	-0.1089	0.7079	NC	No	No	1	IFT46_exon_chr11:118415726	1	1	0	NA	1	1	1	1	NA
TBC1D25	21.5379	58.5614	1.43	0.0001	UP	No	No	1	TBC1D25_exon_chrX:48418001	1	1	0	NA	1	1	1	1	NA
SLC35A3	42.3422	36.029	-0.2248	0.451	NC	No	No	1	SLC35A3_exon_chr1:100487941	1	1	0	NA	4	0.294	0.3078	0.0139	NA
PLPPR3	585.792	21.0577	-4.8343	0	DOWN	No	No	1	PLPPR3_exon_chr19:813895	1	1	0	NA	1	1	1	1	NA
EIF3I	952.826	856.695	-0.1558	0.4522	NC	No	No	1	EIF3I_exon_chr1:32696715	1	1	0	NA	1	1	1	1	NA
PSMB3	1282.96	1073.2	-0.2598	0.15	NC	No	No	1	PSMB3_exon_chr17:36920371	1	1	0	NA	1	1	1	1	NA
C9orf16	146.793	682.98	2.2137	0	UP	No	No	1	C9orf16_exon_chr9:130925721	1	1	0	NA	1	1	1	1	NA
OLA1	657.864	443.88	-0.5633	0	NC	No	No	1	OLA1_exon_chr2:174940255	1	1	0	NA	1	1	1	1	NA
SLC49A3	0.6755	4.5339	2.7873	0.0301	UP	No	No	1	SLC49A3_exon_chr4:676165	1	1	0	NA	1	1	1	1	NA
RSPRY1	15.4301	18.4242	0.2928	0.468	NC	No	No	1	RSPRY1_exon_chr16:57272790	1	1	0	NA	2	0.9353	0.9287	-0.0066	NA
SPATA5L1	15.6122	13.6721	-0.1666	0.6266	NC	No	No	1	SPATA5L1_exon_chr15:45713240	1	1	0	NA	2	0.7647	0.8312	0.0665	NA
EHBP1L1	113.037	286.347	1.3414	0	UP	No	No	1	EHBP1L1_exon_chr11:65359673	1	1	0	NA	1	1	1	1	NA
MOV10	92.0796	292.854	1.6677	0	UP	No	No	1	MOV10_exon_chr1:113243037	1	1	0	NA	1	1	1	1	NA
MBTPS2	9.1272	21.3732	1.236	0.0091	UP	No	No	1	MBTPS2_exon_chrX:21900550	1	1	0	NA	2	0.9738	0.9163	-0.0575	NA
NEIL1	0.4028	0.2472	-0.3043	0.7234	NC	No	No	1	NEIL1_exon_chr15:75647304	1	1	0	NA	1	1	1	1	NA
GOLGA2P11	432.289	1140.83	1.3985	0	UP	No	No	1	GOLGA2P11_exon_chr15:62535144	1	1	0	NA	1	1	1	1	NA
TRAPPC4	36.4792	28.9705	-0.3564	0.3119	NC	No	No	1	TRAPPC4_exon_chr11:118894030	1	1	0	NA	1	1	1	1	NA
VGLL4	139.135	196.289	0.5051	0.0057	NC	No	No	1	VGLL4_exon_chr3:11600301	1	1	0	NA	4	0.4112	0.4607	0.0495	NA
TARBP2	223.487	153.528	-0.5461	0.0075	NC	No	No	1	TARBP2_exon_chr12:53899774	1	1	0	NA	1	1	1	1	NA
CDIPT	85.0478	185.75	1.1411	0	UP	No	No	1	CDIPT_exon_chr16:29870655	1	1	0	NA	1	1	1	1	NA
STT3A	512.559	374.364	-0.4549	0.0028	NC	No	No	1	STT3A_exon_chr11:125490666	1	1	0	NA	4	0.1396	0.1219	-0.0177	NA
APH1A	865.16	1001.58	0.2104	0.1962	NC	No	No	1	APH1A_exon_chr1:150239056	1	1	0	NA	1	1	1	1	NA
HADH	49.1139	19.857	-1.2546	0.0016	DOWN	No	No	1	HADH_exon_chr4:108955394	1	1	0	NA	4	0.9059	0.9424	0.0366	NA
CKMT2-AS1	10.2023	6.1484	-0.7204	0.3068	NC	No	No	1	CKMT2-AS1_exon_chr5:80535179	1	1	0	NA	1	1	1	1	NA
TXNL4A	1104.79	621.038	-0.8343	0	DOWN	No	No	1	TXNL4A_exon_chr18:77733856	1	1	0	NA	8	0.6598	0.6406	-0.0193	NA
TMEM156	0.2014	3.9279	3.9387	0.0139	UP	No	No	1	TMEM156_exon_chr4:38969262	1	1	0	NA	1	1	1	1	NA
PRR7	293.02	135.874	-1.1131	0	DOWN	No	No	1	PRR7_exon_chr5:176882724	1	1	0	NA	1	1	1	1	NA
ARAF	72.3729	81.1507	0.1522	0.6209	NC	No	No	1	ARAF_exon_chrX:47430721	1	1	0	NA	1	1	1	1	NA
PAX8-AS1	0	3.2321	4.4019	0.0076	UP	No	No	1	PAX8-AS1_exon_chr2:114023052	1	1	0	NA	1	1	1	1	NA
PGAP3	12.6788	24.8579	0.9861	0.0256	UP	No	No	1	PGAP3_exon_chr17:37829119	1	1	0	NA	1	1	1	1	NA
THEM4	646.432	1053.71	0.7021	0.0001	UP	No	No	1	THEM4_exon_chr1:151847404	1	1	0	NA	1	1	1	1	NA
RAB29	122.938	279.055	1.1864	0	UP	No	No	1	RAB29_exon_chr1:205739581	1	1	0	NA	4	0.9205	0.9254	0.0049	NA
CHCHD3	156.937	76.715	-1.0416	0.0016	DOWN	No	No	1	CHCHD3_exon_chr7:132470421	1	1	0	NA	1	1	1	1	NA
IGIP	0.2014	0	-0.3176	0.7219	NC	No	No	1	IGIP_exon_chr5:139505521	1	1	0	NA	1	1	1	1	NA
ZNF335	89.6365	110.278	0.2992	0.1793	NC	No	No	1	ZNF335_exon_chr20:44577719	1	1	0	NA	1	1	1	1	NA
ZFPM2-AS1	2.4385	45.3898	4.2547	0	UP	No	No	1	ZFPM2-AS1_exon_chr8:106797445	1	1	0	NA	1	1	1	1	NA
RAB11FIP5	47.1409	70.2281	0.5494	0.0876	NC	No	No	1	RAB11FIP5_exon_chr2:73302852	1	1	0	NA	1	1	1	1	NA
CCNK	160.31	128.912	-0.3025	0.2459	NC	No	No	1	CCNK_exon_chr14:99976493	1	1	0	NA	2	0.8252	0.8556	0.0304	NA
STX7	90.5443	285.375	1.662	0	UP	No	No	1	STX7_exon_chr6:132781989	1	1	0	NA	10	0.3295	0.3265	-0.003	NA
ZNF41	18.3783	14.1281	-0.3903	0.3458	NC	No	No	1	ZNF41_exon_chrX:47308873	1	1	0	NA	3	0.2723	0.3076	0.0353	NA
LAT	21.9725	421.991	4.2729	0	UP	No	No	1	LAT_exon_chr16:29001509	1	1	0	NA	2	0.8221	0.7539	-0.0682	NA
MTX3	11.2829	12.4052	0.0545	0.7132	NC	No	No	1	MTX3_exon_chr5:79279617	1	1	0	NA	2	0.9653	0.9107	-0.0545	NA
HSBP1L1	86.1392	54.0949	-0.6576	0.0186	DOWN	No	No	1	HSBP1L1_exon_chr18:77730439	1	1	0	NA	1	1	1	1	NA
ATP1A1-AS1	1.8459	9.2339	2.2988	0.0136	UP	No	No	1	ATP1A1-AS1_exon_chr1:116948770	1	1	0	NA	1	1	1	1	NA
ZNF146	217.865	117.48	-0.8756	0	DOWN	No	No	1	ZNF146_exon_chr19:36726560	1	1	0	NA	7	0.782	0.6921	-0.0899	NA
SLC25A17	77.2336	60.7	-0.34	0.2679	NC	No	No	1	SLC25A17_exon_chr22:41166985	1	1	0	NA	6	0.3939	0.4426	0.0487	NA
DESI2	121.288	63.962	-0.9154	0.0001	DOWN	No	No	1	DESI2_exon_chr1:244868857	1	1	0	NA	1	1	1	1	NA
MSMO1	12.1435	33.2092	1.4694	0.0001	UP	No	No	1	MSMO1_exon_chr4:166262902	1	1	0	NA	3	0.3573	0.3821	0.0247	NA
UROD	367.247	348.533	-0.073	0.9844	NC	No	No	1	UROD_exon_chr1:45481008	1	1	0	NA	1	1	1	1	NA
ELOVL3	2.6399	0	-3.6749	0.0311	DOWN	No	No	1	ELOVL3_exon_chr10:103988581	1	1	0	NA	1	1	1	1	NA
ZNF628	13.6315	8.5498	-0.6905	0.1776	NC	No	No	1	ZNF628_exon_chr19:55992567	1	1	0	NA	1	1	1	1	NA
SPRED1	5.0628	78.4943	3.991	0	UP	No	No	1	SPRED1_exon_chr15:38643214	1	1	0	NA	4	0.2721	0.1876	-0.0845	NA
MAP2K7	124.67	136.707	0.1151	0.6557	NC	No	No	1	MAP2K7_exon_chr19:7977181	1	1	0	NA	2	0.4811	0.5076	0.0265	NA
INSR	83.1817	74.0309	-0.1566	0.5457	NC	No	No	1	INSR_exon_chr19:7117421	1	1	0	NA	4	0.7677	0.8143	0.0465	NA
IRF1-AS1	0	0.2472	1.1251	0.6083	NC	No	No	1	IRF1-AS1_exon_chr5:131811358	1	1	0	NA	1	1	1	1	NA
MCRIP2	534.126	277.666	-0.9523	0	DOWN	No	No	1	MCRIP2_exon_chr16:698119	1	1	0	NA	1	1	1	1	NA
NCOA1	23.9182	22.7346	-0.115	0.6546	NC	No	No	1	NCOA1_exon_chr2:24991089	1	1	0	NA	3	0.3847	0.3288	-0.0559	NA
SPRTN	20.0189	14.7437	-0.408	0.3124	NC	No	No	1	SPRTN_exon_chr1:231487049	1	1	0	NA	6	0.6093	0.4965	-0.1127	NA
C12orf49	91.3531	176.263	0.9478	0	UP	No	No	1	C12orf49_exon_chr12:117155698	1	1	0	NA	11	0.5501	0.5935	0.0434	NA
C7orf26	38.6582	38.8299	-0.0056	0.9374	NC	No	No	1	C7orf26_exon_chr7:6647590	1	1	0	NA	1	1	1	1	NA
TIMM13	3324.69	1322.59	-1.3326	0	DOWN	No	No	1	TIMM13_exon_chr19:2427044	1	1	0	NA	1	1	1	1	NA
PIGO	70.795	68.9823	-0.029	1	NC	No	No	1	PIGO_exon_chr9:35089218	1	1	0	NA	1	1	1	1	NA
ZBED6	38.7007	111.866	1.5321	0.0727	UP	No	No	1	ZBED6_exon_chr1:203766650	1	1	0	NA	2	0.7189	0.7901	0.0711	NA
CACNA2D4	34.3568	202.051	2.5645	0	UP	No	No	1	CACNA2D4_exon_chr12:1902925	1	1	0	NA	3	0.7692	0.7023	-0.0669	NA
SPOPL	14.0358	13.0095	-0.0534	0.7097	NC	No	No	1	SPOPL_exon_chr2:139326505	1	1	0	NA	3	0.7475	0.7518	0.0042	NA
ACSS2	11.2612	19.9666	0.8638	0.0755	UP	No	No	1	ACSS2_exon_chr20:33514889	1	1	0	NA	1	1	1	1	NA
CASP8	20.8198	60.0692	1.5318	0	UP	No	No	1	CASP8_exon_chr2:202151181	1	1	0	NA	1	1	1	1	NA
H6PD	2.134	8.6104	2.0265	0.0165	UP	No	No	1	H6PD_exon_chr1:9323567	1	1	0	NA	3	0.3335	0.9227	0.5892	NA
SIPA1L3	13.8151	21.3334	0.6598	0.1081	NC	No	No	1	SIPA1L3_exon_chr19:38696736	1	1	0	NA	1	1	1	1	NA
ZNF35	61.6973	41.1311	-0.603	0.0569	DOWN	No	No	1	ZNF35_exon_chr3:44700192	1	1	0	NA	3	0.3473	0.2896	-0.0577	NA
COX10	35.6187	39.7305	0.1507	0.6484	NC	No	No	1	COX10_exon_chr17:14110126	1	1	0	NA	1	1	1	1	NA
URM1	193.829	164.67	-0.2402	0.2025	NC	No	No	1	URM1_exon_chr9:131150094	1	1	0	NA	1	1	1	1	NA
CDK9	134.75	183.437	0.452	0.0198	NC	No	No	1	CDK9_exon_chr9:130551456	1	1	0	NA	1	1	1	1	NA
TBXAS1	50.1704	145.595	1.5293	0	UP	No	No	1	TBXAS1_exon_chr7:139719824	1	1	0	NA	1	1	1	1	NA
ARFGAP1	249.24	346.986	0.4742	0.0204	NC	No	No	1	ARFGAP1_exon_chr20:61918915	1	1	0	NA	1	1	1	1	NA
EGR3	0	222.709	10.4685	0	UP	No	No	1	EGR3_exon_chr8:22548995	1	1	0	NA	4	0	0.2946	0.2946	NA
HOTAIR	1.5082	5.4144	1.8947	0.0509	UP	No	No	1	HOTAIR_exon_chr12:54357908	1	1	0	NA	1	1	1	1	NA
SLC39A1	419.589	535.991	0.352	0.0371	NC	No	No	1	SLC39A1_exon_chr1:153933230	1	1	0	NA	1	1	1	1	NA
ACAD10	86.0229	116.31	0.447	0.1019	NC	No	No	1	ACAD10_exon_chr12:112194136	1	1	0	NA	1	1	1	1	NA
KCND1	23.8749	41.9673	0.8351	0.01	UP	No	No	1	KCND1_exon_chrX:48820067	1	1	0	NA	1	1	1	1	NA
LOC101930085	0.9388	0	-2.1533	0.4327	NC	No	No	1	LOC101930085_exon_chr7:35734815	1	1	0	NA	1	1	1	1	NA
MRPL23	2068.58	1231.09	-0.751	0	DOWN	No	No	1	MRPL23_exon_chr11:1977485	1	1	0	NA	1	1	1	1	NA
BUD31	645.584	519.148	-0.3188	0.08	NC	No	No	1	BUD31_exon_chr7:99017013	1	1	0	NA	1	1	1	1	NA
RNF144A	0.2014	0.2472	0.4038	0.6977	NC	No	No	1	RNF144A_exon_chr2:7179759	1	1	0	NA	2	0.003	0.25	0.247	NA
FAM118B	6.471	9.3688	0.4978	0.3373	NC	No	No	1	FAM118B_exon_chr11:126132014	1	1	0	NA	4	0.6518	0.7061	0.0543	NA
CAPNS1	466.481	628.335	0.428	0.0137	NC	No	No	1	CAPNS1_exon_chr19:36640714	1	1	0	NA	1	1	1	1	NA
ZBED5	54.9846	82.2853	0.605	0.03	UP	No	No	1	ZBED5_exon_chr11:10876665	1	1	0	NA	1	1	1	1	NA
CCDC126	1.4989	0.7308	-0.9202	0.4978	NC	No	No	1	CCDC126_exon_chr7:23682549	1	1	0	NA	2	0.6255	0.25	-0.3755	NA
NADK2	233.771	76.7391	-1.6073	0	DOWN	No	No	1	NADK2_exon_chr5:36195384	1	1	0	NA	5	0.832	0.7666	-0.0654	NA
DDN	2.0767	0.4967	-1.8999	0.2282	NC	No	No	1	DDN_exon_chr12:49392449	1	1	0	NA	1	1	1	1	NA
DESI1	282.36	153.566	-0.8654	0	DOWN	No	No	1	DESI1_exon_chr22:41997194	1	1	0	NA	4	0.1968	0.1461	-0.0507	NA
EXTL3	59.5338	75.5657	0.327	0.2227	NC	No	No	1	EXTL3_exon_chr8:28608173	1	1	0	NA	1	1	1	1	NA
NOL4L	36.6814	6.2616	-2.5363	0	DOWN	No	No	1	NOL4L_exon_chr20:31035619	1	1	0	NA	3	0.9176	0.8335	-0.0842	NA
VPS72	61.9327	39.1092	-0.6809	0.0133	DOWN	No	No	1	VPS72_exon_chr1:151149540	1	1	0	NA	3	0.5479	0.507	-0.0409	NA
AKR7A2	169.862	137.067	-0.3003	0.1514	NC	No	No	1	AKR7A2_exon_chr1:19630880	1	1	0	NA	1	1	1	1	NA
ARFRP1	121.044	108.814	-0.1624	0.5585	NC	No	No	1	ARFRP1_exon_chr20:62332054	1	1	0	NA	4	0.9103	0.9057	-0.0046	NA
ALDH4A1	114.997	49.6981	-1.1954	0	DOWN	No	No	1	ALDH4A1_exon_chr1:19199451	1	1	0	NA	1	1	1	1	NA
ZNF658	3.2448	0.4944	-2.5511	0.0842	DOWN	No	No	1	ZNF658_exon_chr9:40775036	1	1	0	NA	1	1	1	1	NA
SDHB	502.172	340.002	-0.5573	0.0005	NC	No	No	1	SDHB_exon_chr1:17345453	1	1	0	NA	1	1	1	1	NA
LYN	129.954	282.113	1.1218	0	UP	No	No	1	LYN_exon_chr8:56922466	1	1	0	NA	8	0.5746	0.5959	0.0213	NA
DTD1	253.635	120.567	-1.081	0	DOWN	No	No	1	DTD1_exon_chr20:18744003	1	1	0	NA	1	1	1	1	NA
MMP25-AS1	25.4907	16.3654	-0.6089	0.178	NC	No	No	1	MMP25-AS1_exon_chr16:3103623	1	1	0	NA	2	0.1621	0.3224	0.1602	NA
PHF20	57.4153	40.9591	-0.4539	0.153	NC	No	No	1	PHF20_exon_chr20:34535406	1	1	0	NA	5	0.4266	0.4738	0.0472	NA
FBXO16	1.5399	0	-2.8777	0.2475	NC	No	No	1	FBXO16_exon_chr8:28286253	1	1	0	NA	1	1	1	1	NA
RCN1	64.066	34.8231	-0.9204	0.0088	DOWN	No	No	1	RCN1_exon_chr11:32125910	1	1	0	NA	1	1	1	1	NA
IL10RA	33.7371	64.997	0.9612	0.0061	UP	No	No	1	IL10RA_exon_chr11:117869429	1	1	0	NA	1	1	1	1	NA
STEAP3	6.0226	0.7344	-2.8806	0.0112	DOWN	No	No	1	STEAP3_exon_chr2:120020632	1	1	0	NA	2	0.9643	0.3751	-0.5892	NA
SELENOO	69.5455	65.252	-0.1048	0.7803	NC	No	No	1	SELENOO_exon_chr22:50655633	1	1	0	NA	1	1	1	1	NA
MAPK13	0.4384	1.7749	1.9129	0.2709	NC	No	No	1	MAPK13_exon_chr6:36107070	1	1	0	NA	2	0.5	0.2501	-0.2499	NA
TSC22D3	12.7151	23.0389	0.8834	0.0996	UP	No	No	1	TSC22D3_exon_chrX:106957979	1	1	0	NA	1	1	1	1	NA
MIR423	2.5144	1.4759	-0.6639	0.5582	NC	No	No	1	MIR423_exon_chr17:28444096	1	1	0	NA	1	1	1	1	NA
ZNF230	0.945	0.7416	-0.2378	0.7124	NC	No	No	1	ZNF230_exon_chr19:44514420	1	1	0	NA	2	0.2501	0.25	-0.0001	NA
RPL7A	5220.01	4942.11	-0.0791	0.9758	NC	No	No	1	RPL7A_exon_chr9:136218116	1	1	0	NA	1	1	1	1	NA
RASGRP4	4.6771	20.887	2.207	0.0003	UP	No	No	1	RASGRP4_exon_chr19:38900736	1	1	0	NA	1	1	1	1	NA
ARHGAP30	1759.12	3387.69	0.9458	0.0006	UP	No	No	1	ARHGAP30_exon_chr1:161019124	1	1	0	NA	6	0.4604	0.4597	-0.0006	NA
ZCRB1	354.375	278.682	-0.3466	0.1646	NC	No	No	1	ZCRB1_exon_chr12:42707000	1	1	0	NA	5	0.2293	0.1967	-0.0325	NA
TRA2B	507.536	216.474	-1.223	0	DOWN	No	No	1	TRA2B_exon_chr3:185635513	1	1	0	NA	4	0.6851	0.6697	-0.0154	NA
RUNDC1	2.5779	5.1659	1.0535	0.2339	NC	No	No	1	RUNDC1_exon_chr17:41142867	1	1	0	NA	3	0.6779	0.827	0.149	NA
LOC102724532	4.2007	23.304	2.4538	0	UP	No	No	1	LOC102724532_exon_chr17:45968947	1	1	0	NA	1	1	1	1	NA
NCBP2-AS1	57.4021	31.0681	-0.8552	0.006	DOWN	No	No	1	NCBP2-AS1_exon_chr3:196669263	1	1	0	NA	1	1	1	1	NA
TRAFD1	11.8499	7.5817	-0.5847	0.2774	NC	No	No	1	TRAFD1_exon_chr12:112590538	1	1	0	NA	1	1	1	1	NA
ZNF282	60.3619	37.928	-0.6417	0.0342	DOWN	No	No	1	ZNF282_exon_chr7:148920903	1	1	0	NA	2	0.4128	0.3293	-0.0835	NA
FAM160B1	36.9704	49.2553	0.4237	0.2553	NC	No	No	1	FAM160B1_exon_chr10:116621193	1	1	0	NA	1	1	1	1	NA
PAIP1	52.7281	56.8639	0.1018	0.8321	NC	No	No	1	PAIP1_exon_chr5:43527571	1	1	0	NA	3	0.2477	0.1791	-0.0685	NA
NSMCE1	90.2593	63.9375	-0.518	0.0364	NC	No	No	1	NSMCE1_exon_chr16:27236557	1	1	0	NA	1	1	1	1	NA
B3GNT9	8.8452	15.2396	0.7597	0.1162	NC	No	No	1	B3GNT9_exon_chr16:67184574	1	1	0	NA	1	1	1	1	NA
LOC101927789	0.2339	0.9227	1.7727	0.417	NC	No	No	1	LOC101927789_exon_chr11:65224108	1	1	0	NA	1	1	1	1	NA
ATP6V0B	824.137	1562.84	0.9214	0	UP	No	No	1	ATP6V0B_exon_chr1:44442697	1	1	0	NA	1	1	1	1	NA
FAM166B	2.4276	0.9743	-1.2339	0.3599	NC	No	No	1	FAM166B_exon_chr9:35562092	1	1	0	NA	1	1	1	1	NA
PXN-AS1	21.8059	6.4247	-1.8523	0.0006	DOWN	No	No	1	PXN-AS1_exon_chr12:120650177	1	1	0	NA	1	1	1	1	NA
MTRNR2L1	163.48	297.782	0.863	0.0009	UP	No	No	1	MTRNR2L1_exon_chr17:22022436	1	1	0	NA	5	0.7572	0.7002	-0.057	NA
CD9	0.2339	3.8416	3.8879	0.0129	UP	No	No	1	CD9_exon_chr12:6346928	1	1	0	NA	1	1	1	1	NA
MICALCL	0	0.9263	2.515	0.33	NC	No	No	1	MICALCL_exon_chr11:12379841	1	1	0	NA	1	1	1	1	NA
ZNF165	3.055	5.7929	0.9727	0.2178	NC	No	No	1	ZNF165_exon_chr6:28056340	1	1	0	NA	1	1	1	1	NA
CTH	2.7382	0	-3.7155	0.0416	DOWN	No	No	1	CTH_exon_chr1:70904783	1	1	0	NA	1	1	1	1	NA
GUSB	1641.13	2927.74	0.8353	0	UP	No	No	1	GUSB_exon_chr7:65426050	1	1	0	NA	1	1	1	1	NA
LOC101927278	1.2711	0.7439	-0.6776	0.579	NC	No	No	1	LOC101927278_exon_chr10:100213259	1	1	0	NA	1	1	1	1	NA
NLRC4	5.1372	22.9509	2.1686	0	UP	No	No	1	NLRC4_exon_chr2:32449834	1	1	0	NA	1	1	1	1	NA
RPL9	9599.96	10500	0.1291	0.6687	NC	No	No	1	RPL9_exon_chr4:39455845	1	1	0	NA	1	1	1	1	NA
RNASE3	110.359	13.8117	-2.9992	0	DOWN	No	No	1	RNASE3_exon_chr14:21359840	1	1	0	NA	1	1	1	1	NA
ARIH1	222.014	298.235	0.4196	0.0293	NC	No	No	1	ARIH1_exon_chr15:72875548	1	1	0	NA	10	0.6414	0.5965	-0.045	NA
SPSB1	2.3943	85.6326	5.1824	0	UP	No	No	1	SPSB1_exon_chr1:9427506	1	1	0	NA	2	0.7084	0.8775	0.1691	NA
PUS3	16.4069	11.1069	-0.5723	0.2287	NC	No	No	1	PUS3_exon_chr11:125764181	1	1	0	NA	1	1	1	1	NA
FERMT1	27.1166	1.9975	-3.633	0	DOWN	No	No	1	FERMT1_exon_chr20:6057993	1	1	0	NA	1	1	1	1	NA
GRIN2D	2.5856	3.5817	0.4776	0.5286	NC	No	No	1	GRIN2D_exon_chr19:48945856	1	1	0	NA	1	1	1	1	NA
TMEM92	0	8.3302	5.7317	0	UP	No	No	1	TMEM92_exon_chr17:48356555	1	1	0	NA	1	1	1	1	NA
TMEM218	70.5766	22.445	-1.6175	0	DOWN	No	No	1	TMEM218_exon_chr11:124967636	1	1	0	NA	1	1	1	1	NA
UBA6-AS1	0	1.2323	2.998	0.2582	NC	No	No	1	UBA6-AS1_exon_chr4:68586139	1	1	0	NA	1	1	1	1	NA
TRIM8	205.551	1021.92	2.3166	0	UP	No	No	1	TRIM8_exon_chr10:104416503	1	1	0	NA	6	0.4234	0.4911	0.0677	NA
MKS1	67.4959	62.0218	-0.1253	0.7979	NC	No	No	1	MKS1_exon_chr17:56283531	1	1	0	NA	1	1	1	1	NA
AGGF1	116.597	166.3	0.5076	0.0038	NC	No	No	1	AGGF1_exon_chr5:76358876	1	1	0	NA	8	0.2615	0.2077	-0.0538	NA
FCGR1B	51.0604	50.322	-0.0257	0.9114	NC	No	No	1	FCGR1B_exon_chr1:120927417	1	1	0	NA	2	0.2627	0.2785	0.0157	NA
EDDM13	5.2293	6.6581	0.3604	0.5447	NC	No	No	1	EDDM13_exon_chr19:56821492	1	1	0	NA	1	1	1	1	NA
ZNF776	3.0395	0.9779	-1.5166	0.2918	NC	No	No	1	ZNF776_exon_chr19:58264658	1	1	0	NA	2	0.75	0.4167	-0.3333	NA
GIPC1	190.437	322.362	0.7551	0	UP	No	No	1	GIPC1_exon_chr19:14589379	1	1	0	NA	1	1	1	1	NA
AURKB	134.219	16.1702	-3.0342	0	DOWN	No	No	1	AURKB_exon_chr17:8108362	1	1	0	NA	1	1	1	1	NA
POU5F1P5	9.0559	15.9854	0.8816	0.1279	NC	No	No	1	POU5F1P5_exon_chr10:69770640	1	1	0	NA	1	1	1	1	NA
SLC35F2	52.6995	23.7992	-1.1395	0.0002	DOWN	No	No	1	SLC35F2_exon_chr11:107663526	1	1	0	NA	1	1	1	1	NA
RMI2	43.1486	1.7326	-4.4864	0	DOWN	No	No	1	RMI2_exon_chr16:11444498	1	1	0	NA	1	1	1	1	NA
RIPK2	1.9226	1.9351	0.0125	0.7554	NC	No	No	1	RIPK2_exon_chr8:90802306	1	1	0	NA	3	0.5574	0.0991	-0.4582	NA
PIAS1	64.4634	80.0914	0.3185	0.2047	NC	No	No	1	PIAS1_exon_chr15:68479879	1	1	0	NA	11	0.4221	0.4535	0.0314	NA
ITGB4	1.1789	0.7593	-0.5358	0.6307	NC	No	No	1	ITGB4_exon_chr17:73753496	1	1	0	NA	1	1	1	1	NA
ATP5F1A	1273.93	805.915	-0.6575	0	DOWN	No	No	1	ATP5F1A_exon_chr18:43664329	1	1	0	NA	1	1	1	1	NA
PLCG1	23.7958	19.2597	-0.3513	0.4409	NC	No	No	1	PLCG1_exon_chr20:39803106	1	1	0	NA	1	1	1	1	NA
GDPGP1	0.2014	1.2477	2.3051	0.2923	NC	No	No	1	GDPGP1_exon_chr15:90784131	1	1	0	NA	3	0.25	0.1789	-0.0711	NA
MLF2	428.124	726.976	0.7673	0	UP	No	No	1	MLF2_exon_chr12:6857713	1	1	0	NA	1	1	1	1	NA
ECI2	141.242	120.844	-0.2203	0.3858	NC	No	No	1	ECI2_exon_chr6:4116263	1	1	0	NA	2	0.6267	0.6774	0.0507	NA
DNAJC28	0.8916	8.5423	3.2635	0.0029	UP	No	No	1	DNAJC28_exon_chr21:34861731	1	1	0	NA	1	1	1	1	NA
TTC8	14.5262	15.3341	0.1153	0.7137	NC	No	No	1	TTC8_exon_chr14:89343637	1	1	0	NA	1	1	1	1	NA
LRP1	0	1.2418	3.0076	0.2709	NC	No	No	1	LRP1_exon_chr12:57606197	1	1	0	NA	1	1	1	1	NA
SIGLEC15	0.6576	0.2531	-0.9258	0.6107	NC	No	No	1	SIGLEC15_exon_chr18:43422070	1	1	0	NA	1	1	1	1	NA
ZMYM6	47.9512	65.9901	0.4528	0.0994	NC	No	No	1	ZMYM6_exon_chr1:35454536	1	1	0	NA	5	0.3249	0.2264	-0.0985	NA
GRASP	0	2.6858	4.0198	0.0284	UP	No	No	1	GRASP_exon_chr12:52408477	1	1	0	NA	1	1	1	1	NA
AOC3	5.2379	4.4669	-0.2596	0.6607	NC	No	No	1	AOC3_exon_chr17:41008291	1	1	0	NA	1	1	1	1	NA
NSUN4	62.09	53.8886	-0.1838	0.5257	NC	No	No	1	NSUN4_exon_chr1:46827241	1	1	0	NA	3	0.4629	0.2778	-0.185	NA
SNRPC	2187.49	1024.2	-1.0973	0	DOWN	No	No	1	SNRPC_exon_chr6:34741222	1	1	0	NA	1	1	1	1	NA
PIK3CA	6.9358	11.4502	0.7664	0.2693	NC	No	No	1	PIK3CA_exon_chr3:178951881	1	1	0	NA	5	0.9021	0.631	-0.2711	NA
KDM4B	76.589	102.771	0.4204	0.1387	NC	No	No	1	KDM4B_exon_chr19:5151345	1	1	0	NA	1	1	1	1	NA
ARID3B	1.9915	19.6804	3.2225	0	UP	No	No	1	ARID3B_exon_chr15:74887951	1	1	0	NA	1	1	1	1	NA
TBKBP1	96.5328	273.044	1.4968	0	UP	No	No	1	TBKBP1_exon_chr17:45787863	1	1	0	NA	1	1	1	1	NA
MUC12	0	0.5062	1.838	0.5256	NC	No	No	1	MUC12_exon_chr7:100661875	1	1	0	NA	1	1	1	1	NA
SCRT1	13.4131	13.4868	-0.0325	0.7601	NC	No	No	1	SCRT1_exon_chr8:145557778	1	1	0	NA	1	1	1	1	NA
CD81	0.7111	2.8591	2.0691	0.1785	NC	No	No	1	CD81_exon_chr11:2418033	1	1	0	NA	1	1	1	1	NA
JHY	0.9388	2.8283	1.6503	0.1967	NC	No	No	1	JHY_exon_chr11:122829955	1	1	0	NA	1	1	1	1	NA
LOC654780	7.0048	0	-5.055	0.0003	DOWN	No	No	1	LOC654780_exon_chr16:84227912	1	1	0	NA	1	1	1	1	NA
TMEM120A	93.4104	199.365	1.0919	0	UP	No	No	1	TMEM120A_exon_chr7:75616603	1	1	0	NA	2	0.1582	0.1406	-0.0175	NA
AMPD2	82.2027	49.3291	-0.7285	0.015	DOWN	No	No	1	AMPD2_exon_chr1:110173564	1	1	0	NA	1	1	1	1	NA
ALDOC	132.994	53.422	-1.3121	0.0014	DOWN	No	No	1	ALDOC_exon_chr17:26900639	1	1	0	NA	1	1	1	1	NA
RWDD2A	0	0.4944	1.8149	0.5181	NC	No	No	1	RWDD2A_exon_chr6:83905313	1	1	0	NA	1	1	1	1	NA
BTG2	17.3427	297.883	4.1076	0	UP	No	No	1	BTG2_exon_chr1:203276231	1	1	0	NA	1	1	1	1	NA
CYB5R1	11.8313	30.153	1.3434	0.0007	UP	No	No	1	CYB5R1_exon_chr1:202931827	1	1	0	NA	1	1	1	1	NA
SCAI	1.0403	1.7408	0.8019	0.5088	NC	No	No	1	SCAI_exon_chr9:127715232	1	1	0	NA	1	1	1	1	NA
ROMO1	655.736	767.738	0.224	0.2571	NC	No	No	1	ROMO1_exon_chr20:34288719	1	1	0	NA	1	1	1	1	NA
DNAJB11	429.981	425.062	-0.0201	1	NC	No	No	1	DNAJB11_exon_chr3:186303132	1	1	0	NA	2	0.5094	0.5723	0.0629	NA
SNAR-D	39.9844	3.8593	-3.5437	0	DOWN	No	No	1	SNAR-D_exon_chr19:50643577	1	1	0	NA	1	1	1	1	NA
SYNGR2	385.331	322.225	-0.2605	0.3921	NC	No	No	1	SYNGR2_exon_chr17:76167590	1	1	0	NA	1	1	1	1	NA
USP39	190.914	69.7029	-1.4772	0	DOWN	No	No	1	USP39_exon_chr2:85875883	1	1	0	NA	1	1	1	1	NA
NELFA	105.476	71.4849	-0.5611	0.0071	NC	No	No	1	NELFA_exon_chr4:1985230	1	1	0	NA	2	0.8953	0.8778	-0.0175	NA
LINC01451	13.1636	13.8853	0.063	0.7321	NC	No	No	1	LINC01451_exon_chr9:139506622	1	1	0	NA	2	0.9175	0.8857	-0.0318	NA
RAB3IL1	18.7757	25.7613	0.4825	0.2586	NC	No	No	1	RAB3IL1_exon_chr11:61665832	1	1	0	NA	1	1	1	1	NA
DRAP1	276.533	478.044	0.7932	0.0004	UP	No	No	1	DRAP1_exon_chr11:65688800	1	1	0	NA	1	1	1	1	NA
KBTBD6	25.8493	3.5781	-2.8422	0	DOWN	No	No	1	KBTBD6_exon_chr13:41706938	1	1	0	NA	1	1	1	1	NA
LRRC24	9.3053	4.6325	-0.9288	0.1349	NC	No	No	1	LRRC24_exon_chr8:145748793	1	1	0	NA	1	1	1	1	NA
ATP6V0D1	66.4162	198.922	1.5728	0	UP	No	No	1	ATP6V0D1_exon_chr16:67472592	1	1	0	NA	1	1	1	1	NA
WARS2-AS1	3.2022	1.9115	-0.7328	0.4133	NC	No	No	1	WARS2-AS1_exon_chr1:119693415	1	1	0	NA	1	1	1	1	NA
CD74	1.3687	1.5126	0.2345	0.6916	NC	No	No	1	CD74_exon_chr5:149781813	1	1	0	NA	1	1	1	1	NA
ZNF821	17.3945	8.107	-1.1822	0.0263	DOWN	No	No	1	ZNF821_exon_chr16:71894575	1	1	0	NA	1	1	1	1	NA
YIPF1	37.5777	58.1416	0.6174	0.0398	UP	No	No	1	YIPF1_exon_chr1:54317943	1	1	0	NA	2	0.8976	0.9394	0.0418	NA
HPCAL1	122.995	777.048	2.6595	0	UP	No	No	1	HPCAL1_exon_chr2:10566849	1	1	0	NA	1	1	1	1	NA
GPR162	1.1433	2.6589	1.2942	0.2742	NC	No	No	1	GPR162_exon_chr12:6935817	1	1	0	NA	1	1	1	1	NA
CENPBD1P1	60.11	60.018	-0.0183	1	NC	No	No	1	CENPBD1P1_exon_chr19:59092611	1	1	0	NA	2	0.7049	0.6356	-0.0693	NA
POGLUT1	16.7725	8.58	-0.8912	0.0773	DOWN	No	No	1	POGLUT1_exon_chr3:119211128	1	1	0	NA	2	0.3858	0.6074	0.2216	NA
MTHFS	80.1476	165.168	1.0566	0.0002	UP	No	No	1	MTHFS_exon_chr15:80137784	1	1	0	NA	3	0.2482	0.2746	0.0263	NA
AARS1	186.375	58.717	-1.6831	0	DOWN	No	No	1	AARS1_exon_chr16:70286809	1	1	0	NA	2	0.3032	0.2167	-0.0864	NA
TG	0	0.4967	1.8194	0.5303	NC	No	No	1	TG_exon_chr8:134146919	1	1	0	NA	1	1	1	1	NA
RPS19	28596.3	33437.7	0.2256	0.1664	NC	No	No	1	RPS19_exon_chr19:42375418	1	1	0	NA	1	1	1	1	NA
SLC4A2	13.3116	23.0714	0.8222	0.0444	UP	No	No	1	SLC4A2_exon_chr7:150773373	1	1	0	NA	1	1	1	1	NA
ARHGAP1	157.985	167.328	0.0801	0.7429	NC	No	No	1	ARHGAP1_exon_chr11:46700775	1	1	0	NA	1	1	1	1	NA
SPN	777.569	1119.86	0.5263	0	NC	No	No	1	SPN_exon_chr16:29675015	1	1	0	NA	11	0.7151	0.8003	0.0851	NA
KLHL25	6.8142	22.165	1.6436	0.001	UP	No	No	1	KLHL25_exon_chr15:86304242	1	1	0	NA	1	1	1	1	NA
C1QTNF12	3.495	2.9143	-0.2147	0.6403	NC	No	No	1	C1QTNF12_exon_chr1:1178026	1	1	0	NA	1	1	1	1	NA
KLHDC2	40.5026	51.7588	0.3642	0.2881	NC	No	No	1	KLHDC2_exon_chr14:50249547	1	1	0	NA	1	1	1	1	NA
CMTM7	118.95	95.1514	-0.3155	0.3032	NC	No	No	1	CMTM7_exon_chr3:32495732	1	1	0	NA	1	1	1	1	NA
EHD2	56.4517	96.9058	0.7671	0.0114	UP	No	No	1	EHD2_exon_chr19:48244137	1	1	0	NA	1	1	1	1	NA
FDFT1	694.509	442.862	-0.6465	0	DOWN	No	No	1	FDFT1_exon_chr8:11695896	1	1	0	NA	4	0.4808	0.4796	-0.0012	NA
VPS29	323.909	388.134	0.2661	0.2555	NC	No	No	1	VPS29_exon_chr12:110929927	1	1	0	NA	5	0.3454	0.3374	-0.008	NA
CIR1	196.788	385.335	0.974	0	UP	No	No	1	CIR1_exon_chr2:175213900	1	1	0	NA	9	0.3736	0.3222	-0.0514	NA
SYNJ1	13.4882	30.9367	1.2048	0.0021	UP	No	No	1	SYNJ1_exon_chr21:34004111	1	1	0	NA	1	1	1	1	NA
TMEM189	136.949	182.66	0.4211	0.0419	NC	No	No	1	TMEM189_exon_chr20:48741716	1	1	0	NA	5	0.8701	0.8201	-0.05	NA
ARHGDIB	6736.54	4355.31	-0.629	0.0001	DOWN	No	No	1	ARHGDIB_exon_chr12:15095655	1	1	0	NA	1	1	1	1	NA
ADPGK	218.438	342.471	0.651	0.0014	UP	No	No	1	ADPGK_exon_chr15:73045236	1	1	0	NA	3	0.9254	0.9447	0.0192	NA
FOXD1	16.3697	5.7311	-1.4215	0.0137	DOWN	No	No	1	FOXD1_exon_chr5:72744602	1	1	0	NA	1	1	1	1	NA
CLSTN1	278.322	385.69	0.4679	0.0033	NC	No	No	1	CLSTN1_exon_chr1:9790763	1	1	0	NA	3	0.8491	0.8675	0.0184	NA
PFN1	3647.23	4023.99	0.1415	0.5003	NC	No	No	1	PFN1_exon_chr17:4849292	1	1	0	NA	1	1	1	1	NA
COL9A2	14.9336	26.3881	0.8585	0.0445	UP	No	No	1	COL9A2_exon_chr1:40767053	1	1	0	NA	3	0.8685	0.8734	0.005	NA
NTMT1	141.93	77.1609	-0.8828	0.001	DOWN	No	No	1	NTMT1_exon_chr9:132397486	1	1	0	NA	1	1	1	1	NA
DENND1C	108.624	239.198	1.1295	0	UP	No	No	1	DENND1C_exon_chr19:6468129	1	1	0	NA	2	0.6499	0.5935	-0.0564	NA
NEIL2	52.8962	22.3641	-1.2517	0	DOWN	No	No	1	NEIL2_exon_chr8:11643471	1	1	0	NA	1	1	1	1	NA
RPL11	17254.4	19749	0.1947	0.1307	NC	No	No	1	RPL11_exon_chr1:24022833	1	1	0	NA	1	1	1	1	NA
FRMD8	3.4935	2.9541	-0.1744	0.6764	NC	No	No	1	FRMD8_exon_chr11:65178712	1	1	0	NA	1	1	1	1	NA
AKR1A1	655.496	383.908	-0.7704	0.0225	DOWN	No	No	1	AKR1A1_exon_chr1:46035562	1	1	0	NA	1	1	1	1	NA
NOTCH2	117.651	270.736	1.1985	0	UP	No	No	1	NOTCH2_exon_chr1:120459317	1	1	0	NA	5	0.9315	0.966	0.0345	NA
APTR	8.9203	6.1241	-0.4906	0.428	NC	No	No	1	APTR_exon_chr7:77313568	1	1	0	NA	1	1	1	1	NA
MEGF9	46.1153	32.3836	-0.5204	0.1049	NC	No	No	1	MEGF9_exon_chr9:123367919	1	1	0	NA	3	0.5247	0.5402	0.0156	NA
SCARNA2	0	1.2782	2.9398	0.3396	NC	No	No	1	SCARNA2_exon_chr1:109642814	1	1	0	NA	1	1	1	1	NA
SH3BP2	128.323	987.04	2.9422	0	UP	No	No	1	SH3BP2_exon_chr4:2835423	1	1	0	NA	4	0.2089	0.1925	-0.0164	NA
IGFBP2	1025.11	146.5	-2.809	0	DOWN	No	No	1	IGFBP2_exon_chr2:217528662	1	1	0	NA	1	1	1	1	NA
CCDC125	7.9281	9.1692	0.2468	0.6263	NC	No	No	1	CCDC125_exon_chr5:68578861	1	1	0	NA	1	1	1	1	NA
FOXP4	40.996	42.3433	0.0442	0.8517	NC	No	No	1	FOXP4_exon_chr6:41566460	1	1	0	NA	4	0.2105	0.3285	0.118	NA
MIA-RAB4B	35.8937	98.941	1.4566	0	UP	No	No	1	MIA-RAB4B_exon_chr19:41302474	1	1	0	NA	1	1	1	1	NA
SNRPF	7989.52	2908.69	-1.4576	0	DOWN	No	No	1	SNRPF_exon_chr12:96259782	1	1	0	NA	1	1	1	1	NA
ENDOD1	43.0231	15.4222	-1.5525	0.0003	DOWN	No	No	1	ENDOD1_exon_chr11:94861540	1	1	0	NA	1	1	1	1	NA
PLGRKT	27.0903	24.0347	-0.1897	0.5789	NC	No	No	1	PLGRKT_exon_chr9:5358360	1	1	0	NA	2	0.8767	0.8985	0.0219	NA
MAS1	3.4819	8.107	1.1471	0.1339	NC	No	No	1	MAS1_exon_chr6:160327951	1	1	0	NA	1	1	1	1	NA
ALG14	19.6424	8.7362	-1.1099	0.025	DOWN	No	No	1	ALG14_exon_chr1:95448862	1	1	0	NA	3	0.6579	0.6198	-0.0381	NA
CARD9	31.9091	15.6895	-1.037	0.0031	DOWN	No	No	1	CARD9_exon_chr9:139258853	1	1	0	NA	2	0.8451	0.8757	0.0307	NA
ZNF771	23.9461	16.88	-0.5037	0.1708	NC	No	No	1	ZNF771_exon_chr16:30428875	1	1	0	NA	1	1	1	1	NA
PDE7A	64.5842	45.979	-0.4952	0.1471	NC	No	No	1	PDE7A_exon_chr8:66631730	1	1	0	NA	3	0.1468	0.1313	-0.0155	NA
DFFB	27.2405	14.0932	-0.9876	0.0144	DOWN	No	No	1	DFFB_exon_chr1:3800070	1	1	0	NA	1	1	1	1	NA
SMKR1	0.4384	0.8521	0.5888	0.656	NC	No	No	1	SMKR1_exon_chr7:129152087	1	1	0	NA	1	1	1	1	NA
IMPDH1	318.256	105.306	-1.599	0	DOWN	No	No	1	IMPDH1_exon_chr7:128033082	1	1	0	NA	1	1	1	1	NA
KLHL42	32.6821	19.9599	-0.6777	0.0423	DOWN	No	No	1	KLHL42_exon_chr12:27950647	1	1	0	NA	3	0.7697	0.8548	0.0851	NA
GPR108	62.272	142.921	1.1949	0	UP	No	No	1	GPR108_exon_chr19:6730395	1	1	0	NA	1	1	1	1	NA
PIGC	84.133	59.8542	-0.4826	0.0646	NC	No	No	1	PIGC_exon_chr1:172411993	1	1	0	NA	2	0.7952	0.7876	-0.0076	NA
H2BE1	5.9373	0	-4.8192	0.0003	DOWN	No	No	1	H2BE1_exon_chr7:150905193	1	1	0	NA	1	1	1	1	NA
ANKFY1	41.0261	62.3039	0.5826	0.1107	NC	No	No	1	ANKFY1_exon_chr17:4071205	1	1	0	NA	3	0.8956	0.8147	-0.0809	NA
KDM1B	15.1505	4.5773	-1.7054	0.0051	DOWN	No	No	1	KDM1B_exon_chr6:18222139	1	1	0	NA	1	1	1	1	NA
M6PR	957.049	1216.79	0.3438	0.0226	NC	No	No	1	M6PR_exon_chr12:9094536	1	1	0	NA	4	0.6478	0.6209	-0.027	NA
FAM133DP	261.565	243.361	-0.1068	1	NC	No	No	1	FAM133DP_exon_chr2:158237021	1	1	0	NA	5	0.1853	0.1421	-0.0432	NA
HAUS7	130.732	10.8754	-3.5933	0	DOWN	No	No	1	HAUS7_exon_chrX:152713367	1	1	0	NA	1	1	1	1	NA
ZNF263	60.4045	61.9909	0.0357	0.8292	NC	No	No	1	ZNF263_exon_chr16:3339392	1	1	0	NA	1	1	1	1	NA
CBFA2T3	127.401	94.4378	-0.4297	0.1389	NC	No	No	1	CBFA2T3_exon_chr16:88943683	1	1	0	NA	6	0.6476	0.5717	-0.0759	NA
PCED1A	112.317	157.513	0.489	0.0166	NC	No	No	1	PCED1A_exon_chr20:2816355	1	1	0	NA	1	1	1	1	NA
LOC101928143	4.296	95.4082	4.4694	0	UP	No	No	1	LOC101928143_exon_chr14:73927970	1	1	0	NA	1	1	1	1	NA
ALCAM	36.2221	330.677	3.1885	0	UP	No	No	1	ALCAM_exon_chr3:105293320	1	1	0	NA	5	0.9427	0.9357	-0.0069	NA
MB21D2	11.867	13.0753	0.1411	0.6469	NC	No	No	1	MB21D2_exon_chr3:192517439	1	1	0	NA	1	1	1	1	NA
TSTA3	129.429	89.1637	-0.5665	0.0624	NC	No	No	1	TSTA3_exon_chr8:144695135	1	1	0	NA	1	1	1	1	NA
CCNF	268.461	27.5817	-3.2932	0	DOWN	No	No	1	CCNF_exon_chr16:2506545	1	1	0	NA	2	0.8644	0.8997	0.0353	NA
TRABD	124.021	71.1615	-0.8135	0.0066	DOWN	No	No	1	TRABD_exon_chr22:50636773	1	1	0	NA	1	1	1	1	NA
PTPDC1	8.1612	15.9341	0.9824	0.039	UP	No	No	1	PTPDC1_exon_chr9:96870109	1	1	0	NA	1	1	1	1	NA
GPRIN1	0	1.4325	3.1707	0.1622	NC	No	No	1	GPRIN1_exon_chr5:176026878	1	1	0	NA	1	1	1	1	NA
HILPDA	34.4994	8.3221	-2.0506	0	DOWN	No	No	1	HILPDA_exon_chr7:128097254	1	1	0	NA	1	1	1	1	NA
RPL30	8029.11	9232.96	0.2017	0.2783	NC	No	No	1	RPL30_exon_chr8:99054078	1	1	0	NA	1	1	1	1	NA
LMF1	20.6595	23.8562	0.1733	0.6083	NC	No	No	1	LMF1_exon_chr16:904706	1	1	0	NA	2	0.1373	0.2437	0.1063	NA
FPGS	192.464	119.724	-0.6727	0.0008	DOWN	No	No	1	FPGS_exon_chr9:130575473	1	1	0	NA	1	1	1	1	NA
CDK7	85.8347	81.066	-0.0842	0.8257	NC	No	No	1	CDK7_exon_chr5:68572933	1	1	0	NA	1	1	1	1	NA
TXNRD2	74.548	70.6047	-0.0892	0.8856	NC	No	No	1	TXNRD2_exon_chr22:19864757	1	1	0	NA	1	1	1	1	NA
FASN	396.987	81.049	-2.3065	0	DOWN	No	No	1	FASN_exon_chr17:80037156	1	1	0	NA	2	0.6687	0.706	0.0373	NA
XK	8.1914	22.5395	1.4554	0.003	UP	No	No	1	XK_exon_chrX:37586888	1	1	0	NA	1	1	1	1	NA
DDX59-AS1	0.3796	0	-0.9761	0.64	NC	No	No	1	DDX59-AS1_exon_chr1:200662880	1	1	0	NA	1	1	1	1	NA
PPAN-P2RY11	77.0515	57.049	-0.4457	0.1164	NC	No	No	1	PPAN-P2RY11_exon_chr19:10224308	1	1	0	NA	1	1	1	1	NA
ZNF276	93.7931	105.622	0.16	0.5807	NC	No	No	1	ZNF276_exon_chr16:89804383	1	1	0	NA	3	0.8103	0.788	-0.0224	NA
SRD5A1	15.829	67.4159	2.0718	0	UP	No	No	1	SRD5A1_exon_chr5:6668314	1	1	0	NA	4	0.4878	0.4519	-0.0359	NA
TAGAP	20.0344	12.666	-0.6209	0.1512	NC	No	No	1	TAGAP_exon_chr6:159458156	1	1	0	NA	1	1	1	1	NA
PPT1	1407.99	1281.14	-0.1351	0.4765	NC	No	No	1	PPT1_exon_chr1:40539855	1	1	0	NA	1	1	1	1	NA
CAMLG	133.966	108.943	-0.2827	0.3569	NC	No	No	1	CAMLG_exon_chr5:134086448	1	1	0	NA	1	1	1	1	NA
ZNF552	7.131	2.7164	-1.3124	0.1368	NC	No	No	1	ZNF552_exon_chr19:58320471	1	1	0	NA	1	1	1	1	NA
SLC20A2	35.7372	58.2818	0.6903	0.0274	UP	No	No	1	SLC20A2_exon_chr8:42275485	1	1	0	NA	3	0.901	0.837	-0.064	NA
TRAP1	532.268	100.052	-2.438	0	DOWN	No	No	1	TRAP1_exon_chr16:3708231	1	1	0	NA	1	1	1	1	NA
VDAC3	967.868	539.265	-0.8395	0	DOWN	No	No	1	VDAC3_exon_chr8:42262888	1	1	0	NA	1	1	1	1	NA
FAM199X	12.0784	15.5985	0.4277	0.3198	NC	No	No	1	FAM199X_exon_chrX:103434288	1	1	0	NA	2	0.8879	0.8667	-0.0212	NA
SUN1	59.3394	66.9109	0.1898	0.5135	NC	No	No	1	SUN1_exon_chr7:912851	1	1	0	NA	1	1	1	1	NA
GCN1	1410.09	1167.59	-0.2714	0.1043	NC	No	No	1	GCN1_exon_chr12:120565778	1	1	0	NA	1	1	1	1	NA
ZNF182	63.2953	53.639	-0.2192	0.4943	NC	No	No	1	ZNF182_exon_chrX:47837196	1	1	0	NA	2	0.8821	0.8992	0.0171	NA
DUSP16	5.8196	2.4009	-1.2541	0.1231	NC	No	No	1	DUSP16_exon_chr12:12630949	1	1	0	NA	1	1	1	1	NA
RNASE2	678.549	58.9721	-3.5285	0	DOWN	No	No	1	RNASE2_exon_chr14:21423925	1	1	0	NA	1	1	1	1	NA
SMIM12	230.782	221.304	-0.0596	1	NC	No	No	1	SMIM12_exon_chr1:35321583	1	1	0	NA	4	0.0677	0.088	0.0203	NA
LAT2	1428.78	1609.14	0.1701	0.4173	NC	No	No	1	LAT2_exon_chr7:73643273	1	1	0	NA	1	1	1	1	NA
VPS18	311.975	535.529	0.7834	0	UP	No	No	1	VPS18_exon_chr15:41194813	1	1	0	NA	1	1	1	1	NA
MRPS2	490.598	126.319	-1.9759	0	DOWN	No	No	1	MRPS2_exon_chr9:138395387	1	1	0	NA	1	1	1	1	NA
SPSB2	115.13	129.973	0.1829	0.4761	NC	No	No	1	SPSB2_exon_chr12:6980483	1	1	0	NA	1	1	1	1	NA
RXRB	42.9363	54.8883	0.3499	0.9335	NC	No	No	1	RXRB_exon_chr6:33162606	1	1	0	NA	1	1	1	1	NA
ISOC1	10.2256	3.9325	-1.328	0.0577	DOWN	No	No	1	ISOC1_exon_chr5:128448547	1	1	0	NA	1	1	1	1	NA
CXCR2	4.3122	2.654	-0.6831	0.4366	NC	No	No	1	CXCR2_exon_chr2:218999499	1	1	0	NA	1	1	1	1	NA
PPP1R9B	337.327	509.434	0.5965	0.0004	UP	No	No	1	PPP1R9B_exon_chr17:48212749	1	1	0	NA	1	1	1	1	NA
RBM3	590.408	660.478	0.1645	0.4462	NC	No	No	1	RBM3_exon_chrX:48435852	1	1	0	NA	6	0.2067	0.186	-0.0207	NA
ARHGDIA	616.179	499.003	-0.3094	0.1976	NC	No	No	1	ARHGDIA_exon_chr17:79826951	1	1	0	NA	1	1	1	1	NA
WDR25	4.2332	4.9444	0.2971	0.618	NC	No	No	1	WDR25_exon_chr14:100996156	1	1	0	NA	1	1	1	1	NA
KLF7	6.7491	10.1674	0.6424	0.2544	NC	No	No	1	KLF7_exon_chr2:207945988	1	1	0	NA	2	0.8917	0.9737	0.082	NA
VAV2	42.5552	14.2274	-1.6495	0	DOWN	No	No	1	VAV2_exon_chr9:136629231	1	1	0	NA	3	0.6685	0.6866	0.0181	NA
IGFBP7	723.548	54.5859	-3.6871	0	DOWN	No	No	1	IGFBP7_exon_chr4:57897502	1	1	0	NA	3	0.9138	0.9185	0.0048	NA
RAD23B	568.197	619.153	0.1265	0.6044	NC	No	No	1	RAD23B_exon_chr9:110091823	1	1	0	NA	8	0.5028	0.4674	-0.0354	NA
CIT	270.215	30.2572	-3.1596	0	DOWN	No	No	1	CIT_exon_chr12:120126060	1	1	0	NA	1	1	1	1	NA
RAB40C	27.256	21.8699	-0.3572	0.3956	NC	No	No	1	RAB40C_exon_chr16:677341	1	1	0	NA	1	1	1	1	NA
CCNYL1	0.1898	3.685	3.77	0.0122	UP	No	No	1	CCNYL1_exon_chr2:208618311	1	1	0	NA	2	0.0022	0.525	0.5228	NA
GRPEL2	171.384	99.0518	-0.7882	0.0026	DOWN	No	No	1	GRPEL2_exon_chr5:148730480	1	1	0	NA	1	1	1	1	NA
HSPA13	52.1673	51.5223	-0.0133	0.9162	NC	No	No	1	HSPA13_exon_chr21:15746605	1	1	0	NA	3	0.9044	0.927	0.0225	NA
ZBTB2	32.562	13.5191	-1.2361	0.0115	DOWN	No	No	1	ZBTB2_exon_chr6:151688027	1	1	0	NA	2	0.7826	0.7035	-0.079	NA
REXO1	15.4208	15.4638	0.0139	0.8068	NC	No	No	1	REXO1_exon_chr19:1828630	1	1	0	NA	1	1	1	1	NA
POM121C	1020.44	863.755	-0.2411	1	NC	No	No	1	POM121C_exon_chr7:75048176	1	1	0	NA	1	1	1	1	NA
BLNK	11.9839	6.2183	-0.8491	0.1671	NC	No	No	1	BLNK_exon_chr10:97951848	1	1	0	NA	1	1	1	1	NA
TMEM177	55.7491	13.228	-2.0911	0	DOWN	No	No	1	TMEM177_exon_chr2:120438407	1	1	0	NA	1	1	1	1	NA
RPP14	29.669	25.6602	-0.215	0.5033	NC	No	No	1	RPP14_exon_chr3:58303166	1	1	0	NA	11	0.5255	0.4491	-0.0763	NA
TMEM135	2.6716	0.4944	-2.2392	0.1457	NC	No	No	1	TMEM135_exon_chr11:87032242	1	1	0	NA	3	0.694	0.0004	-0.6936	NA
LINC01389	6.0187	8.5395	0.4568	0.5352	NC	No	No	1	LINC01389_exon_chr1:47846815	1	1	0	NA	1	1	1	1	NA
GPR132	67.3131	171.722	1.3527	0	UP	No	No	1	GPR132_exon_chr14:105518439	1	1	0	NA	1	1	1	1	NA
CCDC167	722.403	476.461	-0.6039	0.0001	DOWN	No	No	1	CCDC167_exon_chr6:37451065	1	1	0	NA	1	1	1	1	NA
COX15	127.943	114.443	-0.1619	0.4283	NC	No	No	1	COX15_exon_chr10:101474475	1	1	0	NA	6	0.6272	0.6208	-0.0065	NA
MPLKIP	229.766	161.254	-0.5073	0.0138	NC	No	No	1	MPLKIP_exon_chr7:40172858	1	1	0	NA	6	0.9361	0.9484	0.0123	NA
RRN3	224.955	216.762	-0.0603	1	NC	No	No	1	RRN3_exon_chr16:15155762	1	1	0	NA	5	0.2331	0.2014	-0.0317	NA
CD93	1134.7	1542.28	0.4418	0.0007	NC	No	No	1	CD93_exon_chr20:23064611	1	1	0	NA	1	1	1	1	NA
ANAPC10	27.3428	24.8957	-0.1483	0.6172	NC	No	No	1	ANAPC10_exon_chr4:145916755	1	1	0	NA	2	0.2612	0.2768	0.0156	NA
SEC22C	113.993	141.765	0.3062	0.1422	NC	No	No	1	SEC22C_exon_chr3:42594940	1	1	0	NA	5	0.363	0.3696	0.0066	NA
EEF1AKNMT	33.3824	36.3382	0.1128	0.688	NC	No	No	1	EEF1AKNMT_exon_chr1:171765621	1	1	0	NA	2	0.6431	0.6088	-0.0344	NA
AGO1	100.191	79.7417	-0.3255	0.1778	NC	No	No	1	AGO1_exon_chr1:36385099	1	1	0	NA	6	0.2568	0.2393	-0.0175	NA
NEMP2	18.7338	7.0136	-1.4694	0.0019	DOWN	No	No	1	NEMP2_exon_chr2:191374038	1	1	0	NA	5	0.2706	0.1967	-0.0739	NA
IPCEF1	13.6067	102.363	2.8803	0	UP	No	No	1	IPCEF1_exon_chr6:154481175	1	1	0	NA	5	0.864	0.8381	-0.0259	NA
IRF2BP1	12.4038	3.2662	-1.9944	0.0021	DOWN	No	No	1	IRF2BP1_exon_chr19:46389399	1	1	0	NA	1	1	1	1	NA
PTPN22	21.9461	3.8968	-2.4195	0	DOWN	No	No	1	PTPN22_exon_chr1:114357591	1	1	0	NA	1	1	1	1	NA
NHEJ1	17.5301	3.771	-2.2533	0.001	DOWN	No	No	1	NHEJ1_exon_chr2:219941177	1	1	0	NA	2	0.3377	0.3639	0.0262	NA
LOC101928728	3.3107	0.2436	-3.273	0.0478	DOWN	No	No	1	LOC101928728_exon_chr1:27020622	1	1	0	NA	1	1	1	1	NA
C10orf143	5.2293	0.7344	-2.6771	0.0251	DOWN	No	No	1	C10orf143_exon_chr10:131862647	1	1	0	NA	1	1	1	1	NA
NUP50-DT	4.6283	2.6997	-0.6844	0.3919	NC	No	No	1	NUP50-DT_exon_chr22:45530678	1	1	0	NA	1	1	1	1	NA
PTAFR	40.0943	112.5	1.4819	0	UP	No	No	1	PTAFR_exon_chr1:28477570	1	1	0	NA	2	0.5923	0.6667	0.0743	NA
DZIP3	14.0281	12.5137	-0.1458	0.6449	NC	No	No	1	DZIP3_exon_chr3:108367764	1	1	0	NA	1	1	1	1	NA
ANXA2P3	41.9255	360.16	3.0897	0	UP	No	No	1	ANXA2P3_exon_chr10:66585284	1	1	0	NA	1	1	1	1	NA
STX16	28.5899	41.5189	0.5683	0.0685	NC	No	No	1	STX16_exon_chr20:57251242	1	1	0	NA	3	0.8854	0.8556	-0.0298	NA
EHHADH	6.3378	7.1866	0.1359	0.6607	NC	No	No	1	EHHADH_exon_chr3:184911275	1	1	0	NA	1	1	1	1	NA
RFX3	2.0147	7.2172	1.8993	0.0292	UP	No	No	1	RFX3_exon_chr9:3225280	1	1	0	NA	2	0.6667	0.8438	0.1771	NA
TOMM40	152.854	44.9251	-1.7711	0	DOWN	No	No	1	TOMM40_exon_chr19:45406286	1	1	0	NA	1	1	1	1	NA
NSUN3	8.1783	11.0579	0.4698	0.3692	NC	No	No	1	NSUN3_exon_chr3:93845054	1	1	0	NA	6	0.27	0.2957	0.0257	NA
CES2	48.9264	51.3145	0.0672	0.7603	NC	No	No	1	CES2_exon_chr16:66977741	1	1	0	NA	2	0.8254	0.7726	-0.0528	NA
ZDHHC16	122.647	164.344	0.4132	0.0282	NC	No	No	1	ZDHHC16_exon_chr10:99216533	1	1	0	NA	1	1	1	1	NA
CARHSP1	469.593	373.383	-0.3353	0.0824	NC	No	No	1	CARHSP1_exon_chr16:8949183	1	1	0	NA	2	0.0769	0.0775	0.0006	NA
SF3B6	385.052	212.37	-0.8465	0	DOWN	No	No	1	SF3B6_exon_chr2:24290721	1	1	0	NA	1	1	1	1	NA
ZFP1	79.4032	53.1139	-0.5617	0.0245	NC	No	No	1	ZFP1_exon_chr16:75203150	1	1	0	NA	2	0.6213	0.6848	0.0635	NA
GPR153	15.7725	15.0851	-0.0545	0.8643	NC	No	No	1	GPR153_exon_chr1:6310063	1	1	0	NA	1	1	1	1	NA
MTMR11	3.2262	17.9863	2.5154	0	UP	No	No	1	MTMR11_exon_chr1:149901209	1	1	0	NA	1	1	1	1	NA
MAP3K10	19.331	57.3591	1.5701	0	UP	No	No	1	MAP3K10_exon_chr19:40720876	1	1	0	NA	1	1	1	1	NA
USE1	69.4758	68.0212	-0.04	0.9779	NC	No	No	1	USE1_exon_chr19:17330439	1	1	0	NA	1	1	1	1	NA
ST3GAL6	88.0787	529.139	2.5802	0	UP	No	No	1	ST3GAL6_exon_chr3:98512518	1	1	0	NA	6	0.7098	0.6865	-0.0233	NA
POLRMT	190.072	127.014	-0.5931	0.0058	DOWN	No	No	1	POLRMT_exon_chr19:617323	1	1	0	NA	1	1	1	1	NA
TMCO6	17.788	13.9422	-0.407	0.3413	NC	No	No	1	TMCO6_exon_chr5:140024569	1	1	0	NA	1	1	1	1	NA
SNAR-C4	4115.1	3086.66	-0.415	1	NC	No	No	1	SNAR-C4_exon_chr19:48442797	1	1	0	NA	1	1	1	1	NA
SMG1P2	91.0114	45.275	-1.0114	0.3501	NC	No	No	1	SMG1P2_exon_chr16:29556771	1	1	0	NA	1	1	1	1	NA
SF3A2	1.7568	1.423	-0.3108	0.6764	NC	No	No	1	SF3A2_exon_chr19:2247765	1	1	0	NA	1	1	1	1	NA
EDF1	1652.04	1498.22	-0.1427	0.4503	NC	No	No	1	EDF1_exon_chr9:139757451	1	1	0	NA	1	1	1	1	NA
GRK4	8.1883	8.8848	0.16	0.6599	NC	No	No	1	GRK4_exon_chr4:3042298	1	1	0	NA	1	1	1	1	NA
LMO2	108.678	47.5657	-1.1636	0	DOWN	No	No	1	LMO2_exon_chr11:33881121	1	1	0	NA	2	0.8354	0.8631	0.0277	NA
POFUT2	8.9382	13.3602	0.5735	0.2299	NC	No	No	1	POFUT2_exon_chr21:46687628	1	1	0	NA	1	1	1	1	NA
INHBA-AS1	9.9986	15.1236	0.613	0.2177	NC	No	No	1	INHBA-AS1_exon_chr7:41816438	1	1	0	NA	1	1	1	1	NA
LRRC56	0	0.6732	1.9059	0.5468	NC	No	No	1	LRRC56_exon_chr11:553962	1	1	0	NA	1	1	1	1	NA
CXXC1	191.653	133.432	-0.5292	0.014	NC	No	No	1	CXXC1_exon_chr18:47809109	1	1	0	NA	1	1	1	1	NA
TDRD7	7.8925	12.3737	0.6007	0.228	NC	No	No	1	TDRD7_exon_chr9:100257944	1	1	0	NA	1	1	1	1	NA
RNF157	6.2681	0.7439	-2.9505	0.0142	DOWN	No	No	1	RNF157_exon_chr17:74141434	1	1	0	NA	1	1	1	1	NA
KLK14	5.021	3.0909	-0.702	0.3579	NC	No	No	1	KLK14_exon_chr19:51580777	1	1	0	NA	1	1	1	1	NA
UBOX5	52.5399	50.488	-0.0693	0.9672	NC	No	No	1	UBOX5_exon_chr20:3090960	1	1	0	NA	2	0.2329	0.3014	0.0685	NA
EXOC3-AS1	2.1387	6.9832	1.756	0.0704	UP	No	No	1	EXOC3-AS1_exon_chr5:443275	1	1	0	NA	2	0.1768	0.1316	-0.0452	NA
ETFDH	16.2171	18.7059	0.2274	0.596	NC	No	No	1	ETFDH_exon_chr4:159629515	1	1	0	NA	1	1	1	1	NA
CEACAM19	18.6711	16.7852	-0.1798	0.5826	NC	No	No	1	CEACAM19_exon_chr19:45186705	1	1	0	NA	1	1	1	1	NA
TTLL5	2.5182	2.3172	-0.1214	0.7002	NC	No	No	1	TTLL5_exon_chr14:76420766	1	1	0	NA	2	0.7742	0.3123	-0.4619	NA
AP1S1	614.345	1157.95	0.9144	0.0007	UP	No	No	1	AP1S1_exon_chr7:100803799	1	1	0	NA	1	1	1	1	NA
GDPD5	29.0593	216.044	2.8944	0	UP	No	No	1	GDPD5_exon_chr11:75146700	1	1	0	NA	1	1	1	1	NA
TMEM229B	48.6901	23.321	-1.0628	0.002	DOWN	No	No	1	TMEM229B_exon_chr14:67940658	1	1	0	NA	1	1	1	1	NA
STX18	54.4028	121.853	1.1662	0	UP	No	No	1	STX18_exon_chr4:4421856	1	1	0	NA	2	0.3018	0.3325	0.0308	NA
FBXW5	277.841	358.023	0.3589	0.1099	NC	No	No	1	FBXW5_exon_chr9:139835623	1	1	0	NA	1	1	1	1	NA
SIGMAR1	498.185	108.259	-2.2206	0	DOWN	No	No	1	SIGMAR1_exon_chr9:34635855	1	1	0	NA	1	1	1	1	NA
ERO1A	400.241	277.291	-0.5314	0.0005	NC	No	No	1	ERO1A_exon_chr14:53110348	1	1	0	NA	8	0.2676	0.2361	-0.0315	NA
LOC105374454	0.8474	2.0279	1.1479	0.4042	NC	No	No	1	LOC105374454_exon_chr2:33780381	1	1	0	NA	1	1	1	1	NA
OXLD1	172.959	103.348	-0.7546	0.0004	DOWN	No	No	1	OXLD1_exon_chr17:79633635	1	1	0	NA	1	1	1	1	NA
IL17D	20.7571	8.108	-1.4331	0.0038	DOWN	No	No	1	IL17D_exon_chr13:21295774	1	1	0	NA	1	1	1	1	NA
HAAO	9.5974	8.5647	-0.1644	0.6254	NC	No	No	1	HAAO_exon_chr2:42994655	1	1	0	NA	1	1	1	1	NA
TSACC	0.6135	0	-1.5619	0.5634	NC	No	No	1	TSACC_exon_chr1:156316558	1	1	0	NA	1	1	1	1	NA
CX3CR1	2.4028	2.4317	0.0056	0.8049	NC	No	No	1	CX3CR1_exon_chr3:39308009	1	1	0	NA	1	1	1	1	NA
FBXO33	19.7609	18.2337	-0.1344	0.6596	NC	No	No	1	FBXO33_exon_chr14:39868991	1	1	0	NA	2	0.308	0.3508	0.0429	NA
ZNF384	22.9268	27.1509	0.2445	0.4789	NC	No	No	1	ZNF384_exon_chr12:6777281	1	1	0	NA	3	0.3996	0.4413	0.0416	NA
CHST11	129.318	173.747	0.4304	0.0645	NC	No	No	1	CHST11_exon_chr12:105150726	1	1	0	NA	5	0.4928	0.531	0.0381	NA
ZNF684	1.3393	0.2472	-1.946	0.3377	NC	No	No	1	ZNF684_exon_chr1:41012233	1	1	0	NA	2	0.2503	0.25	-0.0003	NA
TMEM44	56.4586	188.201	1.7462	0	UP	No	No	1	TMEM44_exon_chr3:194309368	1	1	0	NA	1	1	1	1	NA
LRRC20	31.2049	3.9676	-3.1067	0.0025	DOWN	No	No	1	LRRC20_exon_chr10:72061264	1	1	0	NA	1	1	1	1	NA
SEC23A	28.2103	29.9905	0.1223	0.7032	NC	No	No	1	SEC23A_exon_chr14:39502532	1	1	0	NA	1	1	1	1	NA
TRIM36	3.9691	3.6428	-0.055	0.7688	NC	No	No	1	TRIM36_exon_chr5:114462554	1	1	0	NA	2	0.7522	0.8126	0.0604	NA
ZSCAN32	36.3638	31.7474	-0.1552	0.834	NC	No	No	1	ZSCAN32_exon_chr16:3433711	1	1	0	NA	2	0.0546	0.1253	0.0707	NA
MYADM	114.5	150.249	0.3969	0.0853	NC	No	No	1	MYADM_exon_chr19:54376781	1	1	0	NA	3	0.7487	0.7878	0.0391	NA
BOLA1	2.7367	2.0374	-0.5476	0.5717	NC	No	No	1	BOLA1_exon_chr1:149871395	1	1	0	NA	1	1	1	1	NA
ZNF7	7.492	6.1507	-0.2754	0.5772	NC	No	No	1	ZNF7_exon_chr8:146066739	1	1	0	NA	2	0.1213	0.2247	0.1034	NA
PTPRJ	23.5666	162.682	2.8006	0	UP	No	No	1	PTPRJ_exon_chr11:48188755	1	1	0	NA	1	1	1	1	NA
UCN	17.338	12.7138	-0.4733	0.3025	NC	No	No	1	UCN_exon_chr2:27530776	1	1	0	NA	1	1	1	1	NA
PPARG	48.6793	252.145	2.3685	0	UP	No	No	1	PPARG_exon_chr3:12475396	1	1	0	NA	2	0.7073	0.6836	-0.0237	NA
FGGY	8.5091	8.1165	-0.0966	0.6992	NC	No	No	1	FGGY_exon_chr1:60228174	1	1	0	NA	1	1	1	1	NA
ZNF598	127.689	39.7255	-1.694	0	DOWN	No	No	1	ZNF598_exon_chr16:2048586	1	1	0	NA	2	0.7549	0.7983	0.0434	NA
MIR10396A	2.13676e+06	5.37777e+06	1.3316	0.09	UP	No	No	1	MIR10396A_exon_chrUn:gl000220	1	1	0	NA	75	0.3351	0.314	-0.0211	NA
LINC01521	1.3594	0.7475	-0.7574	0.6082	NC	No	No	1	LINC01521_exon_chr22:31742744	1	1	0	NA	1	1	1	1	NA
TRPC2	15.9414	31.7471	0.9678	0.0311	UP	No	No	1	TRPC2_exon_chr11:3658390	1	1	0	NA	1	1	1	1	NA
UQCRH	1301.64	1047.64	-0.3121	0.1039	NC	No	No	1	UQCRH_exon_chr1:46782223	1	1	0	NA	1	1	1	1	NA
PLK1	80.2103	15.608	-2.3411	0	DOWN	No	No	1	PLK1_exon_chr16:23701180	1	1	0	NA	1	1	1	1	NA
C19orf57	1.4725	0.9887	-0.5043	0.6592	NC	No	No	1	C19orf57_exon_chr19:13993765	1	1	0	NA	1	1	1	1	NA
BAIAP2-DT	306.64	970.36	1.6618	0	UP	No	No	1	BAIAP2-DT_exon_chr17:79007198	1	1	0	NA	7	0.8379	0.857	0.0191	NA
RALGAPB	39.4483	53.6404	0.4408	0.1307	NC	No	No	1	RALGAPB_exon_chr20:37203416	1	1	0	NA	6	0.7582	0.6578	-0.1004	NA
ACSF2	29.7727	64.1827	1.1101	0.0001	UP	No	No	1	ACSF2_exon_chr17:48551862	1	1	0	NA	1	1	1	1	NA
PRKCSH	298.125	236.085	-0.3428	0.0999	NC	No	No	1	PRKCSH_exon_chr19:11561460	1	1	0	NA	1	1	1	1	NA
PSMD3	1534.94	1530.79	-0.0059	1	NC	No	No	1	PSMD3_exon_chr17:38153756	1	1	0	NA	1	1	1	1	NA
FBXO41	70.2102	44.4479	-0.6621	0.011	DOWN	No	No	1	FBXO41_exon_chr2:73486172	1	1	0	NA	1	1	1	1	NA
SLC17A5	55.4214	292.734	2.3991	0	UP	No	No	1	SLC17A5_exon_chr6:74304937	1	1	0	NA	5	0.7107	0.7654	0.0548	NA
LOC100630923	130.892	188.187	0.526	0.0062	NC	No	No	1	LOC100630923_exon_chr7:102065460	1	1	0	NA	3	0.3438	0.2857	-0.0581	NA
SNX15	2.7971	5.7698	1.0555	0.2053	NC	No	No	1	SNX15_exon_chr11:64807157	1	1	0	NA	1	1	1	1	NA
DHX34	151.172	231.396	0.6128	0.0033	UP	No	No	1	DHX34_exon_chr19:47885236	1	1	0	NA	3	0.8383	0.784	-0.0543	NA
KCNH2	49.9109	1.4289	-5.1657	0	DOWN	No	No	1	KCNH2_exon_chr7:150642602	1	1	0	NA	1	1	1	1	NA
ZNF200	41.5173	65.9526	0.6798	0.0081	UP	No	No	1	ZNF200_exon_chr16:3274613	1	1	0	NA	6	0.5196	0.5527	0.033	NA
TULP4	0.3912	0.5062	0.43	0.6783	NC	No	No	1	TULP4_exon_chr6:158927609	1	1	0	NA	1	1	1	1	NA
TGFB1	734.886	2989.9	2.0249	0	UP	No	No	1	TGFB1_exon_chr19:41837115	1	1	0	NA	1	1	1	1	NA
PCSK7	46.9542	70.1192	0.5705	0.0451	NC	No	No	1	PCSK7_exon_chr11:117077072	1	1	0	NA	1	1	1	1	NA
EVL	157.696	1373.07	3.1179	0	UP	No	No	1	EVL_exon_chr14:100610037	1	1	0	NA	1	1	1	1	NA
CAHM	2.0147	1.7444	-0.111	0.7238	NC	No	No	1	CAHM_exon_chr6:163834982	1	1	0	NA	1	1	1	1	NA
ZNF248	63.5075	45.8971	-0.4575	0.104	NC	No	No	1	ZNF248_exon_chr10:38122044	1	1	0	NA	2	0.9053	0.9542	0.0488	NA
YTHDF3-AS1	4.0798	0.7593	-2.3399	0.0838	DOWN	No	No	1	YTHDF3-AS1_exon_chr8:64081001	1	1	0	NA	1	1	1	1	NA
TRIM26	9.6159	14.2243	0.5432	0.3952	NC	No	No	1	TRIM26_exon_chr6:30154335	1	1	0	NA	1	1	1	1	NA
NFYC-AS1	3.502	7.097	0.9331	0.2319	NC	No	No	1	NFYC-AS1_exon_chr1:41157933	1	1	0	NA	1	1	1	1	NA
MNT	63.2976	90.182	0.534	0.0371	NC	No	No	1	MNT_exon_chr17:2290943	1	1	0	NA	4	0.6903	0.7675	0.0772	NA
COG3	17.8221	20.9111	0.2651	0.4529	NC	No	No	1	COG3_exon_chr13:46108836	1	1	0	NA	1	1	1	1	NA
GRIPAP1	75.3868	185.27	1.2909	0	UP	No	No	1	GRIPAP1_exon_chrX:48830697	1	1	0	NA	1	1	1	1	NA
MIEN1	180.306	138.019	-0.3939	0.0374	NC	No	No	1	MIEN1_exon_chr17:37886014	1	1	0	NA	1	1	1	1	NA
PRXL2B	23.8276	11.4174	-1.0451	0.0193	DOWN	No	No	1	PRXL2B_exon_chr1:2520848	1	1	0	NA	1	1	1	1	NA
SRRM5	1.3711	5.5813	1.9872	0.097	UP	No	No	1	SRRM5_exon_chr19:44116239	1	1	0	NA	1	1	1	1	NA
TNFRSF14	2.8947	21.7016	2.9328	0	UP	No	No	1	TNFRSF14_exon_chr1:2494586	1	1	0	NA	2	0.1319	0.1841	0.0523	NA
DYNLT3	17.6176	64.5528	1.897	0	UP	No	No	1	DYNLT3_exon_chrX:37699904	1	1	0	NA	3	0.8715	0.8401	-0.0314	NA
NCAPD2	155.005	40.2878	-1.9569	0	DOWN	No	No	1	NCAPD2_exon_chr12:6640492	1	1	0	NA	3	0.797	0.8163	0.0192	NA
CREB3L4	28.4311	20.0823	-0.479	0.2709	NC	No	No	1	CREB3L4_exon_chr1:153946347	1	1	0	NA	1	1	1	1	NA
RBM7	5.8397	8.6789	0.5201	0.3741	NC	No	No	1	RBM7_exon_chr11:114278166	1	1	0	NA	3	0.3694	0.4833	0.1139	NA
FAM160A2	85.9827	119.471	0.4783	0.0156	NC	No	No	1	FAM160A2_exon_chr11:6233097	1	1	0	NA	1	1	1	1	NA
VASP	261.981	1261.6	2.2704	0	UP	No	No	1	VASP_exon_chr19:46029397	1	1	0	NA	1	1	1	1	NA
ZNF445	48.8706	12.1313	-1.9662	0	DOWN	No	No	1	ZNF445_exon_chr3:44490231	1	1	0	NA	7	0.1608	0.1833	0.0225	NA
H2BC11	6.3649	0.2531	-4.2227	0.0012	DOWN	No	No	1	H2BC11_exon_chr6:27100575	1	1	0	NA	1	1	1	1	NA
GNA13	138.378	1091.06	2.983	0	UP	No	No	1	GNA13_exon_chr17:63010947	1	1	0	NA	7	0.1225	0.104	-0.0185	NA
FLJ42393	0.1898	0.9887	1.9617	0.4362	NC	No	No	1	FLJ42393_exon_chr3:187896330	1	1	0	NA	1	1	1	1	NA
ZNF343	51.0976	26.8056	-0.9101	0.0085	DOWN	No	No	1	ZNF343_exon_chr20:2465302	1	1	0	NA	1	1	1	1	NA
UNC5CL	4.6918	3.4734	-0.3311	0.6147	NC	No	No	1	UNC5CL_exon_chr6:40996334	1	1	0	NA	1	1	1	1	NA
IFI30	239.333	6430.39	4.7474	0	UP	No	No	1	IFI30_exon_chr19:18288658	1	1	0	NA	1	1	1	1	NA
SLC35A4	99.7319	116.732	0.2197	0.3805	NC	No	No	1	SLC35A4_exon_chr5:139946149	1	1	0	NA	1	1	1	1	NA
CHCHD7	698.836	335.571	-1.066	0	DOWN	No	No	1	CHCHD7_exon_chr8:57129889	1	1	0	NA	1	1	1	1	NA
TMEM141	70.9414	26.7129	-1.4369	0	DOWN	No	No	1	TMEM141_exon_chr9:139687270	1	1	0	NA	2	0.2554	0.2455	-0.0098	NA
RGCC	13.8569	237.854	4.1056	0	UP	No	No	1	RGCC_exon_chr13:42044613	1	1	0	NA	1	1	1	1	NA
SDS	15.5029	500.615	4.9929	0	UP	No	No	1	SDS_exon_chr12:113830954	1	1	0	NA	1	1	1	1	NA
MTRNR2L2	618.537	1081.04	0.8046	0.166	NC	No	No	1	MTRNR2L2_exon_chr5:79946827	1	1	0	NA	8	0.3031	0.3155	0.0124	NA
DCT	1.7506	0.2531	-2.3389	0.2118	NC	No	No	1	DCT_exon_chr13:95201660	1	1	0	NA	1	1	1	1	NA
TTC33	34.0029	29.6893	-0.1894	0.5957	NC	No	No	1	TTC33_exon_chr5:40716600	1	1	0	NA	2	0.3921	0.2815	-0.1106	NA
TLCD1	11.0172	0.9874	-3.3378	0.0003	DOWN	No	No	1	TLCD1_exon_chr17:27051911	1	1	0	NA	1	1	1	1	NA
LOC105373656	5.8266	7.3491	0.3131	0.5759	NC	No	No	1	LOC105373656_exon_chr2:145281395	1	1	0	NA	1	1	1	1	NA
ATP6V0A2	25.0794	30.0151	0.2683	0.4436	NC	No	No	1	ATP6V0A2_exon_chr12:124242473	1	1	0	NA	6	0.4578	0.41	-0.0478	NA
CHRAC1	5.7816	4.2595	-0.479	0.4505	NC	No	No	1	CHRAC1_exon_chr8:141525224	1	1	0	NA	2	0.1204	0.2922	0.1718	NA
LCP1	1598.98	4004.47	1.3242	0	UP	No	No	1	LCP1_exon_chr13:46701858	1	1	0	NA	1	1	1	1	NA
ARNTL2	3.5136	4.709	0.5185	0.4749	NC	No	No	1	ARNTL2_exon_chr12:27573328	1	1	0	NA	4	0.8335	0.4868	-0.3466	NA
MTFR1L	152.242	190.184	0.3299	0.0938	NC	No	No	1	MTFR1L_exon_chr1:26158411	1	1	0	NA	1	1	1	1	NA
FKBP11	486.337	948.154	0.9605	0	UP	No	No	1	FKBP11_exon_chr12:49315984	1	1	0	NA	1	1	1	1	NA
DPF2	65.7229	83.549	0.3206	0.3343	NC	No	No	1	DPF2_exon_chr11:65119153	1	1	0	NA	1	1	1	1	NA
WDR54	28.1492	13.9552	-0.9803	0.0149	DOWN	No	No	1	WDR54_exon_chr2:74652696	1	1	0	NA	1	1	1	1	NA
PROK2	13.6811	1.4651	-3.0812	0.0002	DOWN	No	No	1	PROK2_exon_chr3:71821979	1	1	0	NA	1	1	1	1	NA
BRK1	973.349	1620.6	0.7365	0	UP	No	No	1	BRK1_exon_chr3:10167952	1	1	0	NA	3	0.1724	0.1638	-0.0086	NA
MPRIP	72.6525	90.112	0.3171	0.2464	NC	No	No	1	MPRIP_exon_chr17:17088136	1	1	0	NA	4	0.1962	0.2331	0.0369	NA
P2RX5	37.0223	19.1931	-0.9634	0.0101	DOWN	No	No	1	P2RX5_exon_chr17:3577171	1	1	0	NA	1	1	1	1	NA
HERPUD2	80.8269	147.693	0.8791	0.0001	UP	No	No	1	HERPUD2_exon_chr7:35673461	1	1	0	NA	3	0.729	0.8144	0.0853	NA
CCDC159	4.1085	8.7942	1.1439	0.1073	NC	No	No	1	CCDC159_exon_chr19:11465548	1	1	0	NA	1	1	1	1	NA
ADCK2	164.553	91.9458	-0.8493	0.0011	DOWN	No	No	1	ADCK2_exon_chr7:140394462	1	1	0	NA	1	1	1	1	NA
POLDIP2	161.619	102.242	-0.6622	0.0008	DOWN	No	No	1	POLDIP2_exon_chr17:26675257	1	1	0	NA	5	0.553	0.5477	-0.0053	NA
TIMM29	100.253	62.7977	-0.6678	0.0146	DOWN	No	No	1	TIMM29_exon_chr19:11039689	1	1	0	NA	1	1	1	1	NA
TIMM17B	245.258	171.623	-0.522	0.0208	NC	No	No	1	TIMM17B_exon_chrX:48751100	1	1	0	NA	1	1	1	1	NA
SNORA20	15.795	3.8616	-2.1959	0.0003	DOWN	No	No	1	SNORA20_exon_chr6:160201413	1	1	0	NA	1	1	1	1	NA
KHDRBS1	303.195	230.662	-0.3918	0.0549	NC	No	No	1	KHDRBS1_exon_chr1:32508127	1	1	0	NA	4	0.9427	0.881	-0.0616	NA
LRRC2	5.3308	36.486	2.7745	0	UP	No	No	1	LRRC2_exon_chr3:46560553	1	1	0	NA	3	0.6724	0.5432	-0.1292	NA
FLOT2	110.912	103.857	-0.0928	0.7955	NC	No	No	1	FLOT2_exon_chr17:27207617	1	1	0	NA	1	1	1	1	NA
CHAMP1	62.0149	34.8938	-0.7983	0.0128	DOWN	No	No	1	CHAMP1_exon_chr13:115089262	1	1	0	NA	3	0.7983	0.7203	-0.078	NA
ATRIP	13.6632	4.1219	-1.8644	0.0066	DOWN	No	No	1	ATRIP_exon_chr3:48491442	1	1	0	NA	2	0.8618	0.9383	0.0765	NA
SIAE	31.8123	69.2473	1.1371	0.0009	UP	No	No	1	SIAE_exon_chr11:124507098	1	1	0	NA	2	0.5147	0.5683	0.0535	NA
SPIN2B	40.5459	36.9577	-0.1485	0.6813	NC	No	No	1	SPIN2B_exon_chrX:57147067	1	1	0	NA	3	0.5128	0.4394	-0.0734	NA
DERA	65.0784	45.2049	-0.4934	0.0892	NC	No	No	1	DERA_exon_chr12:16189623	1	1	0	NA	1	1	1	1	NA
ATG5	84.0903	90.3323	0.1144	0.7298	NC	No	No	1	ATG5_exon_chr6:106634551	1	1	0	NA	4	0.2078	0.2713	0.0634	NA
ZNF383	0.7018	0.9227	0.3773	0.6633	NC	No	No	1	ZNF383_exon_chr19:37733370	1	1	0	NA	2	0	0.5	0.5	NA
SLC43A1	1086.42	454.548	-1.2617	0	DOWN	No	No	1	SLC43A1_exon_chr11:57252715	1	1	0	NA	1	1	1	1	NA
ERG28	125.224	174.675	0.4923	0.0177	NC	No	No	1	ERG28_exon_chr14:76117977	1	1	0	NA	1	1	1	1	NA
POLH	78.4419	26.4661	-1.5397	0	DOWN	No	No	1	POLH_exon_chr6:43581396	1	1	0	NA	6	0.5186	0.4972	-0.0214	NA
IMPA2	359.835	34.6821	-3.4126	0	DOWN	No	No	1	IMPA2_exon_chr18:12030341	1	1	0	NA	1	1	1	1	NA
SPATA2L	9.7221	26.5468	1.4618	0.0009	UP	No	No	1	SPATA2L_exon_chr16:89764713	1	1	0	NA	1	1	1	1	NA
MTMR9	6.9436	10.9376	0.6736	0.266	NC	No	No	1	MTMR9_exon_chr8:11180133	1	1	0	NA	5	0.9196	0.8388	-0.0808	NA
STK11IP	63.0071	81.3117	0.3404	0.3461	NC	No	No	1	STK11IP_exon_chr2:220480765	1	1	0	NA	1	1	1	1	NA
ZSCAN16-AS1	101.627	107.648	0.0956	0.796	NC	No	No	1	ZSCAN16-AS1_exon_chr6:28090989	1	1	0	NA	1	1	1	1	NA
KCNE5	1.6205	4.2007	1.2891	0.2006	NC	No	No	1	KCNE5_exon_chrX:108868401	1	1	0	NA	1	1	1	1	NA
SETD1B	21.7625	31.34	0.5525	0.114	NC	No	No	1	SETD1B_exon_chr12:122267971	1	1	0	NA	1	1	1	1	NA
P2RY12	0	10.8708	6.10762	NA	NC	No	No	1	P2RY12_exon_chr3:151056647	1	1	0	NA	1	1	1	1	NA
TMEM216	30.2305	46.0335	0.6266	0.1602	NC	No	No	1	TMEM216_exon_chr11:61165732	1	1	0	NA	1	1	1	1	NA
G6PD	173.376	999.451	2.5238	0	UP	No	No	1	G6PD_exon_chrX:153760305	1	1	0	NA	1	1	1	1	NA
CDK10	74.4085	42.196	-0.8352	0.0007	DOWN	No	No	1	CDK10_exon_chr16:89762002	1	1	0	NA	1	1	1	1	NA
TUSC2	185.041	170.392	-0.1344	0.566	NC	No	No	1	TUSC2_exon_chr3:50363617	1	1	0	NA	2	0.5611	0.5267	-0.0344	NA
LMBR1	97.649	84.8235	-0.202	0.4125	NC	No	No	1	LMBR1_exon_chr7:156476857	1	1	0	NA	7	0.2728	0.3618	0.089	NA
ZNF814	0.3796	1.7313	2.1109	0.2288	NC	No	No	1	ZNF814_exon_chr19:58386594	1	1	0	NA	1	1	1	1	NA
JOSD2	20.4682	53.3187	1.3702	0	UP	No	No	1	JOSD2_exon_chr19:51009529	1	1	0	NA	1	1	1	1	NA
FILIP1L	49.8109	159.529	1.6779	0	UP	No	No	1	FILIP1L_exon_chr3:99569914	1	1	0	NA	8	0.6901	0.6424	-0.0477	NA
CD4	411.935	266.729	-0.6247	0.0001	DOWN	No	No	1	CD4_exon_chr12:6928464	1	1	0	NA	1	1	1	1	NA
MAML1	8.4587	6.2508	-0.5034	0.3841	NC	No	No	1	MAML1_exon_chr5:179200895	1	1	0	NA	2	0.7528	0.6057	-0.1471	NA
SPEF1	9.7747	10.3132	0.0607	0.7377	NC	No	No	1	SPEF1_exon_chr20:3758966	1	1	0	NA	1	1	1	1	NA
H3C12	2.2611	0.4261	-2.7304	0.086	DOWN	No	No	1	H3C12_exon_chr6:27858570	1	1	0	NA	1	1	1	1	NA
PYCARD	805.767	1137.48	0.4942	0.0003	NC	No	No	1	PYCARD_exon_chr16:31213162	1	1	0	NA	1	1	1	1	NA
RPL18A	5577.18	6382.19	0.1944	1	NC	No	No	1	RPL18A_exon_chr19:17973979	1	1	0	NA	1	1	1	1	NA
RIN1	30.6674	4.7775	-2.6969	0	DOWN	No	No	1	RIN1_exon_chr11:66100223	1	1	0	NA	1	1	1	1	NA
ZDHHC3	551.101	460.106	-0.2622	0.1555	NC	No	No	1	ZDHHC3_exon_chr3:44968339	1	1	0	NA	8	0.1368	0.1369	0.0001	NA
PCBD2	13.733	15.035	0.098	0.7421	NC	No	No	1	PCBD2_exon_chr5:134296275	1	1	0	NA	3	0.7329	0.6588	-0.074	NA
ANTKMT	63.1907	57.8108	-0.1681	0.6717	NC	No	No	1	ANTKMT_exon_chr16:772308	1	1	0	NA	1	1	1	1	NA
INTS11	416.425	292.691	-0.5123	0.0233	NC	No	No	1	INTS11_exon_chr1:1247304	1	1	0	NA	1	1	1	1	NA
ECD	150.066	214.66	0.5173	0.0287	NC	No	No	1	ECD_exon_chr10:74894571	1	1	0	NA	1	1	1	1	NA
MYL12B	1166.32	2191.6	0.9107	0	UP	No	No	1	MYL12B_exon_chr18:3277762	1	1	0	NA	4	0.4919	0.4835	-0.0084	NA
C1RL	29.0609	121.308	2.0786	0	UP	No	No	1	C1RL_exon_chr12:7249759	1	1	0	NA	5	0.4108	0.4081	-0.0028	NA
DIRAS1	8.9219	2.9577	-1.5085	0.0837	DOWN	No	No	1	DIRAS1_exon_chr19:2717873	1	1	0	NA	1	1	1	1	NA
ARG2	1.3362	0.6732	-1.1968	0.4462	NC	No	No	1	ARG2_exon_chr14:68117431	1	1	0	NA	2	0.2515	0.2505	-0.001	NA
IVNS1ABP	220.4	205.905	-0.0883	0.6161	NC	No	No	1	IVNS1ABP_exon_chr1:185267420	1	1	0	NA	7	0.2578	0.2231	-0.0347	NA
ACTR3	960.075	1529.98	0.6731	0	UP	No	No	1	ACTR3_exon_chr2:114714936	1	1	0	NA	13	0.6152	0.5678	-0.0474	NA
TM9SF4	36.8952	54.1504	0.5209	0.0898	NC	No	No	1	TM9SF4_exon_chr20:30753097	1	1	0	NA	1	1	1	1	NA
OASL	9.5315	474.611	5.6319	0	UP	No	No	1	OASL_exon_chr12:121458861	1	1	0	NA	1	1	1	1	NA
CRADD	33.7325	53.2598	0.6601	0.0182	UP	No	No	1	CRADD_exon_chr12:94243745	1	1	0	NA	1	1	1	1	NA
PSMA7	408.491	428.786	0.0716	1	NC	No	No	1	PSMA7_exon_chr20:60712005	1	1	0	NA	2	0.7949	0.7969	0.002	NA
H3-3B	1700.55	1685.73	-0.0131	1	NC	No	No	1	H3-3B_exon_chr17:73774804	1	1	0	NA	10	0.3748	0.3264	-0.0484	NA
ADM	0.2339	2.9777	3.569	0.0289	UP	No	No	1	ADM_exon_chr11:10327878	1	1	0	NA	1	1	1	1	NA
CORO1C	192.617	675.687	1.8129	0	UP	No	No	1	CORO1C_exon_chr12:109041298	1	1	0	NA	8	0.8568	0.8347	-0.022	NA
SIRT7	112.651	117.26	0.0479	0.9799	NC	No	No	1	SIRT7_exon_chr17:79870490	1	1	0	NA	1	1	1	1	NA
LMAN2L	48.5607	80.1182	0.7083	0.0195	UP	No	No	1	LMAN2L_exon_chr2:97373135	1	1	0	NA	1	1	1	1	NA
HINFP	5.7538	8.5475	0.5481	0.3326	NC	No	No	1	HINFP_exon_chr11:119004653	1	1	0	NA	2	0.4976	0.3844	-0.1131	NA
WWOX	1.0721	0	-2.3597	0.3932	NC	No	No	1	WWOX_exon_chr16:79245504	1	1	0	NA	1	1	1	1	NA
RPLP0	19053.9	19730.4	0.0504	1	NC	No	No	1	RPLP0_exon_chr12:120634737	1	1	0	NA	1	1	1	1	NA
ADCY9	11.6446	9.2217	-0.4317	0.3876	NC	No	No	1	ADCY9_exon_chr16:4016967	1	1	0	NA	2	0.5562	0.5585	0.0023	NA
ZYG11B	22.8718	18.8216	-0.2328	0.567	NC	No	No	1	ZYG11B_exon_chr1:53287110	1	1	0	NA	1	1	1	1	NA
SLC25A20	71.2334	358.464	2.3285	0	UP	No	No	1	SLC25A20_exon_chr3:48895205	1	1	0	NA	1	1	1	1	NA
ATAD3B	77.6549	24.0456	-1.696	0	DOWN	No	No	1	ATAD3B_exon_chr1:1430864	1	1	0	NA	1	1	1	1	NA
PARD6G	11.5656	0	-5.7837	0	DOWN	No	No	1	PARD6G_exon_chr18:77918489	1	1	0	NA	1	1	1	1	NA
RNASEH2A	177.101	18.9508	-3.2173	0	DOWN	No	No	1	RNASEH2A_exon_chr19:12924141	1	1	0	NA	2	0.5526	0.6774	0.1248	NA
CIC	37.5018	69.9197	0.9028	0.0028	UP	No	No	1	CIC_exon_chr19:42798975	1	1	0	NA	1	1	1	1	NA
SLC7A6OS	39.1044	46.077	0.2333	0.4958	NC	No	No	1	SLC7A6OS_exon_chr16:68335308	1	1	0	NA	3	0.5327	0.7649	0.2322	NA
SDHAP3	399.125	328.085	-0.285	0.8982	NC	No	No	1	SDHAP3_exon_chr5:1572401	1	1	0	NA	1	1	1	1	NA
PLGLB1	0	0.7416	2.2887	0.464	NC	No	No	1	PLGLB1_exon_chr2:88056338	1	1	0	NA	1	1	1	1	NA
DGKA	74.1808	248.35	1.7384	0	UP	No	No	1	DGKA_exon_chr12:56347468	1	1	0	NA	1	1	1	1	NA
LY96	0.237	70.0428	8.0776	0	UP	No	No	1	LY96_exon_chr8:74941190	1	1	0	NA	1	1	1	1	NA
TRAM2-AS1	6.3975	2.2493	-1.4117	0.1226	NC	No	No	1	TRAM2-AS1_exon_chr6:52447660	1	1	0	NA	1	1	1	1	NA
ZNF597	8.0466	15.0092	0.8525	0.093	UP	No	No	1	ZNF597_exon_chr16:3487538	1	1	0	NA	2	0.8861	0.7183	-0.1678	NA
OTUB2	0	0.2531	1.1251	0.6535	NC	No	No	1	OTUB2_exon_chr14:94512061	1	1	0	NA	1	1	1	1	NA
ELFN2	1.1255	0.7439	-0.4808	0.6422	NC	No	No	1	ELFN2_exon_chr22:37772036	1	1	0	NA	1	1	1	1	NA
PITPNB	141.454	127.697	-0.156	0.7175	NC	No	No	1	PITPNB_exon_chr22:28249651	1	1	0	NA	1	1	1	1	NA
HECA	50.2525	263.195	2.3909	0	UP	No	No	1	HECA_exon_chr6:139498077	1	1	0	NA	1	1	1	1	NA
CNIH3	3.6252	83.1002	4.5872	0	UP	No	No	1	CNIH3_exon_chr1:224927030	1	1	0	NA	1	1	1	1	NA
MAN1B1	40.7582	51.9421	0.3657	0.2795	NC	No	No	1	MAN1B1_exon_chr9:140002839	1	1	0	NA	1	1	1	1	NA
LOC105375218	2.9799	0.7475	-1.8581	0.1892	NC	No	No	1	LOC105375218_exon_chr7:30288010	1	1	0	NA	1	1	1	1	NA
ZBTB24	206.471	116.173	-0.8358	0.001	DOWN	No	No	1	ZBTB24_exon_chr6:109803257	1	1	0	NA	4	0.6912	0.7059	0.0147	NA
TM7SF3	757.254	408.926	-0.8847	0	DOWN	No	No	1	TM7SF3_exon_chr12:27127160	1	1	0	NA	3	0.4038	0.3192	-0.0846	NA
ZFPL1	24.7192	34.0602	0.4542	0.1487	NC	No	No	1	ZFPL1_exon_chr11:64855399	1	1	0	NA	1	1	1	1	NA
ZNF510	4.3262	6.362	0.5938	0.3828	NC	No	No	1	ZNF510_exon_chr9:99522759	1	1	0	NA	2	0.9643	0.6667	-0.2976	NA
PGRMC2	374.142	184.485	-1.0143	0	DOWN	No	No	1	PGRMC2_exon_chr4:129192568	1	1	0	NA	5	0.8929	0.9264	0.0335	NA
PPIL1	1176.48	494.082	-1.2585	0	DOWN	No	No	1	PPIL1_exon_chr6:36823809	1	1	0	NA	1	1	1	1	NA
DNAJC19	105.85	50.7701	-1.0598	0	DOWN	No	No	1	DNAJC19_exon_chr3:180702498	1	1	0	NA	4	0.2332	0.2403	0.0071	NA
UHRF1BP1	8.8739	4.988	-0.8245	0.1708	NC	No	No	1	UHRF1BP1_exon_chr6:34840089	1	1	0	NA	4	0.3029	0.4463	0.1434	NA
LINC01372	2.5818	8.6343	1.699	0.0267	UP	No	No	1	LINC01372_exon_chr7:66804783	1	1	0	NA	1	1	1	1	NA
CAMK2G	82.4427	39.5486	-1.016	0.0012	DOWN	No	No	1	CAMK2G_exon_chr10:75574263	1	1	0	NA	2	0.8281	0.9241	0.096	NA
KREMEN1	10.4177	156.418	3.9285	0	UP	No	No	1	KREMEN1_exon_chr22:29537931	1	1	0	NA	3	0.473	0.5503	0.0774	NA
TRRAP	22.637	29.7479	0.3833	0.4373	NC	No	No	1	TRRAP_exon_chr7:98569421	1	1	0	NA	1	1	1	1	NA
MED14OS	2.0024	17.9057	3.1891	0	UP	No	No	1	MED14OS_exon_chrX:40597444	1	1	0	NA	1	1	1	1	NA
CRTAP	985.829	655.494	-0.5868	0	DOWN	No	No	1	CRTAP_exon_chr3:33183886	1	1	0	NA	7	0.593	0.6402	0.0471	NA
SDHC	142.398	222.666	0.6431	0.0089	UP	No	No	1	SDHC_exon_chr1:161332118	1	1	0	NA	9	0.2441	0.2031	-0.0411	NA
DHX9	204.772	96.2724	-1.0871	0	DOWN	No	No	1	DHX9_exon_chr1:182856217	1	1	0	NA	1	1	1	1	NA
GUCD1	302.424	238.425	-0.3431	0.0341	NC	No	No	1	GUCD1_exon_chr22:24939068	1	1	0	NA	1	1	1	1	NA
SLC35B4	94.8644	80.3733	-0.2319	0.4008	NC	No	No	1	SLC35B4_exon_chr7:133979831	1	1	0	NA	6	0.6738	0.5999	-0.0739	NA
ADIPOR1	298.808	555.65	0.899	0	UP	No	No	1	ADIPOR1_exon_chr1:202910829	1	1	0	NA	1	1	1	1	NA
TOR1A	100.725	187.88	0.8904	0	UP	No	No	1	TOR1A_exon_chr9:132576501	1	1	0	NA	4	0.3158	0.3025	-0.0133	NA
BATF	1033.58	1729.85	0.7414	0	UP	No	No	1	BATF_exon_chr14:76012804	1	1	0	NA	1	1	1	1	NA
GNRH1	1.3416	1.7313	0.4772	0.6232	NC	No	No	1	GNRH1_exon_chr8:25276976	1	1	0	NA	1	1	1	1	NA
TAF1C	93.1448	82.8576	-0.1704	0.5676	NC	No	No	1	TAF1C_exon_chr16:84213457	1	1	0	NA	3	0.6575	0.7204	0.0629	NA
CTPS1	293.427	58.6906	-2.3134	0	DOWN	No	No	1	CTPS1_exon_chr1:41477329	1	1	0	NA	2	0.9399	0.9486	0.0087	NA
EMG1	154.029	59.0127	-1.3853	0	DOWN	No	No	1	EMG1_exon_chr12:7084857	1	1	0	NA	4	0.1006	0.1789	0.0783	NA
PPP3CB-AS1	3.0759	12.0845	1.9981	0.0067	UP	No	No	1	PPP3CB-AS1_exon_chr10:75264562	1	1	0	NA	1	1	1	1	NA
MYC	638.776	79.5119	-3.0004	0	DOWN	No	No	1	MYC_exon_chr8:128752641	1	1	0	NA	1	1	1	1	NA
RELB	8.8042	73.2377	3.0626	0	UP	No	No	1	RELB_exon_chr19:45540662	1	1	0	NA	1	1	1	1	NA
FMNL1	178.333	620.173	1.7929	0	UP	No	No	1	FMNL1_exon_chr17:43324233	1	1	0	NA	1	1	1	1	NA
EIF3J-DT	4.6988	5.4656	0.228	0.6064	NC	No	No	1	EIF3J-DT_exon_chr15:44827672	1	1	0	NA	1	1	1	1	NA
CCDC155	0	7.9118	5.6558	0	UP	No	No	1	CCDC155_exon_chr19:49920625	1	1	0	NA	1	1	1	1	NA
CRYZ	18.4488	22.0627	0.2451	0.473	NC	No	No	1	CRYZ_exon_chr1:75172141	1	1	0	NA	1	1	1	1	NA
ETS1	75.297	285.548	1.9202	0	UP	No	No	1	ETS1_exon_chr11:128332471	1	1	0	NA	3	0.8246	0.7805	-0.0441	NA
GARS1	658.966	369.361	-0.8387	0	DOWN	No	No	1	GARS1_exon_chr7:30673350	1	1	0	NA	1	1	1	1	NA
ABLIM1	2.9528	1.7598	-0.6582	0.5476	NC	No	No	1	ABLIM1_exon_chr10:116196132	1	1	0	NA	1	1	1	1	NA
PRUNE1	5.1527	7.4811	0.5691	0.3328	NC	No	No	1	PRUNE1_exon_chr1:151006281	1	1	0	NA	1	1	1	1	NA
PLXNB2	67.702	368.856	2.4451	0	UP	No	No	1	PLXNB2_exon_chr22:50714237	1	1	0	NA	1	1	1	1	NA
AOC2	0.9063	0.7308	-0.1901	0.7187	NC	No	No	1	AOC2_exon_chr17:41002098	1	1	0	NA	1	1	1	1	NA
UBAP1L	17.7222	15.6181	-0.1824	0.5854	NC	No	No	1	UBAP1L_exon_chr15:65385569	1	1	0	NA	1	1	1	1	NA
ELP2	204.974	109.634	-0.8956	0	DOWN	No	No	1	ELP2_exon_chr18:33754447	1	1	0	NA	7	0.0975	0.1583	0.0609	NA
SEC23B	91.1207	113.16	0.3247	0.1922	NC	No	No	1	SEC23B_exon_chr20:18541294	1	1	0	NA	1	1	1	1	NA
TNFRSF1B	310.97	2046.3	2.7164	0	UP	No	No	1	TNFRSF1B_exon_chr1:12266796	1	1	0	NA	4	0.4546	0.4865	0.0319	NA
FUT11	64.5222	60.0488	-0.1171	0.7143	NC	No	No	1	FUT11_exon_chr10:75530712	1	1	0	NA	1	1	1	1	NA
CTSD	1395.51	5782.5	2.0503	0	UP	No	No	1	CTSD_exon_chr11:1774900	1	1	0	NA	1	1	1	1	NA
PHF1	127.605	324.501	1.3386	0	UP	No	No	1	PHF1_exon_chr6:33383586	1	1	0	NA	1	1	1	1	NA
PIK3R2	185.994	130.709	-0.5196	0.0869	NC	No	No	1	PIK3R2_exon_chr19:18279896	1	1	0	NA	1	1	1	1	NA
IDH3A	172.442	115.373	-0.575	0.0106	NC	No	No	1	IDH3A_exon_chr15:78461263	1	1	0	NA	6	0.7539	0.7768	0.0229	NA
[truncated: 10,146 more rows]
